# Supplementary material for: Modeling Oncogenic Signaling in Colon Tumors by Multidirectional Analyses of Microarray Data Directed for Maximization of Analytical Reliability
Source: PLoS One. 2010 Oct 1;5(10):e13091. doi: 10.1371/journal.pone.0013091 (PMC2948500; doi:10.1371/journal.pone.0013091)
Supplement: Table S3 — Lists of the probe sets sorted either by contribution to a selected SVD component or p-value in pair-wise comparisons for the whole tissue section samples. Provided as zipped excel file. (3.46 MB ZIP) [file pone.0013091.s006.zip]

Archive with 1 entries (1 files):
- Table S3.xls
