# Supplementary material for: Modeling Oncogenic Signaling in Colon Tumors by Multidirectional Analyses of Microarray Data Directed for Maximization of Analytical Reliability
Source: PLoS One. 2010 Oct 1;5(10):e13091. doi: 10.1371/journal.pone.0013091 (PMC2948500; doi:10.1371/journal.pone.0013091)
Supplement: Table S3 — Lists of the probe sets sorted either by contribution to a selected SVD component or p-value in pair-wise comparisons for the whole tissue section samples. Provided as zipped excel file. (3.46 MB ZIP) [file pone.0013091.s006.zip › Table S3.xls]

## Sheet: GCRMA-LVS_SVD1
	SVD
200877_at	0.86761
211494_s_at	0.86074
202246_s_at	0.857
41037_at	0.85618
224523_s_at	0.85103
210739_x_at	0.84298
201947_s_at	0.83441
203721_s_at	0.83368
217956_s_at	0.83298
201614_s_at	0.83047
213320_at	0.82382
200750_s_at	0.82301
225676_s_at	0.82009
204027_s_at	0.81689
200910_at	0.8156
224903_at	0.81201
224467_s_at	0.81102
222500_at	0.81005
225082_at	0.80791
201577_at	0.80624
230656_s_at	0.80559
203622_s_at	0.80214
202591_s_at	0.79886
218557_at	0.79846
205480_s_at	0.79409
228195_at	0.79252
209317_at	0.79183
208787_at	0.78995
203316_s_at	0.78757
225520_at	0.78737
235019_at	0.78721
213427_at	0.78609
201478_s_at	0.78372
217871_s_at	0.78296
205945_at	0.77829
200903_s_at	0.77684
200052_s_at	0.7755
203957_at	0.77531
212594_at	0.77381
222549_at	0.77178
210738_s_at	0.77165
201479_at	0.7715
203022_at	0.77141
203908_at	0.76987
221923_s_at	0.76928
212593_s_at	0.76887
235706_at	0.76824
200037_s_at	0.76816
209104_s_at	0.76761
211762_s_at	0.76734
227211_at	0.76649
212296_at	0.76418
218622_at	0.76347
209545_s_at	0.76294
204281_at	0.76257
204405_x_at	0.76239
240389_at	0.76129
223368_s_at	0.76079
203367_at	0.75966
221691_x_at	0.75954
204133_at	0.75907
225622_at	0.75739
217848_s_at	0.75572
217754_at	0.75537
204719_at	0.75359
1554522_at	0.7535
218104_at	0.75291
220074_at	0.75286
218512_at	0.75194
201946_s_at	0.75135
218982_s_at	0.75128
224412_s_at	0.7508
200681_at	0.75059
205135_s_at	0.7492
212378_at	0.74762
201014_s_at	0.74735
211594_s_at	0.74714
225439_at	0.74581
204128_s_at	0.74576
201872_s_at	0.7452
213261_at	0.74427
202666_s_at	0.74262
201068_s_at	0.74256
230269_at	0.74225
204702_s_at	0.7411
226177_at	0.74088
217106_x_at	0.74046
227212_s_at	0.73951
208540_x_at	0.73944
204033_at	0.73901
222752_s_at	0.73854
204699_s_at	0.73845
229839_at	0.73695
210174_at	0.7363
215657_at	0.73605
223369_at	0.73604
201453_x_at	0.73529
226333_at	0.73512
228469_at	0.73394
213864_s_at	0.7332
205757_at	0.73205
203612_at	0.73155
202370_s_at	0.7315
204905_s_at	0.73021
225626_at	0.73013
210802_s_at	0.73009
213671_s_at	0.72989
213407_at	0.72928
200736_s_at	0.72909
223328_at	0.72856
201420_s_at	0.72789
223516_s_at	0.72763
1555780_a_at	0.72761
201327_s_at	0.72737
221652_s_at	0.72678
221712_s_at	0.72647
222216_s_at	0.72556
202779_s_at	0.72527
201608_s_at	0.72465
223062_s_at	0.72354
201676_x_at	0.72343
217850_at	0.72308
211746_x_at	0.72256
218238_at	0.72236
201268_at	0.7222
219293_s_at	0.72159
214264_s_at	0.72119
205464_at	0.71992
201195_s_at	0.71902
201139_s_at	0.71897
221586_s_at	0.71895
218889_at	0.718
204170_s_at	0.71786
209194_at	0.71781
200812_at	0.71751
224913_s_at	0.71708
208822_s_at	0.71705
228716_at	0.71701
203986_at	0.71679
213119_at	0.71657
201624_at	0.71616
213404_s_at	0.7161
208801_at	0.71609
200660_at	0.71544
210691_s_at	0.715
208642_s_at	0.7138
217207_s_at	0.71336
227354_at	0.7122
217774_s_at	0.71158
217185_s_at	0.71148
201761_at	0.7111
200014_s_at	0.71106
201177_s_at	0.71098
213624_at	0.71061
220075_s_at	0.70958
218156_s_at	0.70948
218507_at	0.70902
218481_at	0.70852
204127_at	0.7083
239994_at	0.70715
222757_s_at	0.70657
225317_at	0.70528
201784_s_at	0.70527
201138_s_at	0.70499
212601_at	0.70469
212116_at	0.70394
223156_at	0.70367
206784_at	0.70283
202824_s_at	0.70255
209100_at	0.70242
207735_at	0.70223
229460_at	0.70209
207051_at	0.70137
212967_x_at	0.7013
201317_s_at	0.7012
201870_at	0.7008
226492_at	0.70017
221570_s_at	0.69978
201873_s_at	0.69969
224714_at	0.69953
1559946_s_at	0.69939
201606_s_at	0.69908
212160_at	0.69894
213129_s_at	0.6987
208752_x_at	0.69858
200870_at	0.69799
203228_at	0.69797
223151_at	0.69739
201342_at	0.69736
200806_s_at	0.69703
202613_at	0.69694
225470_at	0.69683
1558324_a_at	0.69674
208700_s_at	0.69644
201527_at	0.6964
213309_at	0.69629
200826_at	0.6961
206052_s_at	0.69587
227103_s_at	0.69486
219909_at	0.69461
218343_s_at	0.6945
212627_s_at	0.69415
209609_s_at	0.69406
231784_s_at	0.69399
212573_at	0.69397
203664_s_at	0.69372
203256_at	0.6935
212379_at	0.69327
225295_at	0.69263
225073_at	0.69196
214598_at	0.69146
201112_s_at	0.69083
226275_at	0.69026
202730_s_at	0.69016
202242_at	0.69012
215321_at	0.68977
209019_s_at	0.68894
218399_s_at	0.68883
241765_at	0.68875
43977_at	0.688
227230_s_at	0.68764
201853_s_at	0.68764
202159_at	0.68745
235849_at	0.68739
201326_at	0.6873
219911_s_at	0.68729
226881_at	0.68728
208696_at	0.6872
217926_at	0.68656
1553956_at	0.68599
218593_at	0.68576
208799_at	0.68566
212814_at	0.68541
226385_s_at	0.68522
209703_x_at	0.68495
209080_x_at	0.6846
219037_at	0.68433
211953_s_at	0.68432
202364_at	0.68409
209735_at	0.68334
224721_at	0.68277
202731_at	0.68236
1556078_at	0.68229
201115_at	0.68211
214437_s_at	0.6817
221514_at	0.68122
204977_at	0.68113
223413_s_at	0.68066
204700_x_at	0.68011
228217_s_at	0.68006
204528_s_at	0.67997
200845_s_at	0.67931
224331_s_at	0.67924
205111_s_at	0.67895
237400_at	0.6787
203213_at	0.67868
204546_at	0.67858
1554178_a_at	0.67849
207502_at	0.6781
229657_at	0.67797
205950_s_at	0.6779
223168_at	0.67785
233527_at	0.67733
213754_s_at	0.67705
235146_at	0.67652
219460_s_at	0.6757
218239_s_at	0.67564
209063_x_at	0.67521
1555962_at	0.67518
213937_s_at	0.67513
220435_at	0.67506
213944_x_at	0.67469
225578_at	0.67426
201725_at	0.67362
210962_s_at	0.67342
204244_s_at	0.67336
224713_at	0.67334
201391_at	0.67327
226594_at	0.67295
218233_s_at	0.67289
206855_s_at	0.67288
218124_at	0.6722
205324_s_at	0.6719
216212_s_at	0.67151
206100_at	0.67131
205393_s_at	0.67078
240157_at	0.67004
219275_at	0.67001
228014_at	0.66906
231925_at	0.66875
204697_s_at	0.66843
216996_s_at	0.66811
201088_at	0.66799
204617_s_at	0.66748
222250_s_at	0.66712
218632_at	0.66657
205194_at	0.66592
207080_s_at	0.66581
222666_s_at	0.66567
218984_at	0.66553
208680_at	0.66451
220180_at	0.66438
218497_s_at	0.66432
203119_at	0.66431
224836_at	0.66423
200873_s_at	0.664
205125_at	0.66334
202854_at	0.66313
227475_at	0.66284
213921_at	0.66271
226519_s_at	0.66264
225327_at	0.66204
206385_s_at	0.66193
227231_at	0.66147
228835_at	0.66123
214431_at	0.66077
222571_at	0.66061
214737_x_at	0.66035
208726_s_at	0.66032
218715_at	0.6599
222937_s_at	0.65979
219796_s_at	0.65979
229114_at	0.65918
220060_s_at	0.65915
207761_s_at	0.65904
236313_at	0.65878
225535_s_at	0.6581
228601_at	0.65792
204460_s_at	0.65786
218334_at	0.65771
226380_at	0.65738
225757_s_at	0.65732
204616_at	0.65725
209434_s_at	0.65708
223267_at	0.65645
204252_at	0.65643
219787_s_at	0.65605
233110_s_at	0.65537
219253_at	0.65527
215165_x_at	0.65512
226010_at	0.65498
225036_at	0.65396
219061_s_at	0.65394
233882_s_at	0.65392
205773_at	0.6539
236471_at	0.65361
221004_s_at	0.65353
1552277_a_at	0.65344
221970_s_at	0.65335
203947_at	0.65295
225866_at	0.65228
205185_at	0.65219
201475_x_at	0.65208
220789_s_at	0.65197
207504_at	0.65154
229285_at	0.6515
208676_s_at	0.65134
237530_at	0.65131
201459_at	0.65129
238862_at	0.65122
211955_at	0.65091
219530_at	0.65067
226943_at	0.65045
210766_s_at	0.65043
201607_at	0.65008
223381_at	0.65004
204175_at	0.64969
223234_at	0.64937
201111_at	0.64922
1555736_a_at	0.64919
205861_at	0.64908
1553959_a_at	0.64877
203362_s_at	0.64875
230082_at	0.64872
219177_at	0.64843
231698_at	0.64824
205019_s_at	0.64817
228378_at	0.64809
213317_at	0.64798
225806_at	0.64795
204497_at	0.64766
213175_s_at	0.64746
231021_at	0.64735
205074_at	0.647
207515_s_at	0.64692
201144_s_at	0.64689
227363_s_at	0.64685
218670_at	0.64669
212741_at	0.64661
228053_s_at	0.64659
1554768_a_at	0.6465
241359_at	0.64631
209453_at	0.64627
222742_s_at	0.64617
221987_s_at	0.64612
229181_s_at	0.646
231851_at	0.64518
209382_at	0.64459
201532_at	0.64418
218745_x_at	0.64404
218412_s_at	0.64338
206422_at	0.64331
202706_s_at	0.64298
221841_s_at	0.64279
229816_at	0.64273
220688_s_at	0.64266
203023_at	0.64219
243403_x_at	0.64217
211318_s_at	0.64178
202148_s_at	0.64098
213766_x_at	0.64093
226285_at	0.64022
224200_s_at	0.64019
211747_s_at	0.64005
219363_s_at	0.63976
201456_s_at	0.63948
218145_at	0.63935
201381_x_at	0.6392
203832_at	0.63912
218900_at	0.63911
201524_x_at	0.63904
225258_at	0.63893
201506_at	0.63869
217777_s_at	0.63829
201923_at	0.63822
214710_s_at	0.63792
234304_s_at	0.63764
211954_s_at	0.63747
1559977_a_at	0.63684
225606_at	0.63677
210249_s_at	0.63665
221020_s_at	0.63664
205112_at	0.63664
202475_at	0.63616
225748_at	0.63601
218732_at	0.63595
226936_at	0.63579
200063_s_at	0.63554
208821_at	0.63533
203667_at	0.63509
1554572_a_at	0.635
220890_s_at	0.63495
1053_at	0.63456
208754_s_at	0.63446
209642_at	0.63402
225291_at	0.63379
203208_s_at	0.63362
224428_s_at	0.63354
203016_s_at	0.63334
229241_at	0.63267
211761_s_at	0.63258
227928_at	0.6325
203405_at	0.63238
218427_at	0.63211
210946_at	0.63207
1553764_a_at	0.63172
226489_at	0.63169
214765_s_at	0.63165
204386_s_at	0.63133
209018_s_at	0.63057
206818_s_at	0.63055
224963_at	0.63038
204490_s_at	0.63023
218911_at	0.62973
203058_s_at	0.62929
224959_at	0.6292
217827_s_at	0.62913
200987_x_at	0.62911
201623_s_at	0.62908
202954_at	0.62881
200790_at	0.62859
218252_at	0.62858
210541_s_at	0.62852
208753_s_at	0.62819
219669_at	0.62808
200749_at	0.62774
230788_at	0.62762
223804_s_at	0.62757
215091_s_at	0.62751
218461_at	0.62743
1555963_x_at	0.62742
209449_at	0.62709
206445_s_at	0.627
201114_x_at	0.62661
204247_s_at	0.62647
227948_at	0.62642
226784_at	0.62614
225399_at	0.62594
226793_at	0.62567
229313_at	0.62564
218514_at	0.62553
227135_at	0.62519
235078_at	0.62515
232428_at	0.62513
204331_s_at	0.62504
201530_x_at	0.62453
204353_s_at	0.62435
36920_at	0.62425
220147_s_at	0.62392
223158_s_at	0.62371
201315_x_at	0.62355
202753_at	0.62346
209161_at	0.62311
234632_x_at	0.62303
219342_at	0.623
208758_at	0.62279
208687_x_at	0.62276
203214_x_at	0.62238
214679_x_at	0.62232
1554452_a_at	0.62218
244032_at	0.62199
40562_at	0.62164
208699_x_at	0.62152
202130_at	0.6214
206134_at	0.62136
209482_at	0.62068
202232_s_at	0.6206
203867_s_at	0.62056
204962_s_at	0.6204
227790_at	0.62028
242317_at	0.62023
201457_x_at	0.62
207153_s_at	0.6198
212014_x_at	0.61974
203343_at	0.61958
205290_s_at	0.61954
202268_s_at	0.61922
235145_at	0.61902
229751_s_at	0.61901
219555_s_at	0.61884
200807_s_at	0.6188
209874_x_at	0.61877
228754_at	0.61841
212563_at	0.61828
219194_at	0.61824
201338_x_at	0.61804
1555910_at	0.61791
228993_s_at	0.61783
229254_at	0.6175
200627_at	0.6174
211725_s_at	0.61715
212922_s_at	0.61707
209853_s_at	0.61702
212686_at	0.61698
200875_s_at	0.61694
228281_at	0.61685
205053_at	0.61681
214845_s_at	0.61662
208383_s_at	0.6164
210759_s_at	0.61638
223754_at	0.6163
220026_at	0.61613
241703_at	0.61597
209633_at	0.61583
201897_s_at	0.61579
219031_s_at	0.61575
209442_x_at	0.61568
208897_s_at	0.61551
212411_at	0.6155
201091_s_at	0.61516
223490_s_at	0.61482
223449_at	0.61476
220892_s_at	0.61455
208399_s_at	0.61451
219866_at	0.61428
202431_s_at	0.61402
234915_s_at	0.61373
216088_s_at	0.6132
218877_s_at	0.613
220030_at	0.61285
208310_s_at	0.61278
217996_at	0.61272
200828_s_at	0.61257
201323_at	0.6124
218546_at	0.61234
231283_at	0.61216
218057_x_at	0.61206
219000_s_at	0.61177
204173_at	0.61152
210216_x_at	0.61134
216602_s_at	0.6106
212203_x_at	0.61042
209835_x_at	0.61028
1554094_at	0.61005
205097_at	0.60993
209373_at	0.60957
218969_at	0.60919
226386_at	0.6091
1552296_at	0.6089
218105_s_at	0.60886
209107_x_at	0.60872
225059_at	0.6084
219065_s_at	0.60837
200054_at	0.60791
217771_at	0.60784
228961_at	0.60782
230729_at	0.60774
232072_at	0.60766
242905_at	0.60766
564_at	0.60765
215416_s_at	0.60759
212018_s_at	0.60705
1566472_s_at	0.60702
234863_x_at	0.6066
214601_at	0.60658
220812_s_at	0.60652
225400_at	0.60648
209791_at	0.60627
218875_s_at	0.60595
208673_s_at	0.60591
212426_s_at	0.60587
203060_s_at	0.60549
218163_at	0.60538
218218_at	0.605
201605_x_at	0.60492
209301_at	0.60482
223038_s_at	0.60464
220454_s_at	0.60461
205126_at	0.60432
213509_x_at	0.60425
203025_at	0.60405
213295_at	0.60374
226039_at	0.60339
218336_at	0.60328
200693_at	0.6032
235299_at	0.60318
210559_s_at	0.60306
203207_s_at	0.60305
225581_s_at	0.60258
226844_at	0.60221
202095_s_at	0.60194
210460_s_at	0.60192
226490_at	0.60156
210463_x_at	0.60154
225924_at	0.60141
225922_at	0.60114
220266_s_at	0.60104
208698_s_at	0.60093
219953_s_at	0.60091
226448_at	0.60047
202016_at	0.60044
214011_s_at	0.59993
210125_s_at	0.59993
220794_at	0.59986
200853_at	0.59967
210093_s_at	0.59961
228670_at	0.59898
209357_at	0.59881
209515_s_at	0.59881
209440_at	0.59855
218035_s_at	0.59806
226770_at	0.59791
209106_at	0.59735
228073_at	0.59706
210470_x_at	0.59702
201077_s_at	0.59691
201595_s_at	0.59678
205874_at	0.5967
1552367_a_at	0.59644
201092_at	0.59628
218756_s_at	0.59625
201421_s_at	0.59614
213716_s_at	0.59614
204559_s_at	0.59604
224716_at	0.59603
212480_at	0.59593
226208_at	0.59572
223700_at	0.59558
230326_s_at	0.59556
205133_s_at	0.59554
218842_at	0.59551
228555_at	0.59537
219060_at	0.59516
218014_at	0.59515
200079_s_at	0.59513
200658_s_at	0.59512
221436_s_at	0.59503
1554271_a_at	0.59467
214427_at	0.59458
228706_s_at	0.59456
220041_at	0.59426
205289_at	0.59416
226460_at	0.59397
219180_s_at	0.59386
225660_at	0.59339
201584_s_at	0.5932
206404_at	0.59318
209796_s_at	0.59316
209247_s_at	0.59304
235088_at	0.59304
202089_s_at	0.59288
242372_s_at	0.59266
205983_at	0.59234
1554106_at	0.59222
205687_at	0.59208
220335_x_at	0.592
204354_at	0.59193
231896_s_at	0.59184
225106_s_at	0.59177
203138_at	0.59175
204023_at	0.59165
223743_s_at	0.59143
231874_at	0.5914
205047_s_at	0.59124
218095_s_at	0.59121
205394_at	0.5912
202382_s_at	0.59111
209974_s_at	0.59108
1557905_s_at	0.59082
226002_at	0.59075
1553976_a_at	0.59068
224824_at	0.59038
220840_s_at	0.59032
225575_at	0.59027
209369_at	0.59023
235199_at	0.59022
222077_s_at	0.59019
213677_s_at	0.59008
206208_at	0.59005
1552619_a_at	0.58981
200829_x_at	0.58964
207003_at	0.58942
222608_s_at	0.58932
209861_s_at	0.58929
204248_at	0.58906
212680_x_at	0.58879
219940_s_at	0.58876
219494_at	0.58871
226451_at	0.58846
208756_at	0.58818
205499_at	0.58813
201458_s_at	0.58811
202231_at	0.588
236248_x_at	0.588
223996_s_at	0.58789
203696_s_at	0.58788
203418_at	0.58771
206209_s_at	0.58771
204641_at	0.58761
202190_at	0.58724
230204_at	0.58686
227969_at	0.58606
218586_at	0.58598
204169_at	0.58589
200039_s_at	0.5854
201994_at	0.58517
200924_s_at	0.58515
225367_at	0.58515
213762_x_at	0.58502
218542_at	0.58493
208343_s_at	0.58435
1558747_at	0.58391
202043_s_at	0.58372
204368_at	0.58369
208300_at	0.58358
210978_s_at	0.58341
224204_x_at	0.58336
232083_at	0.58326
221102_s_at	0.58318
217720_at	0.58317
203245_s_at	0.58315
218118_s_at	0.58313
202690_s_at	0.5831
204766_s_at	0.58308
225554_s_at	0.58301
220723_s_at	0.583
221781_s_at	0.58281
226320_at	0.58256
226839_at	0.58252
218235_s_at	0.58225
213353_at	0.58182
201593_s_at	0.5816
209466_x_at	0.5815
204388_s_at	0.58145
201063_at	0.58129
218710_at	0.58081
232739_at	0.5808
201601_x_at	0.58077
203845_at	0.58062
203785_s_at	0.58053
229276_at	0.58046
215227_x_at	0.58021
201001_s_at	0.58013
217809_at	0.57982
227407_at	0.57954
235651_at	0.57947
219539_at	0.57933
218315_s_at	0.57926
224462_s_at	0.57899
227117_at	0.57881
205628_at	0.57877
208249_s_at	0.57857
222497_x_at	0.57856
218936_s_at	0.57856
215136_s_at	0.57853
228766_at	0.57839
217987_at	0.57833
205403_at	0.57828
208941_s_at	0.5782
203798_s_at	0.57798
217873_at	0.57798
201485_s_at	0.57792
228050_at	0.57774
201833_at	0.57762
223417_at	0.57747
225149_at	0.57745
231120_x_at	0.57714
208424_s_at	0.57708
217868_s_at	0.57695
209196_at	0.57684
228885_at	0.57676
1552977_a_at	0.57632
233565_s_at	0.57617
221641_s_at	0.57613
200084_at	0.57612
231975_s_at	0.57573
49452_at	0.57555
1554576_a_at	0.57546
242283_at	0.57537
223307_at	0.57517
226438_at	0.57506
228707_at	0.57486
219979_s_at	0.57482
204025_s_at	0.57472
214096_s_at	0.57464
216565_x_at	0.57402
215672_s_at	0.57391
223551_at	0.57387
218511_s_at	0.57373
211952_at	0.57352
222684_s_at	0.57344
207850_at	0.57326
224480_s_at	0.57319
224989_at	0.57307
213535_s_at	0.57299
212709_at	0.57298
218140_x_at	0.57262
225260_s_at	0.57257
203150_at	0.5723
1554627_a_at	0.57218
218167_at	0.57204
209147_s_at	0.57201
225373_at	0.572
232181_at	0.57189
218364_at	0.57152
213045_at	0.57141
200751_s_at	0.57133
211787_s_at	0.57126
203797_at	0.571
217864_s_at	0.57098
203963_at	0.57094
201303_at	0.57087
226742_at	0.57081
206664_at	0.5708
228478_at	0.57055
209891_at	0.57034
213002_at	0.57024
204101_at	0.57022
200876_s_at	0.57001
227801_at	0.56996
1552365_at	0.56983
203968_s_at	0.56972
209773_s_at	0.56947
210283_x_at	0.56935
206102_at	0.5693
201930_at	0.56921
218872_at	0.5691
201562_s_at	0.56895
218123_at	0.56883
43427_at	0.56852
235391_at	0.56849
224654_at	0.56825
203203_s_at	0.56816
233269_at	0.56814
214484_s_at	0.56799
225030_at	0.56781
218901_at	0.56779
223414_s_at	0.56748
217154_s_at	0.56707
208968_s_at	0.56691
227378_x_at	0.5668
226950_at	0.56641
201516_at	0.56637
218477_at	0.56631
201955_at	0.56624
232488_at	0.56611
208910_s_at	0.56554
200074_s_at	0.5654
202838_at	0.56524
209971_x_at	0.56524
223397_s_at	0.56511
224187_x_at	0.56508
225547_at	0.56491
205828_at	0.56487
213143_at	0.56478
218368_s_at	0.56455
210338_s_at	0.5644
209096_at	0.56419
215118_s_at	0.56402
225876_at	0.56397
210916_s_at	0.56363
208638_at	0.56362
200756_x_at	0.56349
232244_at	0.56339
1553808_a_at	0.56334
230360_at	0.56329
221824_s_at	0.56283
213839_at	0.56277
234992_x_at	0.56238
214882_s_at	0.56224
205259_at	0.56208
209668_x_at	0.5618
226188_at	0.56165
223229_at	0.56165
213608_s_at	0.56157
228729_at	0.56131
204866_at	0.56128
201263_at	0.56089
218695_at	0.56068
226577_at	0.56051
1555501_s_at	0.56041
224857_s_at	0.56039
230257_s_at	0.56032
220724_at	0.56023
214022_s_at	0.56017
223233_s_at	0.56008
208683_at	0.56007
212242_at	0.55999
209667_at	0.55967
218886_at	0.55956
218595_s_at	0.55928
48659_at	0.55918
242515_x_at	0.55918
211316_x_at	0.55905
218788_s_at	0.55898
209445_x_at	0.55877
233655_s_at	0.55858
227193_at	0.55819
210198_s_at	0.55816
212955_s_at	0.55802
242417_at	0.55796
202483_s_at	0.55783
211754_s_at	0.55776
1555618_s_at	0.55772
203000_at	0.5577
208117_s_at	0.55768
206286_s_at	0.55741
204119_s_at	0.55725
218036_x_at	0.55721
217829_s_at	0.55715
222130_s_at	0.55714
202857_at	0.5571
210092_at	0.55682
219563_at	0.55665
200098_s_at	0.5564
32723_at	0.55633
203972_s_at	0.55626
201801_s_at	0.55616
225980_at	0.55607
221685_s_at	0.55593
201523_x_at	0.55578
224448_s_at	0.55558
216194_s_at	0.55555
229097_at	0.55544
206059_at	0.55543
214193_s_at	0.55514
212754_s_at	0.55513
217786_at	0.55487
224810_s_at	0.55483
200874_s_at	0.55472
218092_s_at	0.55469
212626_x_at	0.55426
239587_at	0.55425
202903_at	0.55421
218561_s_at	0.55401
224207_x_at	0.554
223100_s_at	0.55386
218706_s_at	0.55384
220186_s_at	0.5536
210573_s_at	0.55355
209391_at	0.55352
203914_x_at	0.55351
203559_s_at	0.55347
210052_s_at	0.55346
208447_s_at	0.55345
234311_s_at	0.55335
211984_at	0.55314
200732_s_at	0.55308
206198_s_at	0.55302
226292_at	0.55277
201669_s_at	0.55274
209632_at	0.55264
228831_s_at	0.55251
205395_s_at	0.55249
218544_s_at	0.55223
201558_at	0.55205
225799_at	0.55199
218606_at	0.55186
231843_at	0.55173
207871_s_at	0.5514
228774_at	0.55134
221696_s_at	0.55126
204868_at	0.5512
214719_at	0.55116
209927_s_at	0.55105
212569_at	0.55073
201274_at	0.55068
220658_s_at	0.55057
204259_at	0.5505
202352_s_at	0.55035
217997_at	0.55024
218194_at	0.55018
205434_s_at	0.54993
222843_at	0.54982
223018_at	0.5497
226060_at	0.54969
221188_s_at	0.54933
218594_at	0.5493
201629_s_at	0.54921
1557275_a_at	0.54919
218605_at	0.54892
212685_s_at	0.54877
209712_at	0.54857
225625_at	0.54841
1554678_s_at	0.54833
203209_at	0.54827
227653_at	0.54813
224615_x_at	0.54801
207622_s_at	0.54792
222716_s_at	0.54691
214095_at	0.54682
209508_x_at	0.54669
205975_s_at	0.54656
225550_at	0.54645
218349_s_at	0.54643
225580_at	0.54634
222449_at	0.54609
226319_s_at	0.54595
208672_s_at	0.54589
225355_at	0.54583
214164_x_at	0.54579
219650_at	0.54567
217895_at	0.54561
202834_at	0.54549
209613_s_at	0.54547
224410_s_at	0.54544
209612_s_at	0.54541
227703_s_at	0.54536
220834_at	0.5453
222236_s_at	0.54527
227176_at	0.54503
211686_s_at	0.54482
203962_s_at	0.54458
211737_x_at	0.54441
210445_at	0.54421
222464_s_at	0.54415
225623_at	0.54413
204489_s_at	0.54371
208800_at	0.54358
221823_at	0.54343
209447_at	0.54337
206613_s_at	0.54329
238143_at	0.54321
212168_at	0.5431
201405_s_at	0.54306
201692_at	0.54299
223556_at	0.54294
203542_s_at	0.54293
206271_at	0.54266
224861_at	0.54264
218833_at	0.54263
202125_s_at	0.54247
204146_at	0.54218
212522_at	0.5421
205673_s_at	0.54205
218768_at	0.54204
201772_at	0.54198
227054_at	0.54196
224601_at	0.54195
212434_at	0.54148
200972_at	0.54136
212942_s_at	0.5412
202504_at	0.54117
1554667_s_at	0.54115
212858_at	0.54114
204480_s_at	0.54103
212448_at	0.54097
209139_s_at	0.54081
231319_x_at	0.54079
211862_x_at	0.54072
208095_s_at	0.54071
211548_s_at	0.54018
219862_s_at	0.53996
229215_at	0.53994
208152_s_at	0.53983
206550_s_at	0.53982
203677_s_at	0.5397
235871_at	0.53946
218708_at	0.53944
200840_at	0.53939
201400_at	0.53932
219038_at	0.53922
201136_at	0.53852
231626_at	0.53852
229568_at	0.53826
217457_s_at	0.53819
201699_at	0.53816
218488_at	0.53812
201896_s_at	0.53789
224753_at	0.53782
236308_at	0.53778
211848_s_at	0.53774
222987_s_at	0.53761
208693_s_at	0.53746
211986_at	0.53744
240242_at	0.53727
223395_at	0.53725
229860_x_at	0.53709
202415_s_at	0.53706
219267_at	0.53697
201670_s_at	0.53684
233514_x_at	0.53684
208828_at	0.5368
200882_s_at	0.53675
201890_at	0.53645
222404_x_at	0.53637
1555758_a_at	0.53625
200786_at	0.53622
213056_at	0.53613
202143_s_at	0.536
201016_at	0.53596
209408_at	0.53588
222532_at	0.53572
209646_x_at	0.5354
204228_at	0.53538
222294_s_at	0.53535
202570_s_at	0.5353
218719_s_at	0.53524
230830_at	0.53518
201666_at	0.53514
213133_s_at	0.53512
204508_s_at	0.53501
209162_s_at	0.53444
215867_x_at	0.53439
221025_x_at	0.53417
45633_at	0.53408
204580_at	0.53406
226064_s_at	0.53404
224839_s_at	0.534
200753_x_at	0.53388
218590_at	0.53381
203966_s_at	0.53379
212286_at	0.53379
226430_at	0.53362
218830_at	0.53358
225463_x_at	0.53324
1564520_s_at	0.53309
201463_s_at	0.53287
202421_at	0.53284
213155_at	0.53262
227052_at	0.53252
224468_s_at	0.53247
206149_at	0.53244
205264_at	0.53236
1568596_a_at	0.53233
211609_x_at	0.53217
221041_s_at	0.53215
224450_s_at	0.53211
212144_at	0.53205
224129_s_at	0.532
226092_at	0.53197
218726_at	0.53189
220526_s_at	0.5318
227048_at	0.53173
208742_s_at	0.53163
201727_s_at	0.53154
209804_at	0.53151
230282_at	0.53148
202182_at	0.53144
205697_at	0.53133
220607_x_at	0.53104
209464_at	0.53088
200820_at	0.53078
226939_at	0.53077
223403_s_at	0.53053
205661_s_at	0.53025
215028_at	0.53022
231870_s_at	0.53018
202138_x_at	0.5301
201251_at	0.53007
225207_at	0.53
203802_x_at	0.52991
1554466_a_at	0.52978
211750_x_at	0.52978
211015_s_at	0.52969
202577_s_at	0.52966
227088_at	0.52965
203913_s_at	0.52961
212501_at	0.52956
235427_at	0.52954
223331_s_at	0.52909
228069_at	0.52907
224862_at	0.52904
210735_s_at	0.52887
203001_s_at	0.52874
206377_at	0.52861
219173_at	0.52861
204744_s_at	0.52841
209143_s_at	0.52837
208030_s_at	0.52829
224391_s_at	0.52827
225699_at	0.52824
222398_s_at	0.52824
226654_at	0.5282
212048_s_at	0.52813
201339_s_at	0.52805
225991_at	0.52799
225275_at	0.52775
227916_x_at	0.52771
200975_at	0.52763
210320_s_at	0.52759
216218_s_at	0.52739
207140_at	0.52737
205129_at	0.52736
216532_x_at	0.527
234660_s_at	0.52698
225913_at	0.52689
204470_at	0.52666
212330_at	0.52665
217445_s_at	0.52656
218834_s_at	0.5264
205498_at	0.52637
203564_at	0.52615
209714_s_at	0.5261
217931_at	0.52598
215380_s_at	0.52598
225687_at	0.5259
205761_s_at	0.52588
225571_at	0.52577
201362_at	0.52571
209731_at	0.52562
58696_at	0.52551
203105_s_at	0.52534
211697_x_at	0.52524
219734_at	0.5251
203554_x_at	0.52509
208802_at	0.52506
224574_at	0.52497
205565_s_at	0.52493
214507_s_at	0.52487
202487_s_at	0.52484
204032_at	0.52466
213334_x_at	0.52464
211372_s_at	0.52442
218051_s_at	0.52437
202680_at	0.52413
209026_x_at	0.52407
225438_at	0.52401
202144_s_at	0.52391
201668_x_at	0.52387
203420_at	0.52386
212510_at	0.52384
214662_at	0.52382
213773_x_at	0.52374
205195_at	0.52345
209105_at	0.52341
212773_s_at	0.52327
229845_at	0.52302
1553510_s_at	0.52292
202899_s_at	0.52284
222988_s_at	0.52274
213701_at	0.52274
201571_s_at	0.52263
225056_at	0.52262
1554464_a_at	0.52261
207165_at	0.52259
203465_at	0.52254
206055_s_at	0.52248
231094_s_at	0.52239
203130_s_at	0.52238
202578_s_at	0.52218
218598_at	0.52213
214288_s_at	0.52195
204389_at	0.52184
223194_s_at	0.5218
203543_s_at	0.52178
218182_s_at	0.52175
226835_s_at	0.52166
41047_at	0.52164
205204_at	0.52163
212891_s_at	0.52142
201157_s_at	0.52127
220171_x_at	0.52109
217294_s_at	0.52101
221751_at	0.52095
211714_x_at	0.52083
212125_at	0.52068
204579_at	0.52057
212656_at	0.52054
202397_at	0.52032
210301_at	0.52023
203685_at	0.5202
238177_at	0.51988
206788_s_at	0.51983
202853_s_at	0.51979
218868_at	0.51926
203712_at	0.5192
202107_s_at	0.51914
208079_s_at	0.51905
230053_at	0.51895
228355_s_at	0.51891
59375_at	0.51855
225150_s_at	0.51847
221509_at	0.51818
202266_at	0.51805
222496_s_at	0.51803
221746_at	0.51785
91684_g_at	0.51764
226296_s_at	0.51755
56197_at	0.5175
209279_s_at	0.51739
200916_at	0.51738
209626_s_at	0.51732
65588_at	0.51724
223416_at	0.51721
230991_at	0.51717
218663_at	0.51702
204150_at	0.51699
227274_at	0.51693
204254_s_at	0.5167
1564521_x_at	0.51661
207628_s_at	0.51661
1554795_a_at	0.51645
225842_at	0.51638
217546_at	0.51614
205022_s_at	0.51613
209465_x_at	0.51609
204931_at	0.51594
204475_at	0.51591
214202_at	0.51587
226241_s_at	0.51574
231772_x_at	0.51572
1553559_at	0.51548
218143_s_at	0.51521
209711_at	0.51518
221091_at	0.51515
211593_s_at	0.51514
211212_s_at	0.51503
226963_at	0.5146
212246_at	0.51455
218765_at	0.51451
218662_s_at	0.51429
204687_at	0.5142
212521_s_at	0.51417
211036_x_at	0.51403
223232_s_at	0.51381
225402_at	0.51359
50314_i_at	0.51352
203764_at	0.51325
222659_at	0.51299
1555487_a_at	0.51297
217744_s_at	0.51285
223213_s_at	0.51262
202787_s_at	0.51255
218860_at	0.51244
209516_at	0.51231
226287_at	0.51208
235456_at	0.51176
204092_s_at	0.51158
212527_at	0.51155
201281_at	0.51139
205909_at	0.51127
204818_at	0.51126
222658_s_at	0.51125
205523_at	0.51107
202129_s_at	0.51076
218487_at	0.51056
202887_s_at	0.51052
204034_at	0.5104
209657_s_at	0.51004
204185_x_at	0.51004
217014_s_at	0.50998
225879_at	0.50921
230047_at	0.5092
1555282_a_at	0.50903
208780_x_at	0.50892
227280_s_at	0.50888
218213_s_at	0.50887
223531_x_at	0.50826
214205_x_at	0.50805
200679_x_at	0.50797
225510_at	0.50769
1554761_a_at	0.50764
238021_s_at	0.50757
221677_s_at	0.50757
1558290_a_at	0.50755
1554480_a_at	0.50694
211733_x_at	0.5069
1554523_a_at	0.50687
220643_s_at	0.50671
204098_at	0.50652
219258_at	0.50649
224452_s_at	0.50648
230117_at	0.50647
1552921_a_at	0.50629
203110_at	0.50619
205190_at	0.50582
218602_s_at	0.50582
235766_x_at	0.50581
233878_s_at	0.50576
241994_at	0.50573
202904_s_at	0.50561
223225_s_at	0.50559
201924_at	0.50532
1552502_s_at	0.50527
213911_s_at	0.50524
217884_at	0.50518
217769_s_at	0.50513
230183_at	0.50508
203017_s_at	0.50507
218866_s_at	0.50446
239273_s_at	0.50444
205004_at	0.5044
221591_s_at	0.50437
231871_at	0.50422
220642_x_at	0.50421
212481_s_at	0.5041
200823_x_at	0.50407
214512_s_at	0.50397
208887_at	0.50379
218256_s_at	0.50375
238599_at	0.50318
203474_at	0.50317
223086_x_at	0.50314
214661_s_at	0.50307
202306_at	0.50306
224252_s_at	0.50277
227249_at	0.50236
204255_s_at	0.50227
202724_s_at	0.50224
221305_s_at	0.50216
51176_at	0.50209
200787_s_at	0.50203
202741_at	0.50203
206173_x_at	0.502
230135_at	0.50197
226841_at	0.50192
222457_s_at	0.50186
236066_at	0.50183
219762_s_at	0.5018
217356_s_at	0.50179
229893_at	0.50175
223808_s_at	0.50169
200731_s_at	0.50157
226254_s_at	0.5014
206263_at	0.50117
225087_at	0.50101
203059_s_at	0.50076
218398_at	0.50072
217861_s_at	0.50069
209774_x_at	0.50066
203336_s_at	0.50055
227220_at	0.50046
225419_at	0.50044
204130_at	0.50026
201010_s_at	0.50022
235783_at	0.50018
210983_s_at	0.50009
223126_s_at	0.49999
210027_s_at	0.49975
234000_s_at	0.49966
204781_s_at	0.49958
229498_at	0.49953
204097_s_at	0.49948
214179_s_at	0.49942
227506_at	0.49938
209129_at	0.49933
227682_at	0.49932
212009_s_at	0.49903
203114_at	0.49891
218258_at	0.49883
243634_at	0.49878
219736_at	0.49862
211759_x_at	0.49858
209627_s_at	0.49856
209866_s_at	0.49849
216323_x_at	0.49848
201133_s_at	0.49841
226414_s_at	0.49811
200082_s_at	0.498
213412_at	0.49795
224261_at	0.4979
205593_s_at	0.4978
202243_s_at	0.49773
212432_at	0.49764
235095_at	0.49751
215903_s_at	0.49745
219575_s_at	0.49737
205134_s_at	0.49731
231732_at	0.49731
210357_s_at	0.49724
212282_at	0.49709
223441_at	0.49707
218712_at	0.49705
213224_s_at	0.49678
218653_at	0.49643
200737_at	0.49638
201202_at	0.49605
209709_s_at	0.49597
208770_s_at	0.49596
213030_s_at	0.4958
201710_at	0.49565
1567107_s_at	0.49559
235026_at	0.49547
231814_at	0.49547
222713_s_at	0.49515
205644_s_at	0.49514
223163_s_at	0.4951
203946_s_at	0.49492
213226_at	0.49491
44654_at	0.49475
56256_at	0.49466
203967_at	0.49454
212281_s_at	0.49445
225590_at	0.49438
201090_x_at	0.49413
229084_at	0.49412
219014_at	0.49408
201563_at	0.49403
229021_at	0.494
218882_s_at	0.494
203830_at	0.49397
201651_s_at	0.49396
209421_at	0.49393
203358_s_at	0.49392
212127_at	0.49384
203701_s_at	0.49371
225386_s_at	0.49369
219623_at	0.4936
211275_s_at	0.49313
209420_s_at	0.493
201515_s_at	0.49296
222837_s_at	0.4928
238015_at	0.49275
229909_at	0.49247
230573_at	0.49229
209195_s_at	0.49214
219080_s_at	0.49213
202012_s_at	0.49195
209296_at	0.49182
204272_at	0.49178
210549_s_at	0.49174
200834_s_at	0.4916
208697_s_at	0.49159
202449_s_at	0.49141
1555460_a_at	0.49138
208795_s_at	0.49122
241353_s_at	0.49118
204633_s_at	0.49116
210250_x_at	0.49116
228332_s_at	0.49115
201409_s_at	0.49111
1552362_a_at	0.49111
221770_at	0.4911
218384_at	0.49107
39582_at	0.49092
225110_at	0.49084
203264_s_at	0.49076
228256_s_at	0.49071
220645_at	0.49068
210871_x_at	0.49066
204709_s_at	0.49061
227379_at	0.49058
215543_s_at	0.49028
202697_at	0.49016
208682_s_at	0.49008
212450_at	0.49006
226441_at	0.48999
220651_s_at	0.48959
225736_at	0.48951
225261_x_at	0.4893
221580_s_at	0.48925
204957_at	0.48925
226959_at	0.4891
200044_at	0.48877
225522_at	0.48872
223266_at	0.48862
201009_s_at	0.48859
225398_at	0.48854
201030_x_at	0.4883
210416_s_at	0.48813
213088_s_at	0.48806
200868_s_at	0.48791
211075_s_at	0.48787
1563692_at	0.48786
1557119_a_at	0.4878
222494_at	0.48771
203177_x_at	0.48753
1566764_at	0.4874
207432_at	0.48733
212289_at	0.48714
215093_at	0.48697
219231_at	0.48696
1555522_s_at	0.48679
221258_s_at	0.48664
225865_x_at	0.48659
200759_x_at	0.48658
235512_at	0.48648
216295_s_at	0.48645
212789_at	0.48642
210106_at	0.48621
207338_s_at	0.48614
203210_s_at	0.48601
242560_at	0.48587
207980_s_at	0.48571
227032_at	0.4856
221245_s_at	0.4855
200006_at	0.48547
201013_s_at	0.48534
233888_s_at	0.48532
200662_s_at	0.48532
214706_at	0.48527
200755_s_at	0.48526
220291_at	0.48515
201714_at	0.48515
219553_at	0.48499
1553984_s_at	0.48498
235099_at	0.4849
202815_s_at	0.48487
201292_at	0.48483
219485_s_at	0.48469
227322_s_at	0.48456
219303_at	0.4844
206121_at	0.48432
205154_at	0.48423
202058_s_at	0.48419
219695_at	0.48406
202579_x_at	0.48405
202261_at	0.48389
226227_x_at	0.48387
218119_at	0.48378
215000_s_at	0.48373
230778_at	0.48368
206860_s_at	0.48359
222504_s_at	0.48354
222754_at	0.48351
228070_at	0.4835
208337_s_at	0.48324
228299_at	0.48319
209309_at	0.48311
207621_s_at	0.4831
226009_at	0.48304
204186_s_at	0.483
38487_at	0.48297
217976_s_at	0.48291
202796_at	0.48284
213993_at	0.48271
223480_s_at	0.48264
202945_at	0.48262
228977_at	0.48261
236273_at	0.48251
207396_s_at	0.48245
222405_at	0.48234
225730_s_at	0.48232
212914_at	0.48222
201973_s_at	0.48217
208818_s_at	0.48213
218084_x_at	0.48204
219449_s_at	0.48182
230645_at	0.48164
1558254_s_at	0.48148
201379_s_at	0.48111
211080_s_at	0.48099
219010_at	0.48094
40255_at	0.48093
208433_s_at	0.48089
241898_at	0.48083
212779_at	0.48075
206499_s_at	0.48073
202094_at	0.48043
205392_s_at	0.4804
213237_at	0.48036
235546_at	0.48029
212739_s_at	0.48025
207222_at	0.48011
201000_at	0.48009
228232_s_at	0.47983
204036_at	0.47976
226980_at	0.47967
222552_at	0.47953
204826_at	0.47951
200992_at	0.47945
225998_at	0.47941
229337_at	0.47917
216583_x_at	0.47895
1555480_a_at	0.47895
229670_at	0.47893
225671_at	0.47885
213285_at	0.47878
212288_at	0.47876
223196_s_at	0.47863
233289_at	0.47862
1553689_s_at	0.47848
221649_s_at	0.47827
227477_at	0.47815
202822_at	0.47814
202170_s_at	0.47795
201804_x_at	0.47787
218801_at	0.47777
228391_at	0.47773
209114_at	0.47759
32042_at	0.47758
207279_s_at	0.47747
218657_at	0.47731
218908_at	0.47727
218326_s_at	0.47722
211916_s_at	0.47721
228143_at	0.47707
213357_at	0.47705
201512_s_at	0.47682
233587_s_at	0.47679
212462_at	0.47677
209507_at	0.47673
217999_s_at	0.47667
209387_s_at	0.4766
208485_x_at	0.47659
219195_at	0.47649
228479_at	0.47646
209645_s_at	0.47637
210097_s_at	0.47634
213699_s_at	0.47618
226485_at	0.47599
224948_at	0.47592
214142_at	0.47575
221259_s_at	0.47575
238787_at	0.47556
211603_s_at	0.47549
234969_s_at	0.47547
204750_s_at	0.47524
204378_at	0.47509
43511_s_at	0.4748
227539_at	0.47456
203686_at	0.47449
206710_s_at	0.47441
224807_at	0.47436
207668_x_at	0.47434
209251_x_at	0.47433
213338_at	0.47408
203856_at	0.47403
216508_x_at	0.47377
225075_at	0.47367
214430_at	0.47352
232617_at	0.47337
219149_x_at	0.47303
202124_s_at	0.47302
227838_at	0.47296
225737_s_at	0.47295
217892_s_at	0.47279
204643_s_at	0.47271
204618_s_at	0.47268
204260_at	0.47253
213600_at	0.47252
223195_s_at	0.47252
224915_x_at	0.47251
206576_s_at	0.47249
209076_s_at	0.47248
204286_s_at	0.47231
216397_s_at	0.47223
204853_at	0.47217
226165_at	0.47205
220310_at	0.47204
204087_s_at	0.47192
201363_s_at	0.47178
225006_x_at	0.47174
211623_s_at	0.47166
236001_at	0.47165
224247_s_at	0.47162
205167_s_at	0.47152
211549_s_at	0.47137
204352_at	0.47132
1563111_a_at	0.47107
210137_s_at	0.47088
225777_at	0.47082
223587_s_at	0.47067
225310_at	0.47057
212760_at	0.47056
222362_at	0.47053
223055_s_at	0.47036
227435_at	0.47021
227190_at	0.47015
217915_s_at	0.47015
211116_at	0.47015
217738_at	0.47013
201938_at	0.46989
201406_at	0.46956
39729_at	0.46949
230109_at	0.46944
216941_s_at	0.4693
212990_at	0.46928
239272_at	0.46909
217739_s_at	0.46895
219366_at	0.46885
223283_s_at	0.46869
222792_s_at	0.46857
226553_at	0.46845
227478_at	0.46829
225901_at	0.46826
203466_at	0.46825
221891_x_at	0.4682
225897_at	0.46814
228915_at	0.46813
211519_s_at	0.46807
223002_s_at	0.46733
208739_x_at	0.46702
228032_s_at	0.46692
203557_s_at	0.46682
221437_s_at	0.46679
211501_s_at	0.46678
225253_s_at	0.46674
223308_s_at	0.4667
224921_at	0.46657
202758_s_at	0.46648
202131_s_at	0.46632
204493_at	0.46627
214931_s_at	0.46609
225496_s_at	0.46603
223059_s_at	0.46597
201622_at	0.46595
217628_at	0.46592
200002_at	0.46584
235253_at	0.4658
202169_s_at	0.46573
225350_s_at	0.46571
210008_s_at	0.46563
206199_at	0.46552
235037_at	0.46548
218758_s_at	0.4654
221759_at	0.46522
224666_at	0.46508
217773_s_at	0.46499
225545_at	0.46495
209233_at	0.46487
204751_x_at	0.46479
208643_s_at	0.46479
201207_at	0.46467
225366_at	0.46461
207268_x_at	0.46446
201555_at	0.46432
218538_s_at	0.46426
203313_s_at	0.46425
219099_at	0.46424
208722_s_at	0.46424
203125_x_at	0.46405
230924_at	0.46391
205339_at	0.46387
225541_at	0.46386
207749_s_at	0.4636
215359_x_at	0.46345
225475_at	0.46345
222392_x_at	0.46338
225521_at	0.46337
224994_at	0.46325
236300_at	0.46321
213034_at	0.46317
220520_s_at	0.46282
220023_at	0.46273
219336_s_at	0.46269
223176_at	0.4625
202961_s_at	0.46234
217919_s_at	0.46227
210205_at	0.46203
224478_s_at	0.462
204610_s_at	0.46193
234312_s_at	0.46181
222607_s_at	0.46171
220421_at	0.46161
222632_s_at	0.46161
221164_x_at	0.4616
224813_at	0.46151
229192_s_at	0.46146
221861_at	0.46145
211574_s_at	0.46136
224677_x_at	0.46131
215450_at	0.46128
202799_at	0.46127
201749_at	0.4611
222646_s_at	0.46108
238722_x_at	0.46096
204825_at	0.4609
226353_at	0.4607
49111_at	0.4607
219181_at	0.46057
203545_at	0.46056
201587_s_at	0.46055
229058_at	0.46026
218305_at	0.46021
203018_s_at	0.46005
207549_x_at	0.46
206502_s_at	0.45987
214141_x_at	0.45983
231855_at	0.45977
210334_x_at	0.45972
202350_s_at	0.4596
222465_at	0.45954
224535_s_at	0.45946
33494_at	0.45908
201241_at	0.45901
203270_at	0.459
212145_at	0.45898
202635_s_at	0.45896
218061_at	0.45895
231045_x_at	0.4589
201995_at	0.45876
213017_at	0.45871
225297_at	0.45871
200776_s_at	0.45865
236225_at	0.45864
210005_at	0.45852
214172_x_at	0.45848
204003_s_at	0.45845
216570_x_at	0.45841
221782_at	0.4582
209067_s_at	0.45809
222740_at	0.458
211450_s_at	0.45799
231034_s_at	0.45794
201504_s_at	0.4579
227481_at	0.45784
224914_s_at	0.45783
225244_at	0.45766
200778_s_at	0.45755
209817_at	0.4575
201486_at	0.45748
204767_s_at	0.45747
225809_at	0.45738
200783_s_at	0.45732
204126_s_at	0.45724
213007_at	0.45714
202859_x_at	0.45707
228011_at	0.45701
227153_at	0.45683
218500_at	0.45662
201231_s_at	0.45661
203341_at	0.45652
202330_s_at	0.45646
225718_at	0.45642
225682_s_at	0.45641
1554080_at	0.45635
216262_s_at	0.4562
235004_at	0.45618
235728_at	0.45607
204441_s_at	0.45592
226193_x_at	0.4559
225304_s_at	0.45584
219646_at	0.45578
205196_s_at	0.45569
37152_at	0.45565
204603_at	0.45564
226349_at	0.45555
215894_at	0.45549
204516_at	0.45546
212279_at	0.45534
206261_at	0.45532
240422_at	0.45527
208817_at	0.45521
216640_s_at	0.45511
200993_at	0.45493
241547_at	0.45472
218816_at	0.4547
217110_s_at	0.45454
234107_s_at	0.45449
202168_at	0.45443
223387_at	0.45442
221517_s_at	0.45402
203616_at	0.45399
210534_s_at	0.45396
204020_at	0.45384
209567_at	0.45369
226951_at	0.45331
201554_x_at	0.45331
215708_s_at	0.45331
214214_s_at	0.45325
1569607_s_at	0.45324
222893_s_at	0.45317
233970_s_at	0.45288
211724_x_at	0.45285
223595_at	0.45259
221937_at	0.45255
203791_at	0.45254
240045_at	0.45252
202691_at	0.45249
213994_s_at	0.45246
205809_s_at	0.45244
218627_at	0.45241
203052_at	0.45238
212681_at	0.45238
202209_at	0.45235
200837_at	0.45225
227433_at	0.45225
[truncated: 23,411 more rows]

## Sheet: MAS5_SVD1
	SVD
212378_at	0.82959
212116_at	0.827
201872_s_at	0.80582
201947_s_at	0.7999
200910_at	0.7979
202246_s_at	0.79746
212379_at	0.79336
201873_s_at	0.79292
208758_at	0.79283
200870_at	0.79178
230656_s_at	0.78565
213320_at	0.78099
210541_s_at	0.77823
208787_at	0.7747
218557_at	0.77221
208699_x_at	0.76615
218481_at	0.7624
203721_s_at	0.75983
223018_at	0.75978
218123_at	0.75917
224714_at	0.75907
225082_at	0.75848
208700_s_at	0.75804
217848_s_at	0.75748
201946_s_at	0.75664
218343_s_at	0.75427
200828_s_at	0.75364
208642_s_at	0.74879
218622_at	0.74842
201562_s_at	0.74804
201420_s_at	0.74771
200877_at	0.74545
221652_s_at	0.74497
200873_s_at	0.7444
224467_s_at	0.74342
208818_s_at	0.74241
210802_s_at	0.73769
229181_s_at	0.73574
217956_s_at	0.73482
200079_s_at	0.73481
225470_at	0.73458
217871_s_at	0.73447
201530_x_at	0.7341
203557_s_at	0.72924
207515_s_at	0.7289
200790_at	0.7283
212922_s_at	0.72634
217827_s_at	0.72538
1564521_x_at	0.72397
200052_s_at	0.7233
223369_at	0.72289
222398_s_at	0.722
201391_at	0.72188
222404_x_at	0.71919
208801_at	0.71805
200806_s_at	0.71805
224903_at	0.71626
223368_s_at	0.7161
221691_x_at	0.71466
204480_s_at	0.71455
220147_s_at	0.71451
41047_at	0.71432
200749_at	0.71302
202475_at	0.71098
217786_at	0.71092
200812_at	0.7108
214264_s_at	0.71017
216996_s_at	0.71003
211787_s_at	0.7089
209104_s_at	0.70889
1559946_s_at	0.70856
217754_at	0.70752
219293_s_at	0.70661
41037_at	0.70567
201725_at	0.70368
201608_s_at	0.70315
202591_s_at	0.70284
212018_s_at	0.70262
201571_s_at	0.70256
203023_at	0.70112
210573_s_at	0.69958
224721_at	0.69883
209317_at	0.6987
213762_x_at	0.69869
203962_s_at	0.69841
208822_s_at	0.69703
208696_at	0.69662
201614_s_at	0.69638
218512_at	0.69618
212145_at	0.69556
223328_at	0.6946
221923_s_at	0.69424
203622_s_at	0.69389
201014_s_at	0.69318
218398_at	0.6929
209796_s_at	0.69219
221712_s_at	0.69217
220890_s_at	0.69174
210137_s_at	0.69039
201563_at	0.69008
205434_s_at	0.68889
208643_s_at	0.68887
211762_s_at	0.68846
225676_s_at	0.68843
207396_s_at	0.68515
218982_s_at	0.68487
200014_s_at	0.68482
218014_at	0.68443
203313_s_at	0.68398
209861_s_at	0.6837
202190_at	0.68368
202016_at	0.68288
209835_x_at	0.68153
1564520_s_at	0.68121
200992_at	0.68115
202706_s_at	0.68114
204490_s_at	0.68062
201077_s_at	0.68003
208800_at	0.67908
201136_at	0.67763
200662_s_at	0.67682
223158_s_at	0.6762
208698_s_at	0.67579
212656_at	0.67561
203612_at	0.67535
200064_at	0.67488
229676_at	0.67468
214359_s_at	0.67461
202330_s_at	0.67429
215165_x_at	0.67414
209100_at	0.67334
217445_s_at	0.67325
202232_s_at	0.67184
225340_s_at	0.67134
201330_at	0.67122
201572_x_at	0.67068
43977_at	0.67049
211594_s_at	0.67011
210027_s_at	0.66959
214437_s_at	0.66934
1558111_at	0.66906
216602_s_at	0.66846
208799_at	0.66845
212014_x_at	0.6677
202043_s_at	0.66699
208336_s_at	0.6668
201139_s_at	0.66651
202822_at	0.66634
206445_s_at	0.66611
203119_at	0.66608
217106_x_at	0.66577
203867_s_at	0.66571
201459_at	0.66538
213535_s_at	0.66502
202892_at	0.66448
223038_s_at	0.66443
204744_s_at	0.66397
204247_s_at	0.66356
200993_at	0.66332
200057_s_at	0.66285
211714_x_at	0.66264
218238_at	0.66248
216333_x_at	0.66199
220643_s_at	0.6618
209646_x_at	0.66176
202148_s_at	0.66155
212955_s_at	0.66096
208985_s_at	0.66094
218497_s_at	0.66041
233878_s_at	0.65939
224713_at	0.65847
221970_s_at	0.65833
201458_s_at	0.65824
208828_at	0.65792
211015_s_at	0.65776
207621_s_at	0.65701
212168_at	0.65644
215227_x_at	0.65626
210534_s_at	0.65622
1557905_s_at	0.6562
218104_at	0.65568
212627_s_at	0.65485
200990_at	0.65475
227212_s_at	0.65471
201456_s_at	0.65391
218911_at	0.65389
202012_s_at	0.65347
201327_s_at	0.65309
218384_at	0.65275
224716_at	0.65223
208817_at	0.65133
209974_s_at	0.65065
210338_s_at	0.65045
234000_s_at	0.65001
204405_x_at	0.64934
204186_s_at	0.64929
206052_s_at	0.64913
225150_s_at	0.6489
208887_at	0.64883
218105_s_at	0.64863
214737_x_at	0.64848
208687_x_at	0.64847
224836_at	0.64828
232266_x_at	0.64802
210416_s_at	0.64771
202680_at	0.64767
224601_at	0.64741
207628_s_at	0.64717
1552977_a_at	0.64698
208756_at	0.6464
201479_at	0.64631
208803_s_at	0.64601
227378_x_at	0.64589
203957_at	0.64573
203545_at	0.64564
222713_s_at	0.6451
203213_at	0.6448
211955_at	0.64455
219575_s_at	0.64449
224824_at	0.64414
201629_s_at	0.64337
224654_at	0.6428
212115_at	0.64261
221517_s_at	0.64205
211697_x_at	0.64088
207871_s_at	0.64053
203316_s_at	0.63967
218119_at	0.63932
222165_x_at	0.63906
223743_s_at	0.63878
201630_s_at	0.6387
201478_s_at	0.63868
202415_s_at	0.63819
218732_at	0.638
222500_at	0.63716
52285_f_at	0.63692
227540_at	0.63634
224428_s_at	0.63611
236313_at	0.63507
218001_at	0.63506
235026_at	0.63481
235879_at	0.63412
200903_s_at	0.63364
225614_at	0.63363
223002_s_at	0.63345
224217_s_at	0.63336
210470_x_at	0.63249
200692_s_at	0.63239
222993_at	0.63233
210125_s_at	0.6323
209161_at	0.63153
204175_at	0.63104
201457_x_at	0.63059
1554768_a_at	0.63056
225398_at	0.6302
201177_s_at	0.63004
223996_s_at	0.62978
202352_s_at	0.62933
222250_s_at	0.62846
202231_at	0.62744
208910_s_at	0.62738
214710_s_at	0.62673
210097_s_at	0.62604
214011_s_at	0.62599
204331_s_at	0.62593
224913_s_at	0.62561
201326_at	0.62514
205565_s_at	0.62504
218057_x_at	0.62463
225741_at	0.62433
210466_s_at	0.62425
241681_at	0.62416
201892_s_at	0.62393
201376_s_at	0.62346
202309_at	0.62305
202900_s_at	0.62305
204616_at	0.62297
239629_at	0.62293
222405_at	0.62291
205196_s_at	0.62273
202697_at	0.62247
220789_s_at	0.62229
210216_x_at	0.6217
228597_at	0.62103
1554572_a_at	0.62082
201512_s_at	0.62069
225087_at	0.62057
217809_at	0.62049
201144_s_at	0.62041
225626_at	0.62
209369_at	0.61984
213754_s_at	0.61812
204493_at	0.61804
203207_s_at	0.61793
207153_s_at	0.61766
205324_s_at	0.61763
215416_s_at	0.61757
201092_at	0.61754
213133_s_at	0.61731
212527_at	0.61721
225743_at	0.61709
201833_at	0.61705
225581_s_at	0.6168
211212_s_at	0.61676
219080_s_at	0.61668
217867_x_at	0.61652
1553959_a_at	0.61634
225515_s_at	0.61618
226283_at	0.61596
227220_at	0.61585
209143_s_at	0.61576
218412_s_at	0.61572
221570_s_at	0.61556
222216_s_at	0.61555
200960_x_at	0.6155
225030_at	0.61517
204353_s_at	0.61482
217942_at	0.61471
202857_at	0.61444
208680_at	0.6143
209391_at	0.61424
209139_s_at	0.61417
224523_s_at	0.6139
1555910_at	0.6138
201112_s_at	0.61365
217850_at	0.61339
201342_at	0.61329
200681_at	0.61322
201138_s_at	0.61305
1553976_a_at	0.61297
211623_s_at	0.61292
227790_at	0.61255
228053_s_at	0.61241
200660_at	0.6123
211686_s_at	0.61168
204027_s_at	0.61165
203492_x_at	0.61146
217854_s_at	0.61093
225991_at	0.61073
209971_x_at	0.61067
213175_s_at	0.6106
218605_at	0.61049
208968_s_at	0.61012
205661_s_at	0.60983
223017_at	0.60976
212591_at	0.60942
204185_x_at	0.60919
239196_at	0.60895
203605_at	0.6088
223156_at	0.60852
219940_s_at	0.6083
209162_s_at	0.608
205195_at	0.60795
208897_s_at	0.60788
201491_at	0.60777
213671_s_at	0.60708
202753_at	0.60622
218889_at	0.60557
202268_s_at	0.60552
221514_at	0.60531
201770_at	0.60523
201115_at	0.60514
223267_at	0.60499
201624_at	0.60456
209382_at	0.60452
209482_at	0.60443
208752_x_at	0.60442
203925_at	0.60437
217777_s_at	0.60403
202431_s_at	0.60336
217895_at	0.60329
1563692_at	0.60311
228014_at	0.60279
208424_s_at	0.60265
218220_at	0.60249
204128_s_at	0.60192
202882_x_at	0.60188
214205_x_at	0.60164
205945_at	0.60154
223100_s_at	0.60113
208821_at	0.6011
215438_x_at	0.60075
200807_s_at	0.60054
203022_at	0.60013
222684_s_at	0.6
203228_at	0.59994
203150_at	0.59968
205393_s_at	0.59941
218860_at	0.5993
200039_s_at	0.59895
203686_at	0.5989
204050_s_at	0.59881
220261_s_at	0.59853
210759_s_at	0.59852
201714_at	0.59844
203013_at	0.59832
201912_s_at	0.59812
201527_at	0.59807
208802_at	0.59794
228378_at	0.59787
201576_s_at	0.59772
240045_at	0.5973
223109_at	0.59725
223804_s_at	0.59721
218511_s_at	0.59719
206093_x_at	0.597
1553956_at	0.59658
212896_at	0.59598
209773_s_at	0.59586
1554480_a_at	0.59567
202542_s_at	0.59537
202138_x_at	0.5953
204957_at	0.59529
201504_s_at	0.5951
202717_s_at	0.59504
226815_at	0.59456
203829_at	0.5942
204341_at	0.59398
203103_s_at	0.59394
218529_at	0.59328
218842_at	0.59326
211725_s_at	0.59305
1563111_a_at	0.59305
209026_x_at	0.59304
209132_s_at	0.59302
201303_at	0.5929
225317_at	0.59275
204133_at	0.59252
219715_s_at	0.59181
209609_s_at	0.59181
200875_s_at	0.59151
226385_s_at	0.5915
222658_s_at	0.59147
223035_s_at	0.59097
204460_s_at	0.59091
203664_s_at	0.59064
208676_s_at	0.59062
201727_s_at	0.59027
203214_x_at	0.58999
217185_s_at	0.58927
209064_x_at	0.58926
217301_x_at	0.58912
224623_at	0.58907
221940_at	0.58897
201088_at	0.58849
208783_s_at	0.58826
212048_s_at	0.58817
204244_s_at	0.58805
227103_s_at	0.58799
202779_s_at	0.58787
210559_s_at	0.58785
212686_at	0.58774
200736_s_at	0.58774
235099_at	0.58763
205167_s_at	0.58755
218877_s_at	0.5874
201013_s_at	0.58728
220060_s_at	0.58717
217861_s_at	0.58711
214431_at	0.58704
222497_x_at	0.58695
224468_s_at	0.58689
201052_s_at	0.58628
200750_s_at	0.58624
1554627_a_at	0.58609
210092_at	0.586
209080_x_at	0.58567
220642_x_at	0.58558
200751_s_at	0.5854
225737_s_at	0.58519
201251_at	0.58449
218095_s_at	0.58427
201463_s_at	0.58415
219530_at	0.58401
204025_s_at	0.58388
1557197_a_at	0.58338
202168_at	0.58333
203961_at	0.58325
224200_s_at	0.58321
213864_s_at	0.58313
91684_g_at	0.58289
210691_s_at	0.58266
1554466_a_at	0.58262
58696_at	0.58216
218592_s_at	0.58214
211969_at	0.58208
211747_s_at	0.58203
226881_at	0.582
223516_s_at	0.58195
218644_at	0.58167
216515_x_at	0.58164
203016_s_at	0.58149
225535_s_at	0.58101
202199_s_at	0.58081
209731_at	0.58074
222532_at	0.58071
228217_s_at	0.5803
212626_x_at	0.58027
31807_at	0.58012
219366_at	0.5801
208095_s_at	0.57992
203209_at	0.57986
233223_at	0.57961
201323_at	0.57943
209055_s_at	0.57939
224567_x_at	0.57924
222574_s_at	0.57907
210371_s_at	0.57869
223355_at	0.5785
211967_at	0.57838
220587_s_at	0.57793
216321_s_at	0.57774
223639_s_at	0.57771
201475_x_at	0.5777
214722_at	0.57767
222988_s_at	0.57765
213237_at	0.57763
227354_at	0.57738
205527_s_at	0.57726
204281_at	0.57693
202690_s_at	0.57675
221265_s_at	0.57611
217457_s_at	0.57607
200037_s_at	0.57606
222742_s_at	0.57604
213427_at	0.57599
226386_at	0.57578
203542_s_at	0.5751
225580_at	0.57431
224446_at	0.57419
200044_at	0.57403
219031_s_at	0.57392
207949_s_at	0.57371
230599_at	0.5737
208675_s_at	0.57352
218704_at	0.57333
218039_at	0.57331
218514_at	0.57331
212009_s_at	0.57329
221246_x_at	0.57324
201268_at	0.57313
227928_at	0.57308
203114_at	0.57297
200944_s_at	0.57282
222989_s_at	0.5724
210978_s_at	0.57237
222987_s_at	0.5722
201497_x_at	0.5722
202666_s_at	0.57213
218209_s_at	0.57207
223403_s_at	0.57195
204700_x_at	0.57183
200098_s_at	0.57142
202831_at	0.5711
202170_s_at	0.57088
214484_s_at	0.57074
223225_s_at	0.57038
217294_s_at	0.57025
209444_at	0.57018
240983_s_at	0.57016
205963_s_at	0.5701
201453_x_at	0.5698
220892_s_at	0.56949
204719_at	0.56932
223015_at	0.56916
1558678_s_at	0.56891
209927_s_at	0.5688
227653_at	0.56878
218036_x_at	0.56841
238439_at	0.56827
212434_at	0.56809
222140_s_at	0.5678
210460_s_at	0.56773
222631_at	0.56773
1556658_a_at	0.56735
218836_at	0.56722
218868_at	0.56693
206286_s_at	0.56685
224812_at	0.56658
211297_s_at	0.5665
214214_s_at	0.56644
200934_at	0.56628
218664_at	0.5662
1554078_s_at	0.56618
201577_at	0.56563
227827_at	0.56518
211558_s_at	0.56512
223808_s_at	0.56507
201948_at	0.56503
201405_s_at	0.56489
203677_s_at	0.56486
226446_at	0.56483
208996_s_at	0.56422
222446_s_at	0.56403
203947_at	0.56388
1554106_at	0.56386
204808_s_at	0.56358
201853_s_at	0.5632
205628_at	0.56301
218768_at	0.56265
219253_at	0.56259
201347_x_at	0.56259
201523_x_at	0.56197
202567_at	0.56184
200853_at	0.56155
238662_at	0.56146
219217_at	0.56146
212685_s_at	0.56119
201260_s_at	0.56118
225463_x_at	0.56104
202261_at	0.56102
233110_s_at	0.56102
212967_x_at	0.56096
225073_at	0.56092
225730_s_at	0.56039
201259_s_at	0.56035
201605_x_at	0.56024
209461_x_at	0.56017
209449_at	0.56015
202853_s_at	0.55997
235689_at	0.55992
218239_s_at	0.55989
204699_s_at	0.55988
231896_s_at	0.55971
218334_at	0.55952
221586_s_at	0.55925
201705_at	0.55919
222752_s_at	0.55916
231319_x_at	0.55916
1558828_s_at	0.55883
200693_at	0.55876
224857_s_at	0.55865
219553_at	0.55828
206016_at	0.55821
218167_at	0.5577
234992_x_at	0.55716
224479_s_at	0.55705
202810_at	0.55702
200658_s_at	0.55681
203210_s_at	0.5568
207483_s_at	0.55675
217988_at	0.55581
218233_s_at	0.55571
208726_s_at	0.55563
212296_at	0.55537
218277_s_at	0.55519
231772_x_at	0.55516
218156_s_at	0.55514
202169_s_at	0.55513
223098_s_at	0.55509
204579_at	0.55496
200723_s_at	0.55465
201485_s_at	0.55461
213552_at	0.55401
200924_s_at	0.55384
214173_x_at	0.55336
204354_at	0.55335
223043_at	0.55323
203203_s_at	0.5531
212160_at	0.55278
217408_at	0.55257
226319_s_at	0.55256
222035_s_at	0.55252
223307_at	0.55238
204528_s_at	0.55225
200882_s_at	0.55213
200615_s_at	0.55189
218235_s_at	0.55183
234311_s_at	0.55155
204404_at	0.55135
214096_s_at	0.55133
204386_s_at	0.55125
240314_at	0.55096
202212_at	0.55091
224874_at	0.55087
213088_s_at	0.55076
209036_s_at	0.55069
226120_at	0.55043
218092_s_at	0.55035
1559156_at	0.5502
203764_at	0.55018
217919_s_at	0.54991
225103_at	0.54991
205240_at	0.54909
203418_at	0.54899
208310_s_at	0.54896
211033_s_at	0.54893
201329_s_at	0.54889
202920_at	0.54886
225866_at	0.54881
229983_at	0.54875
218316_at	0.54858
1554271_a_at	0.54844
211080_s_at	0.54819
233655_s_at	0.54785
204962_s_at	0.54784
219787_s_at	0.54783
218561_s_at	0.54767
209429_x_at	0.54761
208739_x_at	0.54748
209624_s_at	0.54738
218256_s_at	0.54738
236381_s_at	0.54732
224966_s_at	0.5471
200089_s_at	0.54683
209853_s_at	0.54676
201506_at	0.54674
204977_at	0.54669
225622_at	0.54658
218710_at	0.54656
208540_x_at	0.54628
203712_at	0.54626
201692_at	0.5462
203093_s_at	0.54605
209177_at	0.54599
226943_at	0.54574
224452_s_at	0.54561
201825_s_at	0.54556
214864_s_at	0.54549
223413_s_at	0.54538
1557910_at	0.54536
217829_s_at	0.54515
200840_at	0.54488
210916_s_at	0.54485
202824_s_at	0.54469
224948_at	0.54461
216384_x_at	0.54451
224187_x_at	0.54439
224331_s_at	0.54428
235706_at	0.54425
204702_s_at	0.5442
200074_s_at	0.54406
200948_at	0.54396
203564_at	0.54394
204252_at	0.5436
221539_at	0.54356
223305_at	0.54348
225575_at	0.5433
215380_s_at	0.54324
228050_at	0.54297
222696_at	0.54287
201207_at	0.54286
218593_at	0.54276
204170_s_at	0.54263
204559_s_at	0.54258
207549_x_at	0.54238
223331_s_at	0.54236
210547_x_at	0.54216
201623_s_at	0.54189
213701_at	0.54178
205780_at	0.54153
211986_at	0.54115
204119_s_at	0.54113
229221_at	0.54103
201606_s_at	0.54086
1557553_at	0.54062
231784_s_at	0.54057
212330_at	0.54055
223211_at	0.54047
211563_s_at	0.54031
219099_at	0.54025
203432_at	0.54022
222632_s_at	0.54021
58916_at	0.53989
205126_at	0.53965
200050_at	0.53963
230733_at	0.53961
207831_x_at	0.53903
226241_s_at	0.53885
201524_x_at	0.53884
225399_at	0.5388
223416_at	0.53859
214464_at	0.53838
202024_at	0.53837
51176_at	0.53808
201622_at	0.53806
223506_at	0.53804
218140_x_at	0.53803
201030_x_at	0.5379
218270_at	0.53766
226839_at	0.53761
224807_at	0.53745
213617_s_at	0.53733
217768_at	0.53722
224535_s_at	0.53708
200874_s_at	0.53693
202613_at	0.53693
217926_at	0.53689
200722_s_at	0.53685
209421_at	0.53659
206499_s_at	0.53628
225419_at	0.53587
216212_s_at	0.53575
213911_s_at	0.53566
219065_s_at	0.53542
218969_at	0.53535
213554_s_at	0.53508
200753_x_at	0.53499
1554464_a_at	0.53488
243768_at	0.53473
220526_s_at	0.53452
204162_at	0.53421
208722_s_at	0.53419
202758_s_at	0.53407
228729_at	0.53389
203405_at	0.53381
203715_at	0.53366
218118_s_at	0.53356
1053_at	0.53339
212680_x_at	0.53308
213129_s_at	0.53304
222754_at	0.53302
1564164_at	0.53277
219545_at	0.53265
227363_s_at	0.53253
218526_s_at	0.53242
213092_x_at	0.53222
210943_s_at	0.53208
201870_at	0.53184
201503_at	0.53176
202467_s_at	0.53168
208308_s_at	0.53165
217946_s_at	0.53163
208973_at	0.53162
227211_at	0.53133
201106_at	0.53115
204489_s_at	0.53109
201202_at	0.53107
225253_s_at	0.53098
218745_x_at	0.53092
225088_at	0.53086
209063_x_at	0.5308
201079_at	0.53074
243529_at	0.53053
224606_at	0.53051
207040_s_at	0.53026
213451_x_at	0.52988
235570_at	0.52985
211761_s_at	0.52983
224603_at	0.52971
221688_s_at	0.52968
202713_s_at	0.52964
200956_s_at	0.52943
206483_at	0.52943
226537_at	0.52937
204905_s_at	0.52937
213677_s_at	0.52934
219361_s_at	0.52934
242110_at	0.52905
213166_x_at	0.529
217822_at	0.52898
203219_s_at	0.52898
201607_at	0.52894
1555780_a_at	0.52892
206855_s_at	0.52887
201317_s_at	0.52885
213047_x_at	0.52884
218788_s_at	0.52879
204641_at	0.52869
213773_x_at	0.52832
228114_x_at	0.5283
203245_s_at	0.52829
213132_s_at	0.52827
203554_x_at	0.52804
205194_at	0.52764
226825_s_at	0.52762
225520_at	0.52735
218594_at	0.52724
222893_s_at	0.5272
200997_at	0.52716
204868_at	0.52707
225065_x_at	0.52702
204228_at	0.52696
205394_at	0.52686
221764_at	0.52682
204033_at	0.52675
227322_s_at	0.52662
201593_s_at	0.52655
244414_at	0.52655
218961_s_at	0.52643
226287_at	0.52642
221748_s_at	0.5264
232541_at	0.52618
201063_at	0.52616
203720_s_at	0.52594
203105_s_at	0.52594
223062_s_at	0.52581
203436_at	0.52569
202578_s_at	0.52556
203832_at	0.52547
215028_at	0.52541
205053_at	0.5252
214106_s_at	0.52508
221891_x_at	0.525
224412_s_at	0.52474
218305_at	0.52471
215773_x_at	0.52451
201761_at	0.52444
201772_at	0.52419
221781_s_at	0.52417
208778_s_at	0.52407
225736_at	0.52398
226784_at	0.52384
210283_x_at	0.52381
229236_s_at	0.52379
240157_at	0.5237
201231_s_at	0.52368
208827_at	0.52338
209362_at	0.52282
218957_s_at	0.52254
208130_s_at	0.5225
204351_at	0.52246
218590_at	0.52246
219043_s_at	0.52243
201532_at	0.52231
201486_at	0.52191
201584_s_at	0.5219
235037_at	0.52179
212739_s_at	0.52175
211746_x_at	0.52162
218984_at	0.52137
218214_at	0.52137
219037_at	0.5213
201516_at	0.52107
222077_s_at	0.52097
223234_at	0.52076
201068_s_at	0.52052
208667_s_at	0.52044
38487_at	0.52036
226009_at	0.52019
225036_at	0.52012
215708_s_at	0.52011
231735_s_at	0.52007
231870_s_at	0.52003
205471_s_at	0.51992
228504_at	0.51988
200063_s_at	0.51988
212432_at	0.51977
239557_at	0.5197
221759_at	0.51943
235019_at	0.51938
221922_at	0.51935
203696_s_at	0.51922
212038_s_at	0.51914
210386_s_at	0.51898
212411_at	0.51893
223490_s_at	0.51884
203017_s_at	0.51876
213452_at	0.51865
210093_s_at	0.51855
224129_s_at	0.51839
220329_s_at	0.51797
221229_s_at	0.51771
202533_s_at	0.51769
223461_at	0.51754
1555618_s_at	0.51704
218713_at	0.51687
209009_at	0.51684
224574_at	0.51644
202041_s_at	0.51638
215096_s_at	0.51637
206554_x_at	0.51614
232422_at	0.51592
225310_at	0.51576
209466_x_at	0.51544
203714_s_at	0.51541
201595_s_at	0.51537
208907_s_at	0.51526
222388_s_at	0.51521
227606_s_at	0.51501
219148_at	0.51498
214882_s_at	0.51497
201698_s_at	0.51494
208369_s_at	0.51481
226936_at	0.51465
202159_at	0.51462
207738_s_at	0.51432
218653_at	0.51431
214661_s_at	0.51431
226642_s_at	0.5142
201467_s_at	0.51407
221770_at	0.51406
240383_at	0.51396
209123_at	0.51388
239673_at	0.51349
226675_s_at	0.51339
204150_at	0.51336
208754_s_at	0.5132
218722_s_at	0.51315
224410_s_at	0.51312
218097_s_at	0.51307
218985_at	0.513
202370_s_at	0.51291
225621_at	0.51287
234915_s_at	0.51264
203785_s_at	0.5126
228774_at	0.5125
209627_s_at	0.51242
227443_at	0.51235
223531_x_at	0.51229
202461_at	0.51205
204441_s_at	0.51203
213811_x_at	0.51196
225291_at	0.51195
211036_x_at	0.51168
218882_s_at	0.51167
243579_at	0.51167
225439_at	0.5114
212281_s_at	0.51138
226783_at	0.51135
218336_at	0.51124
1554696_s_at	0.51119
210021_s_at	0.51114
202144_s_at	0.51113
218708_at	0.51109
235006_at	0.51106
204761_at	0.51097
209529_at	0.51097
238751_at	0.51092
227647_at	0.51091
212405_s_at	0.51083
202382_s_at	0.5108
201592_at	0.51073
210519_s_at	0.51063
217840_at	0.51062
202483_s_at	0.51057
241936_x_at	0.51053
218008_at	0.51033
223480_s_at	0.51022
208811_s_at	0.51019
204875_s_at	0.51008
214427_at	0.50957
222609_s_at	0.50945
219022_at	0.50936
205135_s_at	0.50933
200786_at	0.50921
227143_s_at	0.50919
224666_at	0.50899
204127_at	0.50889
226275_at	0.5088
205133_s_at	0.5088
244433_at	0.50872
209709_s_at	0.5086
201682_at	0.50851
229644_at	0.50833
44654_at	0.50803
212008_at	0.50798
224568_x_at	0.50795
203256_at	0.50764
203362_s_at	0.50754
218009_s_at	0.50751
224879_at	0.50738
206074_s_at	0.50732
205983_at	0.50724
242671_at	0.50717
222768_s_at	0.50697
210357_s_at	0.50695
219058_x_at	0.50691
200916_at	0.50686
218595_s_at	0.50661
221689_s_at	0.5066
202487_s_at	0.50651
218488_at	0.5064
211318_s_at	0.50622
218278_at	0.5061
222392_x_at	0.50593
219006_at	0.50581
241435_at	0.50578
221934_s_at	0.50575
215385_at	0.50566
203125_x_at	0.50533
218252_at	0.50527
218084_x_at	0.50521
203544_s_at	0.50516
213357_at	0.50505
225554_s_at	0.50495
239955_at	0.50491
209516_at	0.50487
220688_s_at	0.50466
206302_s_at	0.50452
221685_s_at	0.50452
225307_at	0.50442
216308_x_at	0.50435
209194_at	0.5043
217968_at	0.50424
205950_s_at	0.50423
224177_s_at	0.50423
1554667_s_at	0.50396
214527_s_at	0.50363
225541_at	0.50361
216640_s_at	0.50347
224559_at	0.50334
221019_s_at	0.50331
202037_s_at	0.50329
219336_s_at	0.50328
204097_s_at	0.5032
218598_at	0.50313
218949_s_at	0.50306
202903_at	0.50299
241666_at	0.50298
224247_s_at	0.50294
235123_at	0.50293
234512_x_at	0.50277
218712_at	0.50244
223229_at	0.50228
219494_at	0.50222
213937_s_at	0.50217
202200_s_at	0.50217
200005_at	0.50214
201801_s_at	0.50212
202469_s_at	0.5019
221277_s_at	0.50184
203466_at	0.50179
208673_s_at	0.50174
224450_s_at	0.50172
224176_s_at	0.50159
226320_at	0.50151
207279_s_at	0.50129
227662_at	0.50123
218837_s_at	0.50113
214941_s_at	0.50109
212540_at	0.50105
223177_at	0.50105
209464_at	0.501
215657_at	0.50089
227249_at	0.50072
242905_at	0.50065
225455_at	0.50028
219563_at	0.50025
225260_s_at	0.50025
233864_s_at	0.50003
218477_at	0.49997
213599_at	0.49996
211658_at	0.49994
204146_at	0.49983
1555736_a_at	0.49964
224869_s_at	0.499
200968_s_at	0.49871
222697_s_at	0.49839
212544_at	0.49832
217967_s_at	0.49817
218702_at	0.49808
203972_s_at	0.49808
202691_at	0.49794
204807_at	0.49779
201865_x_at	0.49769
203246_s_at	0.49764
212070_at	0.4975
212242_at	0.49746
211316_x_at	0.49745
218999_at	0.49739
1555831_s_at	0.49728
221649_s_at	0.4972
241682_at	0.49715
238843_at	0.49714
225297_at	0.49705
201923_at	0.49699
202854_at	0.49682
243507_s_at	0.49648
201827_at	0.49647
233867_at	0.49636
221488_s_at	0.49606
201305_x_at	0.49602
215203_at	0.49588
209076_s_at	0.49587
211450_s_at	0.49579
212348_s_at	0.49572
212541_at	0.4957
226252_at	0.49564
218461_at	0.49543
209171_at	0.49511
201390_s_at	0.49505
222064_s_at	0.49502
232431_at	0.49489
230326_s_at	0.49477
216241_s_at	0.49474
211954_s_at	0.49469
241993_x_at	0.49463
204767_s_at	0.49459
206352_s_at	0.49455
211300_s_at	0.4945
218349_s_at	0.49432
239748_x_at	0.49431
221509_at	0.49429
223532_at	0.49429
235081_x_at	0.49424
201676_x_at	0.49417
235088_at	0.49415
223940_x_at	0.49393
224971_at	0.49391
201890_at	0.49384
201274_at	0.49379
202705_at	0.49369
222386_s_at	0.49357
219070_s_at	0.49333
224602_at	0.49316
210198_s_at	0.49311
202894_at	0.49295
227153_at	0.49295
1555906_s_at	0.49291
202191_s_at	0.49282
206506_s_at	0.4927
222503_s_at	0.49252
225503_at	0.49244
200823_x_at	0.49238
1569320_at	0.49178
215388_s_at	0.49174
202184_s_at	0.49154
214172_x_at	0.49153
206628_at	0.49139
225427_s_at	0.49136
201118_at	0.49127
219911_s_at	0.49111
209642_at	0.4911
225895_at	0.4911
204283_at	0.49086
217944_at	0.49076
200824_at	0.49064
233369_at	0.49046
201090_x_at	0.49042
218163_at	0.49019
209735_at	0.49012
200987_x_at	0.48998
224448_s_at	0.48997
224671_at	0.48979
227008_at	0.48979
236471_at	0.48965
232138_at	0.48961
218542_at	0.48947
201476_s_at	0.48937
225300_at	0.48929
218046_s_at	0.48925
232058_at	0.48914
213373_s_at	0.4889
224025_s_at	0.48889
200867_at	0.48883
227088_at	0.48879
222931_s_at	0.48873
213188_s_at	0.48872
204423_at	0.48867
217099_s_at	0.48861
201388_at	0.48848
212973_at	0.48847
222659_at	0.48843
222443_s_at	0.48839
203358_s_at	0.48837
212942_s_at	0.48836
203267_s_at	0.48835
237475_x_at	0.48835
230183_at	0.48808
204305_at	0.48801
202949_s_at	0.48795
226430_at	0.48781
225748_at	0.48775
218106_s_at	0.48755
223486_at	0.48753
203138_at	0.48739
212773_s_at	0.48735
219067_s_at	0.48733
218997_at	0.48729
203465_at	0.48711
39729_at	0.48705
209545_s_at	0.48702
236524_at	0.48691
239050_s_at	0.48689
218016_s_at	0.48682
206050_s_at	0.48672
230788_at	0.48666
201471_s_at	0.48654
234032_at	0.48648
238021_s_at	0.48642
230389_at	0.48619
224811_at	0.48609
235138_at	0.48581
229751_s_at	0.48563
226980_at	0.48562
237018_at	0.48561
201804_x_at	0.48556
202821_s_at	0.48555
215509_s_at	0.48544
218006_s_at	0.48544
227372_s_at	0.48519
219038_at	0.48491
218715_at	0.48484
207622_s_at	0.48476
202788_at	0.48461
224679_at	0.48459
202899_s_at	0.48456
215588_x_at	0.48436
200060_s_at	0.48435
230180_at	0.48428
226492_at	0.4842
202417_at	0.48413
211671_s_at	0.48405
201896_s_at	0.48383
223294_at	0.48383
238022_at	0.48373
1552617_a_at	0.48346
36830_at	0.48322
224881_at	0.4832
242515_x_at	0.48309
225295_at	0.48309
208753_s_at	0.48301
222522_x_at	0.483
230655_at	0.48287
204036_at	0.48267
225239_at	0.48254
221255_s_at	0.48244
1554883_a_at	0.48235
231955_s_at	0.48206
203208_s_at	0.48204
231021_at	0.48201
222549_at	0.48189
201601_x_at	0.48176
200820_at	0.48165
218830_at	0.48164
222555_s_at	0.48133
201937_s_at	0.4813
227478_at	0.48124
218427_at	0.48072
215136_s_at	0.48062
227437_at	0.48052
222996_s_at	0.48043
215978_x_at	0.48039
203560_at	0.48038
243149_at	0.48035
219485_s_at	0.48025
222427_s_at	0.48022
212426_s_at	0.48022
202095_s_at	0.48019
204093_at	0.48015
217774_s_at	0.48008
216559_x_at	0.48005
228640_at	0.48003
213407_at	0.47998
209251_x_at	0.4799
202290_at	0.47989
219363_s_at	0.4797
202954_at	0.4797
219960_s_at	0.47968
218397_at	0.47965
211075_s_at	0.47954
222606_at	0.47952
218403_at	0.47946
224060_s_at	0.47946
209891_at	0.47942
209814_at	0.47941
228355_s_at	0.47935
214800_x_at	0.47925
219866_at	0.47923
225720_at	0.47923
225734_at	0.47909
203719_at	0.47899
203367_at	0.47881
219158_s_at	0.47881
201104_x_at	0.47867
213939_s_at	0.47852
209645_s_at	0.47847
217744_s_at	0.47844
204023_at	0.47841
212181_s_at	0.47832
224752_at	0.47809
221591_s_at	0.47802
207618_s_at	0.47798
231918_s_at	0.47774
218399_s_at	0.47743
221931_s_at	0.47725
201897_s_at	0.47715
206059_at	0.47714
219311_at	0.47711
226421_at	0.47706
201517_at	0.47701
1556416_s_at	0.47696
56197_at	0.47696
222741_s_at	0.47694
226438_at	0.47686
222848_at	0.47684
203856_at	0.4765
214075_at	0.47641
201154_x_at	0.47641
225777_at	0.47638
201381_x_at	0.47631
242751_at	0.47622
205047_s_at	0.47621
209129_at	0.47611
36475_at	0.47606
228977_at	0.47603
1557987_at	0.47595
218027_at	0.47592
244753_at	0.4759
224738_x_at	0.47589
213152_s_at	0.47578
220477_s_at	0.47571
234304_s_at	0.4757
212088_at	0.4756
218213_s_at	0.47556
218507_at	0.47552
203336_s_at	0.47544
222464_s_at	0.47538
1559425_at	0.47533
223414_s_at	0.47528
226296_s_at	0.47516
205395_s_at	0.4751
212694_s_at	0.47492
202244_at	0.47475
200754_x_at	0.47471
204370_at	0.4747
208638_at	0.47451
211754_s_at	0.47445
209964_s_at	0.47434
220175_s_at	0.47421
202089_s_at	0.47417
219953_s_at	0.47417
234989_at	0.47404
1563796_s_at	0.47402
201767_s_at	0.47383
226607_at	0.47382
217782_s_at	0.47381
214507_s_at	0.47374
241762_at	0.4736
208895_s_at	0.47334
226405_s_at	0.47323
204697_s_at	0.47287
226336_at	0.4728
1554365_a_at	0.47241
220003_at	0.47238
1565598_at	0.47235
200826_at	0.47234
237006_at	0.47227
221263_s_at	0.4722
204238_s_at	0.47215
226064_s_at	0.47204
203341_at	0.47201
209219_at	0.47198
223275_at	0.47198
214022_s_at	0.47189
242865_at	0.47186
225275_at	0.47183
213667_at	0.47176
212407_at	0.47161
224416_s_at	0.47155
201421_s_at	0.47149
205895_s_at	0.4714
225522_at	0.47134
232304_at	0.47131
219762_s_at	0.47115
206792_x_at	0.47078
223700_at	0.47076
1554553_s_at	0.47076
1568594_s_at	0.47062
208649_s_at	0.47054
213564_x_at	0.47048
222667_s_at	0.47048
223556_at	0.47018
209852_x_at	0.47007
225862_at	0.46987
223101_s_at	0.46968
227723_at	0.4695
229434_at	0.46937
210766_s_at	0.46936
217907_at	0.46934
213048_s_at	0.46932
209540_at	0.4693
217671_at	0.46917
230269_at	0.46909
206752_s_at	0.46908
203830_at	0.46903
210008_s_at	0.46888
218670_at	0.46861
208721_s_at	0.46856
225106_s_at	0.46854
219029_at	0.46845
228281_at	0.46834
207348_s_at	0.46832
204126_s_at	0.46817
226254_s_at	0.46806
1555231_a_at	0.46772
209029_at	0.46771
234981_x_at	0.46769
201756_at	0.46764
223395_at	0.46762
210739_x_at	0.4676
212995_x_at	0.46746
209348_s_at	0.46746
219050_s_at	0.46744
241472_at	0.46728
224935_at	0.46715
59631_at	0.46685
211921_x_at	0.46681
228333_at	0.4667
213189_at	0.46668
44120_at	0.46655
207724_s_at	0.46649
208697_s_at	0.46649
213760_s_at	0.46645
207338_s_at	0.4664
225328_at	0.46637
65588_at	0.46633
205185_at	0.46633
205909_at	0.46625
211574_s_at	0.46613
203968_s_at	0.46612
204793_at	0.46583
221582_at	0.4658
221987_s_at	0.46563
235084_x_at	0.46552
213699_s_at	0.4654
216532_x_at	0.46537
204853_at	0.46535
1555372_at	0.46527
233208_x_at	0.46525
228195_at	0.46523
211951_at	0.46518
203603_s_at	0.46509
221020_s_at	0.46508
209170_s_at	0.4649
201306_s_at	0.46485
203583_at	0.46468
222923_s_at	0.46457
202589_at	0.46456
201129_at	0.46455
223494_at	0.46443
212279_at	0.46439
203701_s_at	0.46437
202418_at	0.4643
201930_at	0.46423
218936_s_at	0.46411
209313_at	0.46404
234979_at	0.46401
208875_s_at	0.46385
219369_s_at	0.46376
201955_at	0.46371
218848_at	0.46365
218188_s_at	0.46332
235504_at	0.46329
202870_s_at	0.46325
212820_at	0.46286
217256_x_at	0.46282
208620_at	0.46275
60474_at	0.46275
209321_s_at	0.46265
219177_at	0.46234
225571_at	0.46234
229845_at	0.46233
208941_s_at	0.46232
227916_x_at	0.46211
238558_at	0.46195
203019_x_at	0.46183
202503_s_at	0.46175
204863_s_at	0.46175
224660_at	0.46172
211971_s_at	0.46169
209659_s_at	0.46168
218617_at	0.46168
1554794_a_at	0.46167
239183_at	0.4616
213581_at	0.4616
201850_at	0.46154
208627_s_at	0.46152
211989_at	0.4615
237383_at	0.46148
225578_at	0.46129
221437_s_at	0.46115
203616_at	0.46115
229586_at	0.46088
203257_s_at	0.46081
238346_s_at	0.46081
228009_x_at	0.46066
239409_at	0.46062
235113_at	0.46046
221520_s_at	0.46046
218795_at	0.46041
209862_s_at	0.46037
233463_at	0.46036
211750_x_at	0.46019
207668_x_at	0.4601
1555758_a_at	0.45994
236545_at	0.45991
209494_s_at	0.45988
240690_at	0.45987
218898_at	0.45982
242932_at	0.45976
205763_s_at	0.45976
209568_s_at	0.45941
208896_at	0.45929
208639_x_at	0.4592
1553510_s_at	0.45914
201746_at	0.45906
225252_at	0.45905
242646_at	0.45898
201587_s_at	0.45891
239994_at	0.45873
225149_at	0.4586
218315_s_at	0.45841
210104_at	0.45836
211519_s_at	0.45817
219169_s_at	0.45808
202313_at	0.45802
239832_at	0.45794
226448_at	0.45789
209445_x_at	0.45783
204173_at	0.45782
231008_at	0.45781
219143_s_at	0.45737
201385_at	0.45728
219258_at	0.45718
206550_s_at	0.45716
204791_at	0.45713
227475_at	0.45709
209363_s_at	0.45701
217884_at	0.45699
226062_x_at	0.45671
224513_s_at	0.45667
209017_s_at	0.45664
231045_x_at	0.45661
213646_x_at	0.4565
217757_at	0.45629
218194_at	0.45621
227042_at	0.45611
201511_at	0.45601
229215_at	0.45597
219110_at	0.45592
214693_x_at	0.45581
208152_s_at	0.45574
65133_i_at	0.45557
220435_at	0.45553
222231_s_at	0.4555
36936_at	0.45536
231727_s_at	0.45533
243134_at	0.4551
218467_at	0.45488
239893_at	0.45486
230970_at	0.4547
1555733_s_at	0.45469
212226_s_at	0.45462
225808_at	0.45461
238534_at	0.45455
221899_at	0.45453
221532_s_at	0.45435
205339_at	0.45418
213261_at	0.45403
202107_s_at	0.454
238504_at	0.45397
204374_s_at	0.45355
201328_at	0.45351
200023_s_at	0.45342
200054_at	0.45331
230712_at	0.45323
228189_at	0.45321
240205_x_at	0.45318
212563_at	0.45309
232040_at	0.45286
217996_at	0.45281
201695_s_at	0.4528
224173_s_at	0.45274
225110_at	0.45254
218405_at	0.45253
213295_at	0.4525
218073_s_at	0.45246
200876_s_at	0.45245
208693_s_at	0.45237
235387_at	0.45235
214263_x_at	0.45227
220840_s_at	0.45206
212954_at	0.45206
233595_at	0.452
222371_at	0.45197
219131_at	0.45192
223172_s_at	0.45186
221827_at	0.45172
208447_s_at	0.45168
219275_at	0.45164
243109_at	0.45164
226451_at	0.45151
218755_at	0.45149
222666_s_at	0.45145
219181_at	0.45143
226617_at	0.45125
227085_at	0.45123
221677_s_at	0.45115
218311_at	0.4511
201973_s_at	0.45109
228365_at	0.451
1555487_a_at	0.45082
218883_s_at	0.45077
218820_at	0.45061
219959_at	0.45058
201558_at	0.45048
210871_x_at	0.45045
242055_at	0.45045
212055_at	0.45042
1559410_at	0.45041
223381_at	0.45038
213461_at	0.45033
201644_at	0.45031
243299_at	0.45021
241786_at	0.45014
1556821_x_at	0.45012
212192_at	0.45011
223509_at	0.45003
222803_at	0.44983
212531_at	0.4498
213523_at	0.44962
213892_s_at	0.44961
201275_at	0.4496
242467_at	0.44954
214794_at	0.44941
213305_s_at	0.44931
230257_s_at	0.44929
210574_s_at	0.44921
201670_s_at	0.44908
212793_at	0.44907
242403_at	0.44898
212846_at	0.44864
213226_at	0.44862
225606_at	0.44857
217883_at	0.44847
226434_at	0.44832
222558_at	0.44828
226979_at	0.44827
201528_at	0.44822
223151_at	0.4482
233296_x_at	0.44818
222479_s_at	0.44815
225841_at	0.44815
206688_s_at	0.4481
218462_at	0.44804
207961_x_at	0.44803
207140_at	0.44802
40189_at	0.44799
213726_x_at	0.44793
201039_s_at	0.44788
231715_s_at	0.44786
218766_s_at	0.44784
203133_at	0.44777
243524_at	0.44775
47083_at	0.44766
223907_s_at	0.44761
224252_s_at	0.44754
223917_s_at	0.44748
218774_at	0.44739
209096_at	0.44731
215123_at	0.4473
225367_at	0.44721
225956_at	0.44711
228095_at	0.44702
209247_s_at	0.44699
235153_at	0.44682
218005_at	0.44655
222510_s_at	0.4465
40255_at	0.44646
234863_x_at	0.44634
210624_s_at	0.44631
225171_at	0.4463
204352_at	0.44629
203744_at	0.4462
217379_at	0.44614
217720_at	0.44608
225400_at	0.44607
232882_at	0.44606
228299_at	0.44606
229058_at	0.44599
225006_x_at	0.44595
236312_at	0.44589
225836_s_at	0.44575
203536_s_at	0.4457
223145_s_at	0.44561
233955_x_at	0.44559
229858_at	0.44544
202504_at	0.44541
242343_x_at	0.44532
201075_s_at	0.44531
224413_s_at	0.44531
210983_s_at	0.44528
209520_s_at	0.44522
208549_x_at	0.44513
205933_at	0.44507
230332_at	0.44504
213589_s_at	0.44486
216177_at	0.44483
226793_at	0.44473
224896_s_at	0.44461
211759_x_at	0.44455
222792_s_at	0.44448
214501_s_at	0.44435
221025_x_at	0.44432
219338_s_at	0.44429
201586_s_at	0.44427
238447_at	0.44424
227826_s_at	0.44415
242837_at	0.444
225783_at	0.44398
212282_at	0.44385
212016_s_at	0.44383
201263_at	0.44369
235253_at	0.44367
222425_s_at	0.44366
212871_at	0.44364
234260_at	0.44349
214095_at	0.44348
201938_at	0.44325
219149_x_at	0.44318
200650_s_at	0.44306
228075_x_at	0.44289
235308_at	0.4426
215185_at	0.44255
201161_s_at	0.44254
205061_s_at	0.44253
201267_s_at	0.44252
203447_at	0.4425
227383_at	0.44241
222843_at	0.44216
218875_s_at	0.44215
228765_at	0.44214
204617_s_at	0.4421
200778_s_at	0.44209
203177_x_at	0.44209
218460_at	0.44193
209408_at	0.44189
225059_at	0.44175
200691_s_at	0.44149
222748_s_at	0.44141
244286_at	0.4414
222465_at	0.44136
222608_s_at	0.44112
202796_at	0.4409
210046_s_at	0.44082
202836_s_at	0.44074
238015_at	0.44065
224915_x_at	0.4405
238706_at	0.44044
224968_at	0.4404
221577_x_at	0.44033
223053_x_at	0.44031
231530_s_at	0.44024
210981_s_at	0.44024
236094_at	0.44012
205687_at	0.44006
211968_s_at	0.44006
1555653_at	0.44004
216484_x_at	0.43997
227110_at	0.4399
214711_at	0.43987
228059_x_at	0.43975
235474_at	0.43964
202078_at	0.43961
202945_at	0.4396
226682_at	0.43955
201699_at	0.43946
228303_at	0.4393
201529_s_at	0.43914
201386_s_at	0.43914
224667_x_at	0.43902
204005_s_at	0.43901
242297_at	0.43901
244341_at	0.43899
224731_at	0.43871
230082_at	0.4387
202019_s_at	0.43862
200679_x_at	0.43861
217927_at	0.43859
218038_at	0.43853
209763_at	0.43842
201400_at	0.43837
219289_at	0.43829
211392_s_at	0.43812
203946_s_at	0.4381
212904_at	0.43804
207845_s_at	0.43797
218503_at	0.43762
209511_at	0.43757
1557270_at	0.43755
200656_s_at	0.43743
216187_x_at	0.43739
225196_s_at	0.43731
219322_s_at	0.43723
200772_x_at	0.43713
208932_at	0.4371
202802_at	0.43698
238884_at	0.43674
235432_at	0.43672
213921_at	0.43666
223258_s_at	0.43657
216194_s_at	0.43644
225063_at	0.43637
201435_s_at	0.4362
212910_at	0.43603
211678_s_at	0.43584
210463_x_at	0.43582
226925_at	0.43581
233982_x_at	0.4358
1438_at	0.43578
235845_at	0.43562
202413_s_at	0.43561
229632_s_at	0.4355
213404_s_at	0.43546
226654_at	0.43532
205078_at	0.43525
226915_s_at	0.43483
233999_s_at	0.43477
217140_s_at	0.43474
209295_at	0.43458
207165_at	0.4345
217987_at	0.43439
211737_x_at	0.43427
220607_x_at	0.43423
202397_at	0.43423
201521_s_at	0.43415
209817_at	0.43415
206468_s_at	0.43401
218619_s_at	0.43397
233970_s_at	0.43393
230349_at	0.43391
227062_at	0.4339
201555_at	0.43384
206898_at	0.43383
233442_at	0.43383
218133_s_at	0.43381
211253_x_at	0.4338
208682_s_at	0.43374
200776_s_at	0.43373
218069_at	0.43366
226835_s_at	0.43358
226345_at	0.43354
207079_s_at	0.43352
221436_s_at	0.43349
211600_at	0.43323
240282_at	0.43322
203802_x_at	0.43319
206422_at	0.43316
200006_at	0.43312
215591_at	0.43311
213330_s_at	0.4331
201520_s_at	0.433
228766_at	0.43295
239842_x_at	0.43292
203270_at	0.43291
223060_at	0.43287
230494_at	0.43286
1557081_at	0.43285
201600_at	0.43283
226531_at	0.43263
219115_s_at	0.43253
205518_s_at	0.43253
237530_at	0.43244
202058_s_at	0.43234
204069_at	0.43229
201619_at	0.43228
211939_x_at	0.43227
1554154_at	0.4322
229863_s_at	0.43217
210028_s_at	0.43199
239571_at	0.43193
225865_x_at	0.43184
218356_at	0.43183
223649_s_at	0.43168
202936_s_at	0.43165
200008_s_at	0.43163
227384_s_at	0.43154
201477_s_at	0.4315
224462_s_at	0.43141
231713_s_at	0.43136
222047_s_at	0.43136
204894_s_at	0.43136
203351_s_at	0.43121
206238_s_at	0.43111
211953_s_at	0.43106
235805_at	0.43105
201994_at	0.43104
1552364_s_at	0.43102
205282_at	0.431
210250_x_at	0.43099
201173_x_at	0.43097
222922_at	0.43091
207769_s_at	0.43089
231234_at	0.43075
228332_s_at	0.43073
201133_s_at	0.43068
242405_at	0.43059
218275_at	0.43057
202808_at	0.43051
222622_at	0.4305
222125_s_at	0.43043
205794_s_at	0.4304
216306_x_at	0.43019
232213_at	0.43012
213158_at	0.43003
215293_s_at	0.42996
219279_at	0.42994
1555889_a_at	0.42981
39817_s_at	0.42978
206860_s_at	0.42976
201001_s_at	0.42971
212891_s_at	0.4296
201315_x_at	0.42959
202306_at	0.42958
201338_x_at	0.42939
214512_s_at	0.42934
215206_at	0.42929
[truncated: 29,963 more rows]

## Sheet: GCRMA-LVS_test_NC-AD
	FDR
227477_at	2.3979e-011
202357_s_at	2.3979e-011
209047_at	4.6078e-011
218800_at	5.5364e-011
235088_at	5.5364e-011
208095_s_at	5.5364e-011
227374_at	5.5364e-011
200874_s_at	5.5364e-011
222646_s_at	6.2691e-011
222571_at	7.4476e-011
241370_at	7.9695e-011
205236_x_at	7.9695e-011
221810_at	9.9823e-011
204983_s_at	1.3521e-010
209396_s_at	1.4786e-010
209757_s_at	1.4786e-010
204580_at	1.4786e-010
211478_s_at	1.4952e-010
212048_s_at	1.8203e-010
203462_x_at	1.9581e-010
212820_at	1.9581e-010
223921_s_at	1.9581e-010
210643_at	2.0336e-010
224523_s_at	2.1356e-010
214427_at	2.1356e-010
218885_s_at	2.1356e-010
213811_x_at	2.1356e-010
225008_at	2.1356e-010
229331_at	2.1356e-010
224660_at	2.1356e-010
219330_at	2.225e-010
210405_x_at	2.2551e-010
209194_at	2.3594e-010
203619_s_at	2.5946e-010
225242_s_at	2.5946e-010
203542_s_at	2.7968e-010
225335_at	2.9591e-010
233655_s_at	3.094e-010
203155_at	3.094e-010
230129_at	3.094e-010
222173_s_at	3.094e-010
202664_at	3.094e-010
238867_at	3.094e-010
226039_at	3.1006e-010
222717_at	3.1515e-010
208433_s_at	3.473e-010
203203_s_at	3.9045e-010
211998_at	3.9807e-010
223267_at	4.041e-010
202697_at	4.1086e-010
224876_at	4.2178e-010
203017_s_at	4.2178e-010
217408_at	4.2178e-010
208688_x_at	4.2629e-010
222488_s_at	4.2629e-010
37950_at	4.2659e-010
222750_s_at	4.3411e-010
212118_at	4.3411e-010
202579_x_at	4.4253e-010
236225_at	4.4681e-010
222760_at	4.4971e-010
226933_s_at	4.5292e-010
202268_s_at	4.5684e-010
201303_at	4.5684e-010
209624_s_at	4.5684e-010
212531_at	4.5684e-010
201241_at	4.6472e-010
201068_s_at	4.8672e-010
218783_at	4.9569e-010
209703_x_at	5.0356e-010
213860_x_at	5.0356e-010
1554795_a_at	5.0356e-010
225533_at	5.2665e-010
225853_at	5.4836e-010
200972_at	5.5795e-010
204787_at	5.5795e-010
206976_s_at	5.5795e-010
212181_s_at	5.6277e-010
228346_at	5.6319e-010
207949_s_at	5.6319e-010
236263_at	5.7585e-010
201893_x_at	5.7815e-010
225281_at	5.7815e-010
227213_at	6.4656e-010
213421_x_at	6.4671e-010
222386_s_at	6.4671e-010
219064_at	6.4671e-010
203054_s_at	6.476e-010
225556_at	6.5099e-010
218077_s_at	6.5099e-010
225576_at	6.5099e-010
208264_s_at	6.5099e-010
229576_s_at	6.9571e-010
222428_s_at	6.9571e-010
213391_at	6.9571e-010
204255_s_at	6.9571e-010
204656_at	6.9571e-010
210962_s_at	6.9571e-010
211098_x_at	6.9571e-010
220956_s_at	6.9571e-010
218005_at	6.9571e-010
209055_s_at	6.9571e-010
1552619_a_at	6.9571e-010
221962_s_at	6.9571e-010
219749_at	6.9571e-010
215380_s_at	6.9571e-010
241782_at	6.9571e-010
228189_at	6.9571e-010
204244_s_at	6.9698e-010
223637_s_at	6.9698e-010
213047_x_at	6.9698e-010
219691_at	6.9698e-010
224129_s_at	7.037e-010
202838_at	7.4956e-010
205366_s_at	7.4956e-010
225463_x_at	7.4956e-010
226349_at	7.5778e-010
204201_s_at	7.862e-010
201948_at	8.0499e-010
210249_s_at	8.0499e-010
201825_s_at	8.1442e-010
221563_at	8.1442e-010
223047_at	8.1442e-010
219777_at	8.3718e-010
218794_s_at	8.5512e-010
225222_at	8.5512e-010
211971_s_at	8.8904e-010
226292_at	8.9272e-010
206664_at	8.9887e-010
214095_at	9.2154e-010
202212_at	9.2187e-010
219155_at	9.2187e-010
224602_at	9.4057e-010
223308_s_at	9.4057e-010
202724_s_at	9.4057e-010
203986_at	9.5691e-010
220186_s_at	9.6011e-010
217014_s_at	9.7452e-010
214697_s_at	9.8857e-010
1553589_a_at	9.9117e-010
221586_s_at	1.0228e-009
211952_at	1.0691e-009
218399_s_at	1.1225e-009
222505_at	1.1323e-009
227761_at	1.1323e-009
219230_at	1.1323e-009
225777_at	1.1464e-009
223214_s_at	1.1464e-009
222574_s_at	1.1464e-009
225030_at	1.1464e-009
218713_at	1.1521e-009
230009_at	1.1595e-009
224414_s_at	1.181e-009
58696_at	1.181e-009
40189_at	1.181e-009
212451_at	1.1872e-009
209355_s_at	1.1872e-009
218421_at	1.2003e-009
210547_x_at	1.201e-009
1554667_s_at	1.2062e-009
223978_s_at	1.2125e-009
209504_s_at	1.2309e-009
219610_at	1.2707e-009
209699_x_at	1.2707e-009
202713_s_at	1.3123e-009
218584_at	1.3464e-009
200064_at	1.3564e-009
53968_at	1.3566e-009
234316_x_at	1.3767e-009
225895_at	1.3806e-009
229139_at	1.3821e-009
222132_s_at	1.3821e-009
238041_at	1.4159e-009
203799_at	1.4159e-009
1553132_a_at	1.4176e-009
202191_s_at	1.4238e-009
201668_x_at	1.437e-009
203119_at	1.4618e-009
223035_s_at	1.4799e-009
204351_at	1.4847e-009
203987_at	1.5057e-009
226461_at	1.5256e-009
200786_at	1.5256e-009
216336_x_at	1.5256e-009
219173_at	1.5256e-009
233337_s_at	1.5256e-009
223413_s_at	1.5256e-009
229725_at	1.5256e-009
200687_s_at	1.5256e-009
219715_s_at	1.5256e-009
213622_at	1.5256e-009
232203_at	1.5256e-009
201044_x_at	1.5256e-009
212416_at	1.5256e-009
59697_at	1.5339e-009
225578_at	1.5339e-009
217846_at	1.5339e-009
226814_at	1.5377e-009
218196_at	1.5435e-009
201468_s_at	1.5435e-009
211456_x_at	1.5435e-009
1566472_s_at	1.5623e-009
59631_at	1.577e-009
223482_at	1.584e-009
229670_at	1.5885e-009
212813_at	1.5978e-009
211761_s_at	1.629e-009
227320_at	1.6477e-009
222433_at	1.6477e-009
235095_at	1.6605e-009
204354_at	1.6623e-009
225439_at	1.7221e-009
200089_s_at	1.8219e-009
200802_at	1.8571e-009
225388_at	1.8864e-009
224413_s_at	1.8869e-009
212572_at	1.8869e-009
212526_at	1.902e-009
200973_s_at	1.9153e-009
226803_at	1.9153e-009
224824_at	1.9727e-009
202776_at	2.0336e-009
208502_s_at	2.0498e-009
1554897_s_at	2.0498e-009
221259_s_at	2.0498e-009
54632_at	2.0498e-009
205632_s_at	2.0498e-009
210301_at	2.0504e-009
1566766_a_at	2.0504e-009
206788_s_at	2.0504e-009
205821_at	2.0504e-009
219418_at	2.079e-009
201843_s_at	2.079e-009
223056_s_at	2.1174e-009
209457_at	2.1174e-009
244779_at	2.1174e-009
242488_at	2.1174e-009
205990_s_at	2.1174e-009
219083_at	2.1556e-009
201719_s_at	2.1596e-009
223974_at	2.1931e-009
217725_x_at	2.1931e-009
200792_at	2.1931e-009
224355_s_at	2.2009e-009
226962_at	2.2506e-009
221856_s_at	2.2795e-009
228551_at	2.3065e-009
212203_x_at	2.3065e-009
210511_s_at	2.3065e-009
218695_at	2.3065e-009
218715_at	2.3065e-009
230082_at	2.3065e-009
201433_s_at	2.3065e-009
225437_s_at	2.3065e-009
233208_x_at	2.3083e-009
244741_s_at	2.3235e-009
202945_at	2.3251e-009
213506_at	2.3251e-009
220357_s_at	2.3251e-009
224896_s_at	2.3251e-009
226594_at	2.3251e-009
213357_at	2.3266e-009
206351_s_at	2.3343e-009
211596_s_at	2.3343e-009
209897_s_at	2.3343e-009
217777_s_at	2.3343e-009
52285_f_at	2.3343e-009
227153_at	2.3343e-009
201289_at	2.3343e-009
229632_s_at	2.3343e-009
204745_x_at	2.3343e-009
205194_at	2.3343e-009
227249_at	2.3343e-009
228961_at	2.3343e-009
214058_at	2.343e-009
238609_at	2.3782e-009
207714_s_at	2.3956e-009
223449_at	2.3956e-009
220329_s_at	2.3956e-009
209043_at	2.3956e-009
220041_at	2.3956e-009
223397_s_at	2.3956e-009
229860_x_at	2.401e-009
203341_at	2.4031e-009
234304_s_at	2.4114e-009
215806_x_at	2.4114e-009
223191_at	2.4382e-009
207463_x_at	2.4432e-009
220048_at	2.4541e-009
224187_x_at	2.4694e-009
203207_s_at	2.4731e-009
202027_at	2.4731e-009
213464_at	2.4731e-009
203182_s_at	2.4731e-009
226815_at	2.4731e-009
211759_x_at	2.4731e-009
201403_s_at	2.4731e-009
210338_s_at	2.4954e-009
227647_at	2.5318e-009
235871_at	2.5318e-009
230088_at	2.5487e-009
208289_s_at	2.5487e-009
1554365_a_at	2.5884e-009
208802_at	2.5884e-009
205759_s_at	2.6116e-009
203166_at	2.6116e-009
201030_x_at	2.6116e-009
221517_s_at	2.628e-009
225218_at	2.628e-009
55705_at	2.628e-009
207040_s_at	2.6566e-009
219494_at	2.6905e-009
235037_at	2.7351e-009
217915_s_at	2.7351e-009
203091_at	2.7351e-009
227451_s_at	2.7351e-009
218086_at	2.7387e-009
204327_s_at	2.7387e-009
564_at	2.7387e-009
222492_at	2.7387e-009
229751_s_at	2.7387e-009
207268_x_at	2.7387e-009
219265_at	2.7387e-009
203980_at	2.7387e-009
223623_at	2.7387e-009
218124_at	2.7387e-009
224908_s_at	2.7387e-009
213680_at	2.7387e-009
202037_s_at	2.7458e-009
211160_x_at	2.7689e-009
219338_s_at	2.792e-009
218277_s_at	2.792e-009
1554627_a_at	2.8058e-009
219581_at	2.8137e-009
200960_x_at	2.8197e-009
227499_at	2.8211e-009
202421_at	2.8255e-009
214679_x_at	2.8255e-009
222819_at	2.8448e-009
231849_at	2.848e-009
209200_at	2.848e-009
208828_at	2.8864e-009
243403_x_at	2.895e-009
217118_s_at	2.9053e-009
214214_s_at	2.9081e-009
218497_s_at	2.9167e-009
222996_s_at	2.9167e-009
201947_s_at	2.9167e-009
225269_s_at	2.9167e-009
210125_s_at	2.9167e-009
219007_at	2.9167e-009
242417_at	2.9167e-009
238956_at	2.9167e-009
226925_at	2.9301e-009
221761_at	2.9301e-009
218162_at	2.9377e-009
229376_at	2.9377e-009
231094_s_at	2.9377e-009
200995_at	2.9377e-009
228143_at	2.9377e-009
200709_at	2.9377e-009
230360_at	2.9377e-009
222427_s_at	2.9377e-009
212349_at	2.9377e-009
222077_s_at	2.9987e-009
202070_s_at	3.0031e-009
202219_at	3.0031e-009
208687_x_at	3.0263e-009
213954_at	3.0451e-009
204576_s_at	3.0451e-009
202567_at	3.0451e-009
222943_at	3.0469e-009
205289_at	3.0511e-009
219076_s_at	3.1053e-009
217919_s_at	3.1209e-009
210619_s_at	3.1209e-009
1555841_at	3.1255e-009
222748_s_at	3.1257e-009
212713_at	3.1287e-009
215780_s_at	3.1471e-009
203716_s_at	3.1471e-009
1555105_a_at	3.1471e-009
221580_s_at	3.1471e-009
219111_s_at	3.1471e-009
215096_s_at	3.1471e-009
223225_s_at	3.1485e-009
212411_at	3.1509e-009
219959_at	3.1509e-009
203845_at	3.1509e-009
200050_at	3.1519e-009
40562_at	3.1519e-009
204150_at	3.1519e-009
210216_x_at	3.1519e-009
212955_s_at	3.1519e-009
225267_at	3.1627e-009
225748_at	3.1627e-009
43427_at	3.1854e-009
226990_at	3.1955e-009
203405_at	3.1955e-009
216194_s_at	3.2045e-009
213737_x_at	3.215e-009
225481_at	3.2229e-009
200882_s_at	3.223e-009
200770_s_at	3.2247e-009
234311_s_at	3.2295e-009
213237_at	3.2412e-009
205757_at	3.2449e-009
217926_at	3.2449e-009
215440_s_at	3.2449e-009
209626_s_at	3.2449e-009
206898_at	3.2449e-009
209540_at	3.2449e-009
209199_s_at	3.2582e-009
204944_at	3.2602e-009
212433_x_at	3.2602e-009
223201_s_at	3.2602e-009
201054_at	3.2604e-009
205518_s_at	3.2703e-009
201315_x_at	3.2703e-009
219955_at	3.2703e-009
201739_at	3.2703e-009
225720_at	3.2751e-009
224713_at	3.2794e-009
235766_x_at	3.2794e-009
201478_s_at	3.2808e-009
209027_s_at	3.2931e-009
211594_s_at	3.2931e-009
202165_at	3.2931e-009
221524_s_at	3.2931e-009
238429_at	3.2931e-009
212792_at	3.2931e-009
222993_at	3.2931e-009
211075_s_at	3.2931e-009
229337_at	3.2931e-009
205384_at	3.2931e-009
213940_s_at	3.2931e-009
206262_at	3.2931e-009
204212_at	3.2942e-009
222631_at	3.2942e-009
228810_at	3.2942e-009
221050_s_at	3.2942e-009
223202_s_at	3.2973e-009
217754_at	3.2986e-009
200658_s_at	3.3234e-009
202906_s_at	3.3234e-009
212296_at	3.3234e-009
214661_s_at	3.3234e-009
202267_at	3.328e-009
209294_x_at	3.3576e-009
200828_s_at	3.3582e-009
215416_s_at	3.3785e-009
1555564_a_at	3.3809e-009
201842_s_at	3.394e-009
218919_at	3.399e-009
200826_at	3.399e-009
213944_x_at	3.399e-009
203717_at	3.399e-009
223595_at	3.399e-009
202700_s_at	3.399e-009
209605_at	3.4022e-009
228967_at	3.4022e-009
218511_s_at	3.4022e-009
204853_at	3.4022e-009
231713_s_at	3.4022e-009
210817_s_at	3.4022e-009
208637_x_at	3.4022e-009
204014_at	3.4022e-009
222465_at	3.4196e-009
1555837_s_at	3.4222e-009
209752_at	3.4222e-009
219180_s_at	3.4324e-009
200670_at	3.4324e-009
208683_at	3.4324e-009
205164_at	3.4433e-009
213629_x_at	3.4433e-009
213671_s_at	3.4433e-009
240045_at	3.4433e-009
204353_s_at	3.4433e-009
213056_at	3.4433e-009
227211_at	3.4433e-009
206052_s_at	3.4647e-009
227226_at	3.4867e-009
224281_s_at	3.4867e-009
243529_at	3.4968e-009
209409_at	3.5122e-009
204133_at	3.5122e-009
224936_at	3.5122e-009
218258_at	3.5124e-009
224627_at	3.5168e-009
208667_s_at	3.5603e-009
203989_x_at	3.5603e-009
222890_at	3.5841e-009
203616_at	3.605e-009
217774_s_at	3.608e-009
225623_at	3.608e-009
218084_x_at	3.6107e-009
235698_at	3.6149e-009
220688_s_at	3.623e-009
225073_at	3.6249e-009
227944_at	3.6249e-009
219727_at	3.6249e-009
227425_at	3.6249e-009
218096_at	3.6638e-009
206081_at	3.6642e-009
228171_s_at	3.6642e-009
242053_at	3.6706e-009
200090_at	3.6768e-009
204963_at	3.6768e-009
213296_at	3.6768e-009
239272_at	3.6768e-009
202330_s_at	3.6768e-009
229711_s_at	3.6768e-009
204331_s_at	3.6768e-009
221020_s_at	3.6815e-009
201381_x_at	3.6815e-009
224707_at	3.6869e-009
221940_at	3.7455e-009
207222_at	3.7521e-009
212479_s_at	3.76e-009
205750_at	3.76e-009
203797_at	3.76e-009
235391_at	3.76e-009
219762_s_at	3.76e-009
219267_at	3.76e-009
244050_at	3.7656e-009
209429_x_at	3.7669e-009
231975_s_at	3.7669e-009
226165_at	3.7669e-009
229905_at	3.7669e-009
233882_s_at	3.781e-009
222988_s_at	3.798e-009
205290_s_at	3.8105e-009
206233_at	3.831e-009
220199_s_at	3.831e-009
205242_at	3.8383e-009
222640_at	3.8383e-009
219342_at	3.8383e-009
218984_at	3.8383e-009
218000_s_at	3.8383e-009
201555_at	3.8413e-009
217202_s_at	3.8413e-009
209813_x_at	3.8413e-009
222294_s_at	3.8413e-009
1557119_a_at	3.8414e-009
200934_at	3.8414e-009
239230_at	3.8414e-009
222773_s_at	3.8414e-009
202138_x_at	3.8607e-009
209607_x_at	3.8607e-009
230091_at	3.8607e-009
204098_at	3.8607e-009
225941_at	3.8607e-009
227354_at	3.8607e-009
213766_x_at	3.8642e-009
229812_at	3.8642e-009
1554485_s_at	3.8642e-009
214144_at	3.9038e-009
32502_at	3.9066e-009
204688_at	3.9108e-009
203677_s_at	3.9721e-009
219857_at	3.9721e-009
204248_at	3.9753e-009
227103_s_at	3.9946e-009
217910_x_at	3.9946e-009
226425_at	3.9946e-009
204559_s_at	4.005e-009
211217_s_at	4.0123e-009
203545_at	4.0123e-009
1557275_a_at	4.0123e-009
235449_at	4.0246e-009
231021_at	4.0307e-009
220610_s_at	4.0307e-009
218573_at	4.0307e-009
203222_s_at	4.0307e-009
209485_s_at	4.0319e-009
243299_at	4.0577e-009
205032_at	4.0584e-009
201092_at	4.0584e-009
205450_at	4.0584e-009
228642_at	4.0584e-009
225260_s_at	4.0584e-009
213452_at	4.0584e-009
223249_at	4.0584e-009
225268_at	4.0584e-009
205980_s_at	4.0584e-009
1557910_at	4.0584e-009
208937_s_at	4.0584e-009
210076_x_at	4.0584e-009
229553_at	4.0841e-009
218546_at	4.0841e-009
232103_at	4.1e-009
202199_s_at	4.1226e-009
218143_s_at	4.1488e-009
225916_at	4.1537e-009
226021_at	4.1555e-009
226784_at	4.1555e-009
206461_x_at	4.1649e-009
201064_s_at	4.1891e-009
218182_s_at	4.1891e-009
218982_s_at	4.1891e-009
1555460_a_at	4.2262e-009
207628_s_at	4.2593e-009
1552286_at	4.2728e-009
209874_x_at	4.2743e-009
223177_at	4.2743e-009
44790_s_at	4.2743e-009
212859_x_at	4.2743e-009
219383_at	4.2743e-009
222987_s_at	4.2844e-009
228256_s_at	4.2953e-009
201136_at	4.3096e-009
227790_at	4.3096e-009
236894_at	4.3096e-009
206818_s_at	4.3206e-009
227231_at	4.3206e-009
210147_at	4.3206e-009
203124_s_at	4.3323e-009
213552_at	4.3323e-009
219471_at	4.3323e-009
225712_at	4.3323e-009
201457_x_at	4.35e-009
217809_at	4.4379e-009
211574_s_at	4.4505e-009
217143_s_at	4.4555e-009
227193_at	4.4875e-009
228073_at	4.4957e-009
209943_at	4.4957e-009
1554794_a_at	4.4963e-009
58916_at	4.5037e-009
209283_at	4.5037e-009
222922_at	4.5086e-009
224716_at	4.5086e-009
210357_s_at	4.5086e-009
227372_s_at	4.5086e-009
203026_at	4.5417e-009
205200_at	4.5417e-009
205282_at	4.5417e-009
202853_s_at	4.6004e-009
220734_s_at	4.6004e-009
210097_s_at	4.677e-009
203011_at	4.6911e-009
201088_at	4.7024e-009
222388_s_at	4.7105e-009
217678_at	4.7417e-009
212348_s_at	4.7417e-009
216992_s_at	4.7417e-009
226405_s_at	4.7417e-009
208910_s_at	4.7417e-009
231311_at	4.7417e-009
201073_s_at	4.7543e-009
233341_s_at	4.7543e-009
209893_s_at	4.7576e-009
1552625_a_at	4.7576e-009
221558_s_at	4.7576e-009
201672_s_at	4.7609e-009
204130_at	4.7617e-009
219630_at	4.7617e-009
223038_s_at	4.7617e-009
202831_at	4.7805e-009
202488_s_at	4.7805e-009
204879_at	4.7805e-009
211916_s_at	4.8081e-009
201850_at	4.8081e-009
222713_s_at	4.8214e-009
212226_s_at	4.8214e-009
232040_at	4.8214e-009
206377_at	4.8282e-009
205379_at	4.8282e-009
218900_at	4.8294e-009
202381_at	4.8393e-009
213373_s_at	4.8393e-009
227048_at	4.8406e-009
210028_s_at	4.8406e-009
226751_at	4.841e-009
224913_s_at	4.8558e-009
218645_at	4.8682e-009
228139_at	4.8792e-009
1554493_s_at	4.9071e-009
227669_at	4.9071e-009
217738_at	4.9206e-009
209950_s_at	4.9206e-009
203579_s_at	4.9254e-009
217827_s_at	4.9254e-009
221188_s_at	4.9384e-009
228774_at	4.9476e-009
209911_x_at	4.9476e-009
208361_s_at	4.9691e-009
202397_at	4.9765e-009
213132_s_at	4.9765e-009
226963_at	5.0112e-009
218849_s_at	5.0154e-009
236656_s_at	5.0175e-009
222659_at	5.0175e-009
229310_at	5.0253e-009
235052_at	5.0253e-009
212815_at	5.0389e-009
225547_at	5.0426e-009
213730_x_at	5.0508e-009
211955_at	5.0783e-009
226841_at	5.0906e-009
209732_at	5.0906e-009
204687_at	5.1123e-009
218552_at	5.1123e-009
202342_s_at	5.1123e-009
211623_s_at	5.1123e-009
223328_at	5.1123e-009
207483_s_at	5.1123e-009
220176_at	5.2333e-009
211207_s_at	5.2422e-009
229208_at	5.2472e-009
206860_s_at	5.2611e-009
205680_at	5.276e-009
223230_at	5.2857e-009
226747_at	5.2857e-009
201682_at	5.2857e-009
238058_at	5.2857e-009
209971_x_at	5.2857e-009
206404_at	5.2971e-009
225040_s_at	5.3092e-009
225830_at	5.3216e-009
201761_at	5.3226e-009
218150_at	5.327e-009
217895_at	5.327e-009
228094_at	5.327e-009
213295_at	5.3381e-009
223151_at	5.3426e-009
203300_x_at	5.3426e-009
219736_at	5.3426e-009
210416_s_at	5.348e-009
209659_s_at	5.348e-009
244546_at	5.3593e-009
222130_s_at	5.3593e-009
229374_at	5.3616e-009
200755_s_at	5.3616e-009
32069_at	5.3616e-009
1555487_a_at	5.3756e-009
209019_s_at	5.3779e-009
233864_s_at	5.3779e-009
219683_at	5.3805e-009
228488_at	5.3805e-009
218698_at	5.3805e-009
200881_s_at	5.3805e-009
227059_at	5.3805e-009
205628_at	5.3805e-009
224878_at	5.3841e-009
222601_at	5.4144e-009
203543_s_at	5.4199e-009
209096_at	5.4199e-009
210829_s_at	5.4473e-009
223457_at	5.5055e-009
209447_at	5.5179e-009
204792_s_at	5.5265e-009
1558700_s_at	5.5265e-009
209633_at	5.5265e-009
228011_at	5.5265e-009
218661_at	5.5356e-009
228095_at	5.5569e-009
227586_at	5.5586e-009
201300_s_at	5.5622e-009
219539_at	5.5651e-009
202898_at	5.5651e-009
225464_at	5.5727e-009
49679_s_at	5.5856e-009
202804_at	5.5856e-009
217944_at	5.5928e-009
200880_at	5.5986e-009
210573_s_at	5.6018e-009
202715_at	5.6018e-009
203710_at	5.6092e-009
215785_s_at	5.6153e-009
238439_at	5.6248e-009
232151_at	5.6256e-009
226134_s_at	5.6256e-009
203264_s_at	5.6282e-009
214264_s_at	5.6282e-009
204500_s_at	5.6282e-009
218644_at	5.6395e-009
1569369_at	5.6599e-009
218605_at	5.6677e-009
220127_s_at	5.6677e-009
218469_at	5.669e-009
218008_at	5.669e-009
224894_at	5.6702e-009
44654_at	5.6702e-009
210802_s_at	5.6702e-009
200757_s_at	5.6723e-009
202266_at	5.6749e-009
207401_at	5.6749e-009
212848_s_at	5.6749e-009
201177_s_at	5.6749e-009
209821_at	5.6784e-009
222594_s_at	5.6784e-009
231439_at	5.6801e-009
202680_at	5.7024e-009
219570_at	5.7024e-009
211253_x_at	5.7024e-009
65591_at	5.7232e-009
202351_at	5.7232e-009
206059_at	5.7232e-009
225596_at	5.7287e-009
1554547_at	5.7339e-009
202805_s_at	5.7355e-009
203766_s_at	5.7571e-009
230964_at	5.7571e-009
208636_at	5.7571e-009
209515_s_at	5.7571e-009
204606_at	5.7571e-009
202144_s_at	5.7808e-009
207529_at	5.7882e-009
224315_at	5.7931e-009
230492_s_at	5.7971e-009
203544_s_at	5.7986e-009
213708_s_at	5.7986e-009
227801_at	5.799e-009
201577_at	5.8058e-009
217165_x_at	5.815e-009
202706_s_at	5.815e-009
218364_at	5.815e-009
208581_x_at	5.815e-009
221277_s_at	5.815e-009
203669_s_at	5.8173e-009
200751_s_at	5.8185e-009
212230_at	5.8247e-009
201091_s_at	5.8247e-009
200806_s_at	5.8247e-009
204912_at	5.847e-009
211742_s_at	5.847e-009
217822_at	5.847e-009
222957_at	5.847e-009
202141_s_at	5.9505e-009
235253_at	5.966e-009
221214_s_at	5.966e-009
212573_at	5.966e-009
232428_at	5.966e-009
225373_at	5.973e-009
219158_s_at	5.973e-009
214038_at	5.9794e-009
204957_at	5.9853e-009
225765_at	5.9976e-009
228744_at	5.9976e-009
223248_at	5.9976e-009
221085_at	5.9976e-009
203630_s_at	5.9976e-009
209545_s_at	6.0074e-009
35666_at	6.0125e-009
208875_s_at	6.0132e-009
222035_s_at	6.0132e-009
225307_at	6.0719e-009
33814_at	6.0719e-009
200748_s_at	6.082e-009
1553979_at	6.1035e-009
234994_at	6.1035e-009
231283_at	6.1035e-009
212127_at	6.1035e-009
1553705_a_at	6.1228e-009
207233_s_at	6.1228e-009
210580_x_at	6.1228e-009
235287_at	6.1421e-009
201592_at	6.1421e-009
218834_s_at	6.1484e-009
225660_at	6.1484e-009
219752_at	6.1484e-009
202469_s_at	6.168e-009
1558801_at	6.1733e-009
1555831_s_at	6.1733e-009
219755_at	6.1744e-009
227190_at	6.1808e-009
211015_s_at	6.1824e-009
213342_at	6.1848e-009
204333_s_at	6.1848e-009
230685_at	6.1848e-009
202542_s_at	6.1848e-009
228007_at	6.1848e-009
205565_s_at	6.186e-009
202796_at	6.1943e-009
209321_s_at	6.1943e-009
228504_at	6.2009e-009
1557331_at	6.2009e-009
208117_s_at	6.2793e-009
204169_at	6.2793e-009
217912_at	6.2793e-009
223255_at	6.2793e-009
1555832_s_at	6.2793e-009
218868_at	6.2793e-009
223219_s_at	6.2793e-009
226451_at	6.2793e-009
213349_at	6.2793e-009
204256_at	6.2793e-009
204447_at	6.2793e-009
212886_at	6.2793e-009
220994_s_at	6.2793e-009
206000_at	6.2793e-009
208771_s_at	6.2793e-009
214931_s_at	6.2793e-009
215471_s_at	6.2793e-009
202717_s_at	6.2878e-009
222830_at	6.3144e-009
205498_at	6.3144e-009
213188_s_at	6.3201e-009
235296_at	6.3309e-009
223339_at	6.334e-009
205395_s_at	6.334e-009
242938_s_at	6.334e-009
205433_at	6.334e-009
206261_at	6.334e-009
202350_s_at	6.334e-009
228452_at	6.334e-009
235026_at	6.334e-009
222360_at	6.334e-009
214011_s_at	6.334e-009
222870_s_at	6.3342e-009
220046_s_at	6.3406e-009
209974_s_at	6.3406e-009
210299_s_at	6.3461e-009
200044_at	6.3503e-009
225836_s_at	6.3537e-009
217829_s_at	6.3619e-009
209018_s_at	6.3619e-009
212741_at	6.4051e-009
213701_at	6.4051e-009
221463_at	6.4067e-009
224971_at	6.4105e-009
210534_s_at	6.4105e-009
232072_at	6.4105e-009
221025_x_at	6.4105e-009
201076_at	6.4105e-009
217457_s_at	6.4105e-009
211747_s_at	6.4105e-009
236994_at	6.4139e-009
206363_at	6.4139e-009
209139_s_at	6.4139e-009
216212_s_at	6.4139e-009
225394_s_at	6.4139e-009
211603_s_at	6.4221e-009
204761_at	6.4422e-009
207380_x_at	6.4587e-009
201877_s_at	6.4616e-009
222608_s_at	6.4799e-009
225398_at	6.4799e-009
243579_at	6.51e-009
209472_at	6.51e-009
202546_at	6.5124e-009
219110_at	6.5124e-009
225386_s_at	6.5124e-009
201475_x_at	6.5124e-009
225625_at	6.5896e-009
219177_at	6.5913e-009
228656_at	6.6055e-009
200692_s_at	6.6055e-009
205240_at	6.646e-009
205006_s_at	6.646e-009
218022_at	6.646e-009
224451_x_at	6.646e-009
1559361_at	6.646e-009
200681_at	6.646e-009
224879_at	6.646e-009
225515_s_at	6.646e-009
221782_at	6.646e-009
238751_at	6.646e-009
223454_at	6.646e-009
210871_x_at	6.646e-009
201154_x_at	6.646e-009
243278_at	6.646e-009
228728_at	6.646e-009
218418_s_at	6.646e-009
238346_s_at	6.646e-009
224345_x_at	6.6496e-009
200840_at	6.6617e-009
216397_s_at	6.6729e-009
224578_at	6.6729e-009
224240_s_at	6.6977e-009
202731_at	6.7428e-009
201743_at	6.7552e-009
223549_s_at	6.7596e-009
229638_at	6.7764e-009
204663_at	6.7958e-009
228232_s_at	6.8122e-009
234850_at	6.8245e-009
206785_s_at	6.8245e-009
224513_s_at	6.8339e-009
213224_s_at	6.834e-009
217838_s_at	6.834e-009
223158_s_at	6.8423e-009
202699_s_at	6.8423e-009
221891_x_at	6.8423e-009
217850_at	6.8423e-009
227997_at	6.8439e-009
32723_at	6.8443e-009
220175_s_at	6.8502e-009
206418_at	6.8502e-009
222775_s_at	6.8701e-009
209100_at	6.8701e-009
229492_at	6.8836e-009
204059_s_at	6.8836e-009
231008_at	6.8836e-009
226010_at	6.8836e-009
218831_s_at	6.8836e-009
217722_s_at	6.8836e-009
224204_x_at	6.8836e-009
227404_s_at	6.8836e-009
1553535_a_at	6.8836e-009
217154_s_at	6.8926e-009
201558_at	6.9328e-009
202995_s_at	6.9465e-009
201587_s_at	6.9465e-009
208960_s_at	6.9628e-009
222742_s_at	6.9646e-009
226688_at	6.9844e-009
217736_s_at	6.9844e-009
200903_s_at	6.9844e-009
205412_at	6.9844e-009
202365_at	6.9844e-009
221381_s_at	6.9844e-009
218006_s_at	6.9868e-009
218889_at	6.9904e-009
232488_at	7.0053e-009
225841_at	7.0075e-009
200823_x_at	7.0089e-009
241734_at	7.0384e-009
241371_at	7.0504e-009
224735_at	7.0504e-009
209152_s_at	7.0504e-009
228603_at	7.0504e-009
202810_at	7.0698e-009
209796_s_at	7.0698e-009
210072_at	7.0698e-009
223157_at	7.0702e-009
226184_at	7.0734e-009
202413_s_at	7.0734e-009
223193_x_at	7.0758e-009
212637_s_at	7.0877e-009
203423_at	7.0877e-009
230318_at	7.0877e-009
201491_at	7.0877e-009
235048_at	7.0926e-009
230319_at	7.0933e-009
233586_s_at	7.1136e-009
242873_at	7.1136e-009
205097_at	7.1136e-009
224700_at	7.1168e-009
226430_at	7.1172e-009
231370_at	7.1422e-009
218732_at	7.1587e-009
207153_s_at	7.1915e-009
226490_at	7.1915e-009
237530_at	7.1915e-009
210571_s_at	7.2127e-009
202815_s_at	7.217e-009
211297_s_at	7.217e-009
202889_x_at	7.2236e-009
201803_at	7.2236e-009
219217_at	7.2261e-009
212145_at	7.2303e-009
1553977_a_at	7.2303e-009
228531_at	7.2406e-009
236798_at	7.2607e-009
235683_at	7.2607e-009
211937_at	7.2933e-009
202998_s_at	7.2938e-009
218001_at	7.2993e-009
209001_s_at	7.3093e-009
221699_s_at	7.3252e-009
226529_at	7.3542e-009
224693_at	7.3542e-009
218602_s_at	7.3542e-009
225793_at	7.3542e-009
228324_at	7.3542e-009
208693_s_at	7.3818e-009
206198_s_at	7.3818e-009
220376_at	7.3929e-009
226607_at	7.3929e-009
203951_at	7.4001e-009
225346_at	7.4001e-009
217988_at	7.4131e-009
243000_at	7.4386e-009
238022_at	7.4429e-009
230349_at	7.4601e-009
218384_at	7.4616e-009
212046_x_at	7.4804e-009
227366_at	7.4841e-009
213535_s_at	7.4841e-009
212995_x_at	7.4841e-009
212846_at	7.4841e-009
222684_s_at	7.5051e-009
227239_at	7.5051e-009
211746_x_at	7.5051e-009
223086_x_at	7.5051e-009
202170_s_at	7.5051e-009
202577_s_at	7.5051e-009
202890_at	7.5051e-009
235845_at	7.5051e-009
223414_s_at	7.5051e-009
207738_s_at	7.5051e-009
200644_at	7.5051e-009
224810_s_at	7.5372e-009
209792_s_at	7.6056e-009
240157_at	7.6056e-009
219583_s_at	7.6106e-009
210524_x_at	7.646e-009
226309_at	7.646e-009
200975_at	7.646e-009
225147_at	7.646e-009
233979_s_at	7.6513e-009
206482_at	7.6513e-009
211372_s_at	7.6513e-009
200648_s_at	7.6513e-009
212426_s_at	7.6513e-009
227481_at	7.6513e-009
203228_at	7.6513e-009
241607_at	7.6513e-009
205111_s_at	7.6513e-009
219336_s_at	7.6513e-009
235004_at	7.6513e-009
201141_at	7.6513e-009
1557137_at	7.6513e-009
210739_x_at	7.6513e-009
1552277_a_at	7.6513e-009
201000_at	7.6513e-009
208920_at	7.6513e-009
230147_at	7.6513e-009
211776_s_at	7.6513e-009
201001_s_at	7.6513e-009
226446_at	7.6513e-009
219253_at	7.6513e-009
211762_s_at	7.6513e-009
209567_at	7.6513e-009
205895_s_at	7.6513e-009
200627_at	7.6513e-009
210549_s_at	7.6513e-009
217301_x_at	7.6513e-009
214719_at	7.6513e-009
231726_at	7.6539e-009
206953_s_at	7.678e-009
223639_s_at	7.678e-009
201459_at	7.6781e-009
201540_at	7.6781e-009
225842_at	7.6781e-009
221509_at	7.6781e-009
209309_at	7.6934e-009
211793_s_at	7.7185e-009
207279_s_at	7.7354e-009
201656_at	7.7365e-009
229363_at	7.7365e-009
212739_s_at	7.7365e-009
209107_x_at	7.7365e-009
223294_at	7.7374e-009
209056_s_at	7.7374e-009
201263_at	7.7374e-009
200014_s_at	7.8355e-009
212188_at	7.8394e-009
221581_s_at	7.8394e-009
202591_s_at	7.8394e-009
201784_s_at	7.8394e-009
231732_at	7.8697e-009
219222_at	7.8697e-009
204363_at	7.8711e-009
202382_s_at	7.88e-009
53991_at	7.88e-009
1553114_a_at	7.8836e-009
202545_at	7.8859e-009
228053_s_at	7.9416e-009
242626_at	7.9416e-009
228031_at	7.9496e-009
218220_at	7.9529e-009
210466_s_at	7.9732e-009
1569433_at	7.9767e-009
220468_at	7.9767e-009
209369_at	7.9767e-009
202788_at	7.9767e-009
209436_at	7.9767e-009
212527_at	7.9767e-009
227189_at	7.9767e-009
225053_at	7.9767e-009
228922_at	7.9938e-009
220782_x_at	8.0247e-009
226617_at	8.0247e-009
211300_s_at	8.0319e-009
204025_s_at	8.0319e-009
219545_at	8.0319e-009
204423_at	8.0331e-009
203103_s_at	8.0331e-009
204894_s_at	8.0331e-009
219747_at	8.0331e-009
212387_at	8.0491e-009
213415_at	8.0491e-009
226227_x_at	8.0491e-009
239350_at	8.0491e-009
201528_at	8.0806e-009
229613_at	8.0806e-009
222250_s_at	8.0951e-009
215482_s_at	8.0951e-009
218617_at	8.0951e-009
226632_at	8.1127e-009
213800_at	8.1136e-009
224606_at	8.1219e-009
228561_at	8.1294e-009
206613_s_at	8.1303e-009
221483_s_at	8.1303e-009
223804_s_at	8.1303e-009
224750_at	8.1303e-009
226066_at	8.1313e-009
239231_at	8.1442e-009
224316_at	8.1442e-009
212591_at	8.1442e-009
1566764_at	8.1442e-009
225575_at	8.1442e-009
226509_at	8.1442e-009
204204_at	8.1442e-009
203558_at	8.1442e-009
201576_s_at	8.1442e-009
201608_s_at	8.1442e-009
203023_at	8.1443e-009
230914_at	8.1443e-009
213002_at	8.1443e-009
1558254_s_at	8.168e-009
208726_s_at	8.168e-009
237054_at	8.168e-009
201317_s_at	8.168e-009
227455_at	8.2124e-009
225580_at	8.2124e-009
201463_s_at	8.2232e-009
216680_s_at	8.2364e-009
203052_at	8.2392e-009
221747_at	8.2392e-009
209890_at	8.2392e-009
209386_at	8.2392e-009
223502_s_at	8.2392e-009
221808_at	8.2511e-009
201118_at	8.2993e-009
208711_s_at	8.2993e-009
213305_s_at	8.306e-009
208715_at	8.306e-009
203150_at	8.3099e-009
1555910_at	8.3113e-009
212306_at	8.3113e-009
216570_x_at	8.3201e-009
219368_at	8.3415e-009
229889_at	8.3415e-009
225419_at	8.3668e-009
226303_at	8.37e-009
211592_s_at	8.3793e-009
202119_s_at	8.3793e-009
212757_s_at	8.3793e-009
205134_s_at	8.3864e-009
203344_s_at	8.3864e-009
219553_at	8.3868e-009
203622_s_at	8.3868e-009
213977_s_at	8.3868e-009
217771_at	8.3868e-009
218636_s_at	8.3868e-009
209114_at	8.3868e-009
225136_at	8.3868e-009
223098_s_at	8.3868e-009
204263_s_at	8.3924e-009
211889_x_at	8.403e-009
201650_at	8.4831e-009
222923_s_at	8.4923e-009
202169_s_at	8.5068e-009
212111_at	8.5275e-009
205881_at	8.5275e-009
200626_s_at	8.5275e-009
203564_at	8.5275e-009
215501_s_at	8.5352e-009
223349_s_at	8.5433e-009
227212_s_at	8.5676e-009
221922_at	8.5697e-009
212854_x_at	8.5848e-009
202900_s_at	8.5848e-009
213959_s_at	8.6052e-009
208817_at	8.6171e-009
228459_at	8.6171e-009
212190_at	8.6171e-009
209541_at	8.6171e-009
1552364_s_at	8.6955e-009
228142_at	8.696e-009
205074_at	8.7072e-009
218309_at	8.7584e-009
214681_at	8.7746e-009
201623_s_at	8.7746e-009
239370_at	8.8049e-009
225802_at	8.8292e-009
233514_x_at	8.8594e-009
212185_x_at	8.8594e-009
210764_s_at	8.8594e-009
201767_s_at	8.8594e-009
203957_at	8.8689e-009
228005_at	8.8741e-009
235145_at	8.8741e-009
225737_s_at	8.8947e-009
217943_s_at	8.9455e-009
225953_at	8.9455e-009
212563_at	8.9657e-009
1554004_a_at	8.9657e-009
216602_s_at	8.9667e-009
203557_s_at	8.967e-009
221748_s_at	8.9678e-009
1558152_at	8.9678e-009
222392_x_at	8.9873e-009
204382_at	8.9968e-009
233970_s_at	8.9979e-009
215177_s_at	9.0052e-009
231034_s_at	9.0308e-009
203753_at	9.0308e-009
212724_at	9.0315e-009
222730_s_at	9.0315e-009
201079_at	9.0315e-009
225149_at	9.061e-009
214274_s_at	9.0685e-009
202041_s_at	9.0826e-009
226472_at	9.0826e-009
210042_s_at	9.0853e-009
210808_s_at	9.1479e-009
210495_x_at	9.1835e-009
1552367_a_at	9.1851e-009
224948_at	9.2111e-009
226436_at	9.2137e-009
219099_at	9.2189e-009
225327_at	9.2363e-009
223531_x_at	9.2537e-009
202313_at	9.28e-009
223051_at	9.2966e-009
200722_s_at	9.2966e-009
202570_s_at	9.2966e-009
227675_at	9.2998e-009
1555889_a_at	9.3028e-009
202148_s_at	9.3115e-009
215001_s_at	9.3558e-009
204088_at	9.3558e-009
57540_at	9.3558e-009
228653_at	9.3558e-009
230281_at	9.3558e-009
218936_s_at	9.3558e-009
221905_at	9.3558e-009
226825_s_at	9.3558e-009
212694_s_at	9.3558e-009
215165_x_at	9.3558e-009
202718_at	9.3558e-009
226489_at	9.4301e-009
228890_at	9.4427e-009
217773_s_at	9.4427e-009
1553112_s_at	9.5014e-009
220643_s_at	9.5156e-009
209498_at	9.5212e-009
218788_s_at	9.5212e-009
208666_s_at	9.5229e-009
221696_s_at	9.5247e-009
213139_at	9.5323e-009
201593_s_at	9.5684e-009
212125_at	9.5684e-009
201453_x_at	9.5684e-009
219617_at	9.594e-009
225258_at	9.5953e-009
202949_s_at	9.6233e-009
206726_at	9.6233e-009
223290_at	9.6311e-009
202366_at	9.6362e-009
227088_at	9.6554e-009
218186_at	9.6554e-009
235450_at	9.7749e-009
1552316_a_at	9.7785e-009
210651_s_at	9.7785e-009
225202_at	9.7785e-009
238143_at	9.8503e-009
209655_s_at	9.8508e-009
55583_at	9.8508e-009
209444_at	9.8543e-009
226034_at	9.8543e-009
211953_s_at	9.8543e-009
227443_at	9.8543e-009
242372_s_at	9.8543e-009
209291_at	9.8554e-009
217942_at	9.8704e-009
217099_s_at	9.8704e-009
211754_s_at	9.8876e-009
201207_at	9.8876e-009
201925_s_at	9.9252e-009
206030_at	9.9773e-009
212814_at	9.9773e-009
205667_at	9.9773e-009
210372_s_at	9.9773e-009
207525_s_at	9.9854e-009
218123_at	9.9906e-009
203493_s_at	9.997e-009
221004_s_at	1.0072e-008
217967_s_at	1.0088e-008
219369_s_at	1.0111e-008
210106_at	1.0151e-008
205789_at	1.0151e-008
219243_at	1.0163e-008
213309_at	1.0163e-008
201330_at	1.0164e-008
204186_s_at	1.0164e-008
218481_at	1.0184e-008
223232_s_at	1.0195e-008
230560_at	1.0229e-008
212673_at	1.0268e-008
220442_at	1.0344e-008
228376_at	1.036e-008
242871_at	1.0375e-008
201115_at	1.042e-008
213099_at	1.0455e-008
203000_at	1.0465e-008
201622_at	1.0465e-008
201338_x_at	1.0467e-008
212168_at	1.0467e-008
200098_s_at	1.0467e-008
225571_at	1.0477e-008
227670_at	1.0487e-008
225667_s_at	1.0493e-008
223416_at	1.0523e-008
221689_s_at	1.0551e-008
203854_at	1.0645e-008
224839_s_at	1.0645e-008
228424_at	1.0645e-008
210946_at	1.0664e-008
208051_s_at	1.0664e-008
222451_s_at	1.0695e-008
210027_s_at	1.0719e-008
205780_at	1.0719e-008
213407_at	1.072e-008
209555_s_at	1.072e-008
205234_at	1.072e-008
223096_at	1.0827e-008
219070_s_at	1.0827e-008
202159_at	1.0856e-008
209679_s_at	1.0889e-008
238862_at	1.0894e-008
207549_x_at	1.0899e-008
1558412_at	1.0899e-008
37117_at	1.0926e-008
214173_x_at	1.0945e-008
204657_s_at	1.0984e-008
226462_at	1.0987e-008
200750_s_at	1.0987e-008
200951_s_at	1.0987e-008
217744_s_at	1.1015e-008
214022_s_at	1.1075e-008
59375_at	1.1075e-008
1559633_a_at	1.1075e-008
209080_x_at	1.1075e-008
230238_at	1.1075e-008
200074_s_at	1.1075e-008
203633_at	1.1136e-008
200924_s_at	1.1151e-008
209009_at	1.1154e-008
203680_at	1.1187e-008
209496_at	1.1188e-008
218118_s_at	1.1188e-008
200084_at	1.1188e-008
235210_s_at	1.1203e-008
211628_x_at	1.1221e-008
213994_s_at	1.1221e-008
226835_s_at	1.1221e-008
227653_at	1.1221e-008
213129_s_at	1.1224e-008
203721_s_at	1.1234e-008
222500_at	1.1234e-008
218379_at	1.1234e-008
212956_at	1.1261e-008
1554246_at	1.1266e-008
234632_x_at	1.1273e-008
212593_s_at	1.1289e-008
229181_s_at	1.1301e-008
203110_at	1.1301e-008
212806_at	1.1302e-008
210519_s_at	1.1309e-008
209667_at	1.1311e-008
208961_s_at	1.1349e-008
244828_x_at	1.1349e-008
202935_s_at	1.1395e-008
218305_at	1.1398e-008
218758_s_at	1.1438e-008
215299_x_at	1.1441e-008
223256_at	1.1519e-008
226834_at	1.1571e-008
226120_at	1.1694e-008
217106_x_at	1.1694e-008
209395_at	1.1715e-008
201588_at	1.1736e-008
230729_at	1.1736e-008
206582_s_at	1.1736e-008
213857_s_at	1.1788e-008
244246_at	1.1788e-008
228640_at	1.1797e-008
1553956_at	1.1797e-008
213427_at	1.1808e-008
217768_at	1.1818e-008
202121_s_at	1.1818e-008
211165_x_at	1.1824e-008
213589_s_at	1.1824e-008
1554464_a_at	1.1824e-008
203125_x_at	1.1824e-008
219213_at	1.1828e-008
36920_at	1.183e-008
210457_x_at	1.1925e-008
202025_x_at	1.1984e-008
217987_at	1.1984e-008
1559946_s_at	1.1984e-008
214193_s_at	1.1984e-008
216559_x_at	1.1984e-008
213754_s_at	1.2002e-008
225016_at	1.2002e-008
219038_at	1.2002e-008
201699_at	1.2016e-008
232370_at	1.202e-008
226093_at	1.2021e-008
218694_at	1.2021e-008
232277_at	1.2057e-008
228444_at	1.2057e-008
201666_at	1.2057e-008
227195_at	1.2057e-008
229313_at	1.2057e-008
218145_at	1.2078e-008
206576_s_at	1.208e-008
212070_at	1.2139e-008
201746_at	1.218e-008
205499_at	1.218e-008
208799_at	1.2207e-008
204272_at	1.2253e-008
219508_at	1.2253e-008
228150_at	1.2253e-008
209064_x_at	1.2282e-008
223126_s_at	1.2284e-008
242773_at	1.2284e-008
213412_at	1.231e-008
207480_s_at	1.231e-008
216417_x_at	1.231e-008
217628_at	1.2393e-008
211429_s_at	1.2393e-008
218593_at	1.2394e-008
222794_x_at	1.2401e-008
204247_s_at	1.2411e-008
219344_at	1.244e-008
210114_at	1.2455e-008
212268_at	1.2455e-008
233651_s_at	1.2465e-008
201328_at	1.2465e-008
204087_s_at	1.2479e-008
224959_at	1.2498e-008
210283_x_at	1.2513e-008
216920_s_at	1.2513e-008
228486_at	1.2513e-008
203007_x_at	1.2534e-008
235146_at	1.2577e-008
226060_at	1.2656e-008
214437_s_at	1.2671e-008
220074_at	1.2672e-008
209668_x_at	1.2702e-008
228217_s_at	1.2718e-008
213765_at	1.2727e-008
231779_at	1.2732e-008
227561_at	1.2741e-008
218467_at	1.2741e-008
201380_at	1.2741e-008
202475_at	1.275e-008
201601_x_at	1.276e-008
202012_s_at	1.276e-008
220432_s_at	1.2816e-008
205828_at	1.2816e-008
201139_s_at	1.2819e-008
216442_x_at	1.2872e-008
1552365_at	1.2874e-008
239273_s_at	1.2876e-008
218238_at	1.288e-008
227803_at	1.3004e-008
224747_at	1.3012e-008
223395_at	1.3012e-008
203947_at	1.3015e-008
212594_at	1.302e-008
224217_s_at	1.3035e-008
215039_at	1.3062e-008
202992_at	1.3064e-008
1564520_s_at	1.3098e-008
207122_x_at	1.3103e-008
1558290_a_at	1.3166e-008
201074_at	1.3172e-008
204791_at	1.3182e-008
202833_s_at	1.3214e-008
213859_x_at	1.3256e-008
210302_s_at	1.3258e-008
208696_at	1.3271e-008
221764_at	1.3337e-008
215091_s_at	1.334e-008
218842_at	1.339e-008
223321_s_at	1.3405e-008
201531_at	1.3405e-008
219065_s_at	1.342e-008
204514_at	1.342e-008
225766_s_at	1.342e-008
235019_at	1.342e-008
201111_at	1.3474e-008
200944_s_at	1.3484e-008
217871_s_at	1.3484e-008
205126_at	1.3484e-008
1552798_a_at	1.3536e-008
211563_s_at	1.3597e-008
224812_at	1.3602e-008
217445_s_at	1.3607e-008
225736_at	1.3631e-008
202504_at	1.3638e-008
201456_s_at	1.3648e-008
222912_at	1.3648e-008
226844_at	1.3648e-008
225261_x_at	1.3648e-008
49452_at	1.3675e-008
233878_s_at	1.3675e-008
202555_s_at	1.3712e-008
226264_at	1.3712e-008
203560_at	1.3715e-008
200894_s_at	1.3723e-008
200039_s_at	1.3723e-008
221122_at	1.3873e-008
219181_at	1.3907e-008
235463_s_at	1.3907e-008
220075_s_at	1.3907e-008
212709_at	1.3907e-008
201497_x_at	1.3907e-008
209162_s_at	1.3925e-008
224252_s_at	1.3925e-008
201866_s_at	1.3931e-008
232060_at	1.3943e-008
215388_s_at	1.3971e-008
203612_at	1.4022e-008
218427_at	1.4029e-008
204480_s_at	1.4029e-008
220942_x_at	1.4029e-008
226254_s_at	1.4044e-008
1554452_a_at	1.4044e-008
200057_s_at	1.4064e-008
209612_s_at	1.4182e-008
218512_at	1.4198e-008
201405_s_at	1.4198e-008
226881_at	1.4198e-008
209431_s_at	1.4198e-008
230656_s_at	1.4198e-008
221931_s_at	1.4198e-008
224874_at	1.422e-008
209063_x_at	1.422e-008
201951_at	1.4227e-008
202813_at	1.4227e-008
203420_at	1.4267e-008
200812_at	1.4327e-008
202891_at	1.4333e-008
205627_at	1.4352e-008
209921_at	1.4352e-008
201853_s_at	1.4352e-008
203615_x_at	1.4352e-008
203712_at	1.4357e-008
218290_at	1.4357e-008
226283_at	1.4357e-008
206074_s_at	1.4357e-008
218595_s_at	1.4357e-008
218403_at	1.4357e-008
202309_at	1.4415e-008
211002_s_at	1.444e-008
207457_s_at	1.4463e-008
219787_s_at	1.4495e-008
206488_s_at	1.4497e-008
201624_at	1.4544e-008
238512_at	1.4577e-008
201725_at	1.458e-008
208697_s_at	1.4627e-008
225621_at	1.4637e-008
224963_at	1.4654e-008
209382_at	1.4656e-008
209860_s_at	1.4656e-008
218627_at	1.4658e-008
203498_at	1.4658e-008
236001_at	1.4677e-008
209656_s_at	1.4693e-008
212192_at	1.471e-008
34225_at	1.4733e-008
219796_s_at	1.4748e-008
201946_s_at	1.4748e-008
207069_s_at	1.4753e-008
208540_x_at	1.4773e-008
235651_at	1.483e-008
221770_at	1.483e-008
227158_at	1.4831e-008
224452_s_at	1.4853e-008
218710_at	1.486e-008
228601_at	1.4868e-008
202184_s_at	1.487e-008
221712_s_at	1.49e-008
202824_s_at	1.49e-008
208986_at	1.4928e-008
239579_at	1.4983e-008
206492_at	1.4985e-008
218218_at	1.4985e-008
208833_s_at	1.4989e-008
231832_at	1.4993e-008
208370_s_at	1.4998e-008
219231_at	1.5017e-008
235201_at	1.5017e-008
225763_at	1.5017e-008
200790_at	1.5026e-008
202888_s_at	1.5047e-008
217931_at	1.5047e-008
1554628_at	1.5047e-008
203316_s_at	1.5072e-008
219361_s_at	1.5099e-008
224584_at	1.5099e-008
206302_s_at	1.5099e-008
205530_at	1.5099e-008
226261_at	1.5099e-008
205486_at	1.5099e-008
208756_at	1.5099e-008
235333_at	1.5118e-008
229644_at	1.5136e-008
218792_s_at	1.515e-008
219194_at	1.515e-008
215118_s_at	1.5176e-008
225006_x_at	1.518e-008
218590_at	1.518e-008
227703_s_at	1.518e-008
204005_s_at	1.5181e-008
224857_s_at	1.5181e-008
203137_at	1.5198e-008
205555_s_at	1.5209e-008
216295_s_at	1.521e-008
221514_at	1.521e-008
224468_s_at	1.5221e-008
223062_s_at	1.5245e-008
226492_at	1.5246e-008
208308_s_at	1.5246e-008
234660_s_at	1.5261e-008
202417_at	1.5261e-008
225554_s_at	1.5261e-008
211848_s_at	1.5261e-008
209348_s_at	1.5261e-008
208676_s_at	1.5261e-008
213624_at	1.5267e-008
213764_s_at	1.5281e-008
203925_at	1.5334e-008
235099_at	1.5334e-008
210205_at	1.5334e-008
217956_s_at	1.5334e-008
221765_at	1.5334e-008
226385_s_at	1.5334e-008
213509_x_at	1.5334e-008
212774_at	1.5334e-008
204118_at	1.5343e-008
219575_s_at	1.5387e-008
201503_at	1.5387e-008
222450_at	1.5411e-008
214359_s_at	1.5411e-008
202364_at	1.5417e-008
41047_at	1.5418e-008
241359_at	1.5446e-008
228478_at	1.5446e-008
223417_at	1.5446e-008
209129_at	1.5446e-008
203305_at	1.5446e-008
202388_at	1.5449e-008
204798_at	1.5451e-008
218194_at	1.5451e-008
201251_at	1.5451e-008
209588_at	1.5451e-008
1552502_s_at	1.5478e-008
219366_at	1.549e-008
219045_at	1.5516e-008
200875_s_at	1.5573e-008
204101_at	1.5573e-008
203603_s_at	1.5575e-008
200624_s_at	1.5575e-008
218036_x_at	1.5575e-008
223057_s_at	1.5575e-008
223242_s_at	1.5609e-008
204027_s_at	1.562e-008
220030_at	1.562e-008
204757_s_at	1.563e-008
228750_at	1.5666e-008
223368_s_at	1.568e-008
207217_s_at	1.568e-008
227322_s_at	1.568e-008
214765_s_at	1.5706e-008
222757_s_at	1.5718e-008
206710_s_at	1.5785e-008
216321_s_at	1.5785e-008
200776_s_at	1.5811e-008
210517_s_at	1.5841e-008
204616_at	1.5841e-008
203966_s_at	1.586e-008
230991_at	1.5866e-008
205019_s_at	1.5882e-008
214484_s_at	1.5908e-008
225606_at	1.5908e-008
225059_at	1.5909e-008
205264_at	1.5922e-008
209076_s_at	1.5923e-008
224200_s_at	1.5926e-008
201259_s_at	1.5926e-008
208921_s_at	1.5926e-008
219797_at	1.5938e-008
218657_at	1.5938e-008
223403_s_at	1.5938e-008
219807_x_at	1.5938e-008
229876_at	1.5938e-008
212288_at	1.5958e-008
212626_x_at	1.5968e-008
203798_s_at	1.5995e-008
233527_at	1.5995e-008
213424_at	1.6012e-008
204237_at	1.6016e-008
206628_at	1.6028e-008
212893_at	1.603e-008
232994_s_at	1.603e-008
211599_x_at	1.604e-008
225036_at	1.604e-008
208754_s_at	1.6068e-008
223516_s_at	1.6068e-008
200992_at	1.6114e-008
226871_s_at	1.6152e-008
201485_s_at	1.6156e-008
204281_at	1.6227e-008
204035_at	1.6228e-008
213320_at	1.6233e-008
202182_at	1.6258e-008
241353_s_at	1.6294e-008
219080_s_at	1.6298e-008
200736_s_at	1.6326e-008
200060_s_at	1.6326e-008
224826_at	1.6328e-008
209323_at	1.6328e-008
201630_s_at	1.6334e-008
229816_at	1.6334e-008
218087_s_at	1.6374e-008
209196_at	1.6382e-008
218080_x_at	1.6441e-008
226141_at	1.6441e-008
209695_at	1.6441e-008
208800_at	1.6441e-008
223055_s_at	1.6441e-008
240509_s_at	1.6551e-008
218823_s_at	1.6555e-008
209529_at	1.6555e-008
202370_s_at	1.6588e-008
235209_at	1.6589e-008
202246_s_at	1.6589e-008
1555480_a_at	1.6589e-008
201607_at	1.6613e-008
218568_at	1.6629e-008
225626_at	1.6647e-008
201772_at	1.6663e-008
225734_at	1.6686e-008
229241_at	1.675e-008
224964_s_at	1.6809e-008
201041_s_at	1.6814e-008
219530_at	1.6814e-008
230264_s_at	1.6833e-008
223125_s_at	1.6833e-008
205421_at	1.6833e-008
204260_at	1.6833e-008
211724_x_at	1.6833e-008
204386_s_at	1.6857e-008
222258_s_at	1.6857e-008
212419_at	1.6857e-008
219037_at	1.6857e-008
213572_s_at	1.6857e-008
210390_s_at	1.6857e-008
204818_at	1.6857e-008
229545_at	1.6886e-008
239433_at	1.6895e-008
201144_s_at	1.6896e-008
222552_at	1.6896e-008
227804_at	1.6942e-008
218316_at	1.6966e-008
223159_s_at	1.6966e-008
225630_at	1.6966e-008
222754_at	1.6966e-008
218670_at	1.6966e-008
230357_at	1.7015e-008
208818_s_at	1.7025e-008
226275_at	1.7027e-008
209645_s_at	1.7027e-008
201075_s_at	1.7027e-008
201063_at	1.7027e-008
225865_x_at	1.7027e-008
213937_s_at	1.7046e-008
214696_at	1.7055e-008
239538_at	1.7055e-008
214662_at	1.707e-008
218706_s_at	1.707e-008
230573_at	1.7147e-008
204933_s_at	1.7162e-008
233604_at	1.7192e-008
218872_at	1.72e-008
201348_at	1.7208e-008
209031_at	1.7208e-008
201614_s_at	1.7224e-008
211951_at	1.7283e-008
218199_s_at	1.7288e-008
223017_at	1.7288e-008
212430_at	1.7297e-008
1555759_a_at	1.7297e-008
200662_s_at	1.7297e-008
203018_s_at	1.7314e-008
201386_s_at	1.7314e-008
218480_at	1.7314e-008
230047_at	1.7314e-008
227478_at	1.7314e-008
231870_s_at	1.7336e-008
203860_at	1.7342e-008
201801_s_at	1.7393e-008
201912_s_at	1.7393e-008
208716_s_at	1.7411e-008
207761_s_at	1.7422e-008
203867_s_at	1.7433e-008
218801_at	1.7445e-008
208450_at	1.7448e-008
200870_at	1.7474e-008
210675_s_at	1.7477e-008
208783_s_at	1.7487e-008
231896_s_at	1.7495e-008
200795_at	1.7519e-008
223952_x_at	1.7542e-008
217868_s_at	1.7567e-008
204977_at	1.7582e-008
209143_s_at	1.7606e-008
220435_at	1.7611e-008
213338_at	1.7611e-008
214119_s_at	1.7616e-008
205472_s_at	1.767e-008
212115_at	1.7687e-008
227826_s_at	1.7784e-008
221823_at	1.7784e-008
202089_s_at	1.7784e-008
241703_at	1.7784e-008
201458_s_at	1.7784e-008
204955_at	1.7807e-008
201391_at	1.7807e-008
211686_s_at	1.7807e-008
225295_at	1.7825e-008
224467_s_at	1.7825e-008
218816_at	1.7825e-008
225866_at	1.7825e-008
225171_at	1.7825e-008
205382_s_at	1.7908e-008
209494_s_at	1.7908e-008
202730_s_at	1.7921e-008
227265_at	1.7939e-008
220147_s_at	1.7939e-008
212627_s_at	1.7956e-008
46167_at	1.7963e-008
218547_at	1.7963e-008
228915_at	1.7968e-008
206100_at	1.7968e-008
207996_s_at	1.7968e-008
205361_s_at	1.7968e-008
200054_at	1.7976e-008
221654_s_at	1.7976e-008
216088_s_at	1.798e-008
207515_s_at	1.798e-008
231154_x_at	1.7986e-008
218705_s_at	1.8031e-008
225535_s_at	1.8032e-008
225835_at	1.8032e-008
207961_x_at	1.8032e-008
222464_s_at	1.8032e-008
218024_at	1.8032e-008
224327_s_at	1.8032e-008
208152_s_at	1.8032e-008
201467_s_at	1.8032e-008
206303_s_at	1.8032e-008
220723_s_at	1.8032e-008
208130_s_at	1.8032e-008
218368_s_at	1.8032e-008
208675_s_at	1.8032e-008
218712_at	1.8038e-008
201260_s_at	1.8038e-008
242683_at	1.8038e-008
227827_at	1.8038e-008
201138_s_at	1.8038e-008
202467_s_at	1.8038e-008
207158_at	1.8038e-008
229983_at	1.8038e-008
223484_at	1.8038e-008
226226_at	1.8038e-008
218462_at	1.8038e-008
204170_s_at	1.8038e-008
1553959_a_at	1.8038e-008
225442_at	1.8038e-008
213499_at	1.8038e-008
242283_at	1.8038e-008
208787_at	1.8038e-008
36830_at	1.8038e-008
1555486_a_at	1.8038e-008
205125_at	1.8043e-008
201421_s_at	1.8043e-008
227719_at	1.8043e-008
222931_s_at	1.8043e-008
214091_s_at	1.8048e-008
214142_at	1.8063e-008
209293_x_at	1.8069e-008
218797_s_at	1.8089e-008
220174_at	1.8089e-008
205932_s_at	1.8089e-008
218513_at	1.8089e-008
203667_at	1.8089e-008
[truncated: 23,411 more rows]

## Sheet: MAS5_test_NC-AD
	FDR
239272_at	7.097e-012
218124_at	2.8388e-011
203344_s_at	8.5164e-011
239294_at	8.5164e-011
235201_at	9.7938e-011
227195_at	1.3603e-010
202199_s_at	1.3636e-010
217106_x_at	1.4139e-010
201088_at	1.4139e-010
40189_at	1.4139e-010
226881_at	1.4139e-010
239340_at	1.4139e-010
212815_at	1.4139e-010
217943_s_at	2.3015e-010
210517_s_at	2.6476e-010
236783_at	2.6476e-010
221020_s_at	2.6476e-010
208632_at	2.6476e-010
219222_at	3.3393e-010
216442_x_at	3.8554e-010
1569225_a_at	4.1332e-010
202246_s_at	4.8429e-010
204793_at	4.8429e-010
220176_at	6.6283e-010
215165_x_at	6.7095e-010
241607_at	7.2435e-010
218238_at	7.2435e-010
213338_at	7.2435e-010
209444_at	7.2435e-010
205544_s_at	7.2435e-010
1554523_a_at	7.2435e-010
213797_at	7.2944e-010
202949_s_at	7.6852e-010
205789_at	7.7639e-010
227478_at	9.3508e-010
205830_at	9.37e-010
206978_at	1.0206e-009
227198_at	1.0948e-009
208676_s_at	1.0948e-009
213340_s_at	1.1648e-009
229613_at	1.1648e-009
1554667_s_at	1.1648e-009
222250_s_at	1.1648e-009
227682_at	1.1648e-009
229947_at	1.1648e-009
229553_at	1.1648e-009
204170_s_at	1.1648e-009
203054_s_at	1.1648e-009
213421_x_at	1.1648e-009
214679_x_at	1.1648e-009
225327_at	1.1664e-009
227189_at	1.1816e-009
203622_s_at	1.1816e-009
1568603_at	1.1816e-009
242773_at	1.1816e-009
1568623_a_at	1.1816e-009
228095_at	1.1816e-009
216191_s_at	1.1816e-009
201622_at	1.1982e-009
218088_s_at	1.1982e-009
204749_at	1.1982e-009
231370_at	1.1982e-009
204359_at	1.1982e-009
244740_at	1.2618e-009
231034_s_at	1.3028e-009
230147_at	1.3028e-009
213959_s_at	1.3476e-009
225268_at	1.3602e-009
218632_at	1.3602e-009
235456_at	1.3602e-009
238662_at	1.3602e-009
201608_s_at	1.3602e-009
207895_at	1.5527e-009
238893_at	1.5527e-009
227231_at	1.5527e-009
219158_s_at	1.5527e-009
227425_at	1.5579e-009
225258_at	1.7094e-009
205125_at	1.7701e-009
204150_at	1.7875e-009
218831_s_at	1.8414e-009
204745_x_at	1.8829e-009
201177_s_at	1.9806e-009
228011_at	1.9806e-009
221931_s_at	2.0188e-009
218982_s_at	2.093e-009
231870_s_at	2.093e-009
219959_at	2.093e-009
225580_at	2.093e-009
205559_s_at	2.093e-009
232994_s_at	2.093e-009
211144_x_at	2.2282e-009
225651_at	2.2289e-009
219398_at	2.3312e-009
224452_s_at	2.4268e-009
218084_x_at	2.4268e-009
244741_s_at	2.4297e-009
218305_at	2.4557e-009
218546_at	2.4557e-009
201339_s_at	2.4933e-009
217466_x_at	2.4933e-009
212348_s_at	2.545e-009
222757_s_at	2.545e-009
229139_at	2.545e-009
205126_at	2.545e-009
237450_at	2.6199e-009
204354_at	2.6199e-009
236123_at	2.6199e-009
202833_s_at	2.6199e-009
208688_x_at	2.6199e-009
207530_s_at	2.6199e-009
204248_at	2.6199e-009
206377_at	2.6199e-009
210495_x_at	2.6199e-009
223339_at	2.6199e-009
223125_s_at	2.6199e-009
221906_at	2.6199e-009
217988_at	2.7218e-009
35974_at	2.7686e-009
224874_at	2.8489e-009
225763_at	2.8489e-009
223039_at	2.8489e-009
212806_at	2.8882e-009
242683_at	2.8988e-009
58696_at	2.8988e-009
238956_at	2.9006e-009
209950_s_at	3.1944e-009
217301_x_at	3.1944e-009
208473_s_at	3.2313e-009
204134_at	3.2439e-009
201587_s_at	3.2882e-009
202790_at	3.3024e-009
234850_at	3.4026e-009
206110_at	3.4858e-009
204831_at	3.8071e-009
206262_at	3.8096e-009
200732_s_at	3.8289e-009
206664_at	3.9468e-009
218403_at	4.0325e-009
219369_s_at	4.08e-009
230560_at	4.08e-009
224252_s_at	4.3356e-009
213143_at	4.3356e-009
200644_at	4.3592e-009
207483_s_at	4.3592e-009
203603_s_at	4.3972e-009
202872_at	4.4271e-009
227366_at	4.4271e-009
206492_at	4.5466e-009
204223_at	4.6536e-009
208712_at	4.7833e-009
216092_s_at	4.7833e-009
205529_s_at	4.7833e-009
1554094_at	4.8375e-009
219265_at	4.8491e-009
227190_at	5.1657e-009
35666_at	5.2962e-009
221923_s_at	5.3396e-009
212185_x_at	5.3609e-009
218514_at	5.3798e-009
205044_at	5.4103e-009
219683_at	5.4103e-009
229310_at	5.4103e-009
226436_at	5.4103e-009
203019_x_at	5.4103e-009
202804_at	5.4103e-009
219545_at	5.4597e-009
1552318_at	5.5469e-009
204580_at	5.5469e-009
204981_at	5.7329e-009
227404_s_at	5.7329e-009
200677_at	5.7329e-009
223002_s_at	5.7329e-009
218182_s_at	5.7329e-009
212398_at	5.7329e-009
206461_x_at	5.7329e-009
1553956_at	5.7329e-009
209031_at	5.7329e-009
216920_s_at	5.7329e-009
222742_s_at	5.7329e-009
209821_at	5.8142e-009
208642_s_at	5.9003e-009
203560_at	5.9003e-009
235766_x_at	5.9003e-009
218644_at	5.9086e-009
231579_s_at	5.9086e-009
207549_x_at	6.0071e-009
201141_at	6.0216e-009
217678_at	6.1322e-009
220357_s_at	6.1761e-009
209008_x_at	6.2193e-009
230282_at	6.2193e-009
208898_at	6.2212e-009
205929_at	6.2212e-009
222377_at	6.2212e-009
202148_s_at	6.2301e-009
203543_s_at	6.2898e-009
207217_s_at	6.3065e-009
205865_at	6.3288e-009
223482_at	6.4082e-009
204249_s_at	6.4082e-009
213305_s_at	6.4082e-009
205531_s_at	6.5395e-009
218842_at	6.5395e-009
211429_s_at	6.5537e-009
219110_at	6.5675e-009
213296_at	6.5694e-009
205111_s_at	6.5694e-009
211883_x_at	6.5694e-009
204787_at	6.6388e-009
228256_s_at	6.7233e-009
209242_at	6.7233e-009
203125_x_at	6.7233e-009
223996_s_at	6.7233e-009
219064_at	6.7233e-009
211002_s_at	6.7233e-009
227803_at	6.7246e-009
213830_at	6.7898e-009
223158_s_at	6.7898e-009
218035_s_at	6.8924e-009
209732_at	6.9033e-009
205200_at	6.9033e-009
212854_x_at	6.9102e-009
242871_at	6.9887e-009
216336_x_at	6.9887e-009
204773_at	6.9887e-009
217445_s_at	7.0234e-009
43427_at	7.0601e-009
210283_x_at	7.1003e-009
209485_s_at	7.1164e-009
226784_at	7.3086e-009
1555105_a_at	7.31e-009
1554384_at	7.5478e-009
204263_s_at	7.5478e-009
240242_at	7.5478e-009
224857_s_at	7.6466e-009
204244_s_at	7.6623e-009
229163_at	7.7085e-009
204761_at	7.7085e-009
200706_s_at	7.7085e-009
202357_s_at	7.7085e-009
228875_at	7.7085e-009
218552_at	7.7085e-009
226064_s_at	7.7085e-009
218573_at	7.7085e-009
202777_at	7.7085e-009
223413_s_at	7.7085e-009
224894_at	7.7085e-009
244546_at	7.7414e-009
227554_at	7.7414e-009
207463_x_at	7.7833e-009
236308_at	7.8134e-009
209616_s_at	7.8134e-009
227419_x_at	7.8134e-009
231747_at	7.8134e-009
210416_s_at	7.8872e-009
219575_s_at	7.8872e-009
218078_s_at	7.8872e-009
224881_at	8.0807e-009
214264_s_at	8.082e-009
209703_x_at	8.082e-009
221808_at	8.082e-009
219727_at	8.082e-009
219602_s_at	8.0851e-009
218145_at	8.0851e-009
225464_at	8.1025e-009
209283_at	8.1025e-009
210205_at	8.1025e-009
203295_s_at	8.1604e-009
226021_at	8.2031e-009
214179_s_at	8.2073e-009
202298_at	8.2073e-009
227892_at	8.2416e-009
228854_at	8.2552e-009
213535_s_at	8.2552e-009
222608_s_at	8.2766e-009
219316_s_at	8.2992e-009
222754_at	8.3107e-009
225087_at	8.3107e-009
210357_s_at	8.327e-009
217154_s_at	8.3872e-009
227209_at	8.3872e-009
209655_s_at	8.3872e-009
218766_s_at	8.3872e-009
205154_at	8.3872e-009
213415_at	8.3924e-009
225864_at	8.4187e-009
220046_s_at	8.4187e-009
201468_s_at	8.4187e-009
204750_s_at	8.4226e-009
214119_s_at	8.48e-009
221765_at	8.5152e-009
210371_s_at	8.5205e-009
230082_at	8.5514e-009
210871_x_at	8.5514e-009
243806_at	8.6148e-009
213708_s_at	8.6377e-009
205264_at	8.6377e-009
211719_x_at	8.8646e-009
205597_at	8.8798e-009
213249_at	8.8798e-009
212793_at	8.8798e-009
1553979_at	8.8798e-009
208608_s_at	8.9503e-009
219418_at	9.0181e-009
204237_at	9.182e-009
215440_s_at	9.2224e-009
49679_s_at	9.2224e-009
205379_at	9.2373e-009
235199_at	9.2561e-009
222571_at	9.2561e-009
203721_s_at	9.2772e-009
202309_at	9.4058e-009
227282_at	9.4058e-009
232488_at	9.4058e-009
235209_at	9.4058e-009
212774_at	9.4058e-009
201512_s_at	9.5063e-009
220329_s_at	9.5063e-009
218162_at	9.5063e-009
213047_x_at	9.5063e-009
201586_s_at	9.5063e-009
212820_at	9.5063e-009
218364_at	9.5063e-009
219267_at	9.6428e-009
201893_x_at	9.6835e-009
211787_s_at	9.7044e-009
209199_s_at	9.7467e-009
213629_x_at	9.8426e-009
210302_s_at	9.8574e-009
1566472_s_at	9.8725e-009
209355_s_at	9.8725e-009
205608_s_at	9.9988e-009
217873_at	1.0108e-008
229723_at	1.0108e-008
1553102_a_at	1.0137e-008
225241_at	1.022e-008
200648_s_at	1.022e-008
212626_x_at	1.0291e-008
241370_at	1.0413e-008
221188_s_at	1.0413e-008
209382_at	1.0416e-008
201403_s_at	1.0416e-008
207714_s_at	1.0458e-008
223655_at	1.0458e-008
211603_s_at	1.0458e-008
226582_at	1.0459e-008
203207_s_at	1.0459e-008
228073_at	1.0459e-008
231021_at	1.0459e-008
201693_s_at	1.0459e-008
224707_at	1.0459e-008
213342_at	1.0552e-008
226039_at	1.0552e-008
1553589_a_at	1.0587e-008
225470_at	1.0589e-008
205428_s_at	1.0656e-008
223176_at	1.0662e-008
203129_s_at	1.0828e-008
208637_x_at	1.0923e-008
207158_at	1.0945e-008
203343_at	1.1023e-008
201947_s_at	1.1055e-008
228028_at	1.1055e-008
235463_s_at	1.1055e-008
230360_at	1.1055e-008
218710_at	1.1055e-008
227874_at	1.1055e-008
209633_at	1.1055e-008
227249_at	1.1195e-008
203208_s_at	1.121e-008
203091_at	1.1318e-008
203119_at	1.1318e-008
226349_at	1.1318e-008
235489_at	1.1378e-008
223157_at	1.1378e-008
227790_at	1.1454e-008
205821_at	1.1454e-008
202889_x_at	1.1495e-008
223233_s_at	1.1541e-008
207181_s_at	1.156e-008
211968_s_at	1.1616e-008
205896_at	1.1642e-008
211501_s_at	1.1761e-008
201743_at	1.1793e-008
209429_x_at	1.1812e-008
221483_s_at	1.1859e-008
223109_at	1.1862e-008
201719_s_at	1.1951e-008
225782_at	1.1951e-008
205259_at	1.1966e-008
226990_at	1.2014e-008
224824_at	1.2014e-008
238346_s_at	1.2014e-008
212526_at	1.2014e-008
230398_at	1.2014e-008
225016_at	1.2014e-008
201948_at	1.2014e-008
1555889_a_at	1.2057e-008
209055_s_at	1.2057e-008
202475_at	1.2169e-008
211574_s_at	1.2169e-008
213864_s_at	1.2169e-008
217628_at	1.2169e-008
224674_at	1.2169e-008
227239_at	1.2169e-008
206574_s_at	1.2169e-008
241782_at	1.2169e-008
210106_at	1.2169e-008
222604_at	1.2365e-008
229177_at	1.2372e-008
205407_at	1.242e-008
218792_s_at	1.242e-008
207457_s_at	1.242e-008
223063_at	1.2453e-008
221085_at	1.2455e-008
203845_at	1.2495e-008
201666_at	1.2623e-008
225269_s_at	1.2682e-008
41037_at	1.269e-008
1554627_a_at	1.2796e-008
214352_s_at	1.2815e-008
205273_s_at	1.2815e-008
230357_at	1.2815e-008
209039_x_at	1.2815e-008
209481_at	1.2819e-008
209545_s_at	1.2855e-008
212419_at	1.2872e-008
208802_at	1.2876e-008
223730_at	1.2913e-008
1553850_at	1.2913e-008
45526_g_at	1.2913e-008
229670_at	1.2913e-008
216559_x_at	1.2913e-008
230895_at	1.2913e-008
224513_s_at	1.2913e-008
222659_at	1.294e-008
214096_s_at	1.2957e-008
231975_s_at	1.3015e-008
215780_s_at	1.3026e-008
1564154_at	1.3026e-008
225576_at	1.3026e-008
202267_at	1.3026e-008
224709_s_at	1.3026e-008
223331_s_at	1.3026e-008
218239_s_at	1.3026e-008
202342_s_at	1.3026e-008
1558254_s_at	1.3026e-008
226010_at	1.3085e-008
211952_at	1.3172e-008
211998_at	1.3215e-008
226499_at	1.3215e-008
213954_at	1.3215e-008
208817_at	1.3215e-008
222750_s_at	1.3215e-008
35148_at	1.3215e-008
208993_s_at	1.3215e-008
1552316_a_at	1.3215e-008
205653_at	1.3215e-008
222893_s_at	1.3215e-008
218622_at	1.3215e-008
227443_at	1.3215e-008
235845_at	1.3215e-008
219954_s_at	1.3215e-008
1554452_a_at	1.3215e-008
232428_at	1.3215e-008
229481_at	1.3225e-008
212306_at	1.3225e-008
219807_x_at	1.3229e-008
206633_at	1.3243e-008
203813_s_at	1.3243e-008
200731_s_at	1.3243e-008
227758_at	1.3349e-008
212168_at	1.3349e-008
200736_s_at	1.3349e-008
229404_at	1.3349e-008
207961_x_at	1.3454e-008
213309_at	1.3563e-008
234304_s_at	1.3584e-008
204480_s_at	1.366e-008
53991_at	1.3661e-008
204363_at	1.3661e-008
205112_at	1.3661e-008
201555_at	1.3661e-008
203203_s_at	1.3661e-008
225741_at	1.3661e-008
204508_s_at	1.3661e-008
201607_at	1.3671e-008
235391_at	1.3751e-008
209434_s_at	1.3751e-008
226700_at	1.3852e-008
230319_at	1.3981e-008
224654_at	1.4029e-008
212859_x_at	1.4121e-008
205780_at	1.4121e-008
203023_at	1.4121e-008
205645_at	1.4121e-008
228150_at	1.4121e-008
214697_s_at	1.4233e-008
219180_s_at	1.4243e-008
207121_s_at	1.4245e-008
239250_at	1.4452e-008
218868_at	1.4462e-008
209757_s_at	1.4462e-008
207977_s_at	1.4462e-008
207196_s_at	1.4462e-008
208897_s_at	1.4462e-008
220146_at	1.4649e-008
202688_at	1.4712e-008
1564520_s_at	1.4729e-008
1568639_a_at	1.4729e-008
205005_s_at	1.4729e-008
226871_s_at	1.4729e-008
201115_at	1.4729e-008
227703_s_at	1.482e-008
209496_at	1.4924e-008
200877_at	1.5013e-008
213002_at	1.5013e-008
208636_at	1.5013e-008
219747_at	1.5013e-008
205074_at	1.5026e-008
229644_at	1.5026e-008
201651_s_at	1.5026e-008
219173_at	1.507e-008
225590_at	1.51e-008
222646_s_at	1.5121e-008
221747_at	1.5121e-008
222752_s_at	1.5121e-008
217838_s_at	1.5121e-008
201259_s_at	1.5121e-008
219695_at	1.5165e-008
208629_s_at	1.5165e-008
208753_s_at	1.5165e-008
244413_at	1.5165e-008
214437_s_at	1.5165e-008
209105_at	1.5165e-008
209018_s_at	1.5165e-008
212813_at	1.5165e-008
227153_at	1.5165e-008
221856_s_at	1.5165e-008
218006_s_at	1.5165e-008
202133_at	1.5165e-008
218986_s_at	1.5165e-008
201475_x_at	1.5218e-008
209542_x_at	1.5218e-008
212125_at	1.5218e-008
201300_s_at	1.5218e-008
219099_at	1.5218e-008
227997_at	1.5218e-008
230405_at	1.5222e-008
225866_at	1.5222e-008
223484_at	1.5222e-008
226489_at	1.5222e-008
210021_s_at	1.5222e-008
222073_at	1.5222e-008
221712_s_at	1.5222e-008
220442_at	1.5257e-008
235099_at	1.5268e-008
204305_at	1.5268e-008
230636_s_at	1.5303e-008
203124_s_at	1.5303e-008
219330_at	1.5303e-008
212464_s_at	1.5348e-008
222717_at	1.5348e-008
218290_at	1.5348e-008
203542_s_at	1.5348e-008
201380_at	1.5348e-008
200903_s_at	1.5365e-008
219471_at	1.5365e-008
203963_at	1.5367e-008
235037_at	1.539e-008
239231_at	1.539e-008
243278_at	1.539e-008
223057_s_at	1.5414e-008
218092_s_at	1.5534e-008
226430_at	1.5582e-008
204082_at	1.5582e-008
224355_s_at	1.5585e-008
213261_at	1.5603e-008
222015_at	1.5663e-008
227455_at	1.5721e-008
220199_s_at	1.5721e-008
206284_x_at	1.5763e-008
204405_x_at	1.5763e-008
202074_s_at	1.5797e-008
206310_at	1.591e-008
214058_at	1.591e-008
226607_at	1.591e-008
209093_s_at	1.591e-008
204204_at	1.591e-008
225147_at	1.5941e-008
228459_at	1.5941e-008
218605_at	1.6016e-008
226740_x_at	1.6016e-008
228967_at	1.605e-008
204894_s_at	1.605e-008
227529_s_at	1.605e-008
236595_at	1.605e-008
231896_s_at	1.605e-008
239433_at	1.6073e-008
222496_s_at	1.6073e-008
226264_at	1.6073e-008
220041_at	1.6073e-008
213572_s_at	1.6073e-008
1554483_at	1.6073e-008
201064_s_at	1.6073e-008
201251_at	1.6073e-008
226092_at	1.6073e-008
34225_at	1.6073e-008
217989_at	1.6101e-008
209063_x_at	1.6101e-008
209340_at	1.6101e-008
200961_at	1.6101e-008
201739_at	1.6107e-008
225261_x_at	1.6107e-008
218593_at	1.6107e-008
223506_at	1.6136e-008
228221_at	1.6168e-008
225541_at	1.6192e-008
201718_s_at	1.6192e-008
220094_s_at	1.6192e-008
201503_at	1.6192e-008
241763_s_at	1.6192e-008
233634_at	1.6192e-008
209890_at	1.6192e-008
225545_at	1.6192e-008
204186_s_at	1.6192e-008
227646_at	1.6192e-008
1554464_a_at	1.6192e-008
217562_at	1.6192e-008
229812_at	1.6234e-008
206550_s_at	1.6234e-008
222405_at	1.6234e-008
1560019_at	1.6234e-008
240045_at	1.6234e-008
220789_s_at	1.6234e-008
201540_at	1.6234e-008
225554_s_at	1.6234e-008
227561_at	1.6234e-008
224414_s_at	1.624e-008
229526_at	1.624e-008
202976_s_at	1.624e-008
219736_at	1.624e-008
203058_s_at	1.624e-008
229983_at	1.6292e-008
208308_s_at	1.6319e-008
221265_s_at	1.6319e-008
201558_at	1.6346e-008
206074_s_at	1.6474e-008
208666_s_at	1.6502e-008
202231_at	1.6602e-008
218109_s_at	1.6655e-008
217202_s_at	1.6655e-008
201951_at	1.6668e-008
222775_s_at	1.6668e-008
202613_at	1.6668e-008
202664_at	1.6668e-008
213888_s_at	1.6668e-008
227354_at	1.6668e-008
211954_s_at	1.6668e-008
219342_at	1.6668e-008
44790_s_at	1.6709e-008
200790_at	1.6804e-008
227915_at	1.6804e-008
234994_at	1.6804e-008
222451_s_at	1.6832e-008
222918_at	1.6904e-008
213119_at	1.6904e-008
228399_at	1.6904e-008
236389_x_at	1.6907e-008
229498_at	1.6922e-008
223798_at	1.6956e-008
205472_s_at	1.6977e-008
1554450_s_at	1.6977e-008
209695_at	1.6977e-008
228810_at	1.6977e-008
214329_x_at	1.6977e-008
224906_at	1.6977e-008
215785_s_at	1.6977e-008
40472_at	1.6977e-008
218191_s_at	1.712e-008
218332_at	1.7135e-008
212288_at	1.725e-008
1554154_at	1.7261e-008
225481_at	1.7261e-008
204353_s_at	1.7351e-008
218870_at	1.7351e-008
239921_at	1.7351e-008
218711_s_at	1.7361e-008
204446_s_at	1.7444e-008
200934_at	1.747e-008
218698_at	1.7571e-008
203799_at	1.7571e-008
204025_s_at	1.7571e-008
200687_s_at	1.7641e-008
226490_at	1.7651e-008
218252_at	1.7651e-008
212038_s_at	1.7651e-008
210735_s_at	1.7651e-008
225132_at	1.7705e-008
223782_s_at	1.7851e-008
213683_at	1.7851e-008
204963_at	1.7851e-008
214533_at	1.7855e-008
228335_at	1.7858e-008
204015_s_at	1.7858e-008
209605_at	1.7892e-008
211478_s_at	1.7892e-008
227791_at	1.7928e-008
37950_at	1.7964e-008
203854_at	1.8017e-008
203341_at	1.8038e-008
225606_at	1.8038e-008
232068_s_at	1.811e-008
205020_s_at	1.8228e-008
217910_x_at	1.8236e-008
219630_at	1.834e-008
209047_at	1.8367e-008
201614_s_at	1.8371e-008
212423_at	1.8377e-008
222272_x_at	1.8424e-008
218220_at	1.8424e-008
203498_at	1.8424e-008
225737_s_at	1.8447e-008
202796_at	1.8447e-008
225136_at	1.8467e-008
212510_at	1.8467e-008
220994_s_at	1.8596e-008
222136_x_at	1.8596e-008
202469_s_at	1.8609e-008
230655_at	1.8609e-008
212967_x_at	1.8693e-008
213766_x_at	1.8729e-008
206467_x_at	1.8889e-008
220591_s_at	1.8919e-008
224627_at	1.8987e-008
202432_at	1.8987e-008
238021_s_at	1.8987e-008
223056_s_at	1.8987e-008
204423_at	1.8993e-008
230130_at	1.9022e-008
209385_s_at	1.9022e-008
215903_s_at	1.9022e-008
206770_s_at	1.9112e-008
222574_s_at	1.9115e-008
218497_s_at	1.9147e-008
203867_s_at	1.9287e-008
227226_at	1.9287e-008
219358_s_at	1.9287e-008
201215_at	1.9297e-008
212145_at	1.9302e-008
210981_s_at	1.9302e-008
222684_s_at	1.9302e-008
41047_at	1.9302e-008
212115_at	1.9302e-008
209540_at	1.9308e-008
218316_at	1.9308e-008
225387_at	1.939e-008
211971_s_at	1.9403e-008
225895_at	1.9403e-008
203619_s_at	1.9403e-008
202049_s_at	1.9403e-008
204688_at	1.9403e-008
207379_at	1.9403e-008
203717_at	1.9403e-008
204846_at	1.9403e-008
200920_s_at	1.9408e-008
205399_at	1.9565e-008
229936_at	1.9808e-008
1568634_a_at	1.9867e-008
218900_at	2.0046e-008
240480_at	2.0174e-008
91684_g_at	2.0193e-008
201103_x_at	2.0249e-008
200094_s_at	2.0249e-008
206976_s_at	2.0352e-008
1552365_at	2.0469e-008
202191_s_at	2.0469e-008
218036_x_at	2.048e-008
201289_at	2.048e-008
207480_s_at	2.0567e-008
222760_at	2.0567e-008
242715_at	2.0567e-008
208130_s_at	2.0605e-008
1566764_at	2.0605e-008
209350_s_at	2.0605e-008
1557275_a_at	2.0622e-008
229084_at	2.0622e-008
230117_at	2.0737e-008
218368_s_at	2.0828e-008
229241_at	2.0828e-008
213464_at	2.0828e-008
227467_at	2.0828e-008
228642_at	2.0828e-008
201013_s_at	2.0828e-008
202184_s_at	2.0828e-008
222457_s_at	2.0851e-008
203710_at	2.0851e-008
218498_s_at	2.0862e-008
218511_s_at	2.1019e-008
202212_at	2.1075e-008
201327_s_at	2.1161e-008
230991_at	2.1161e-008
225520_at	2.1376e-008
231283_at	2.1382e-008
224971_at	2.1382e-008
209791_at	2.163e-008
204268_at	2.163e-008
224498_x_at	2.1672e-008
235004_at	2.1805e-008
212527_at	2.1825e-008
206121_at	2.1929e-008
1564521_x_at	2.1939e-008
49452_at	2.2129e-008
220643_s_at	2.2138e-008
220003_at	2.2138e-008
212627_s_at	2.2138e-008
200662_s_at	2.2155e-008
219253_at	2.236e-008
228653_at	2.2394e-008
205289_at	2.2501e-008
204116_at	2.2501e-008
202397_at	2.2552e-008
219778_at	2.2552e-008
202815_s_at	2.2619e-008
206404_at	2.2646e-008
212430_at	2.2789e-008
218309_at	2.2844e-008
217099_s_at	2.2858e-008
213135_at	2.287e-008
213811_x_at	2.2912e-008
225373_at	2.2912e-008
218720_x_at	2.2926e-008
219230_at	2.2926e-008
204957_at	2.2926e-008
226594_at	2.2958e-008
33494_at	2.3017e-008
205990_s_at	2.3053e-008
225202_at	2.3158e-008
212451_at	2.3158e-008
226134_s_at	2.3158e-008
201074_at	2.3219e-008
208555_x_at	2.3368e-008
222450_at	2.3368e-008
208875_s_at	2.3377e-008
224560_at	2.3445e-008
209106_at	2.3447e-008
218657_at	2.3447e-008
58916_at	2.3482e-008
56197_at	2.3517e-008
205423_at	2.3517e-008
202232_s_at	2.3517e-008
216602_s_at	2.3522e-008
212572_at	2.3587e-008
210221_at	2.3598e-008
206001_at	2.3598e-008
211708_s_at	2.3598e-008
225213_at	2.3726e-008
212230_at	2.3792e-008
204247_s_at	2.3891e-008
225720_at	2.3891e-008
200722_s_at	2.3891e-008
223449_at	2.4122e-008
223058_at	2.4246e-008
243579_at	2.4649e-008
203103_s_at	2.4764e-008
203462_x_at	2.477e-008
213933_at	2.4812e-008
201420_s_at	2.493e-008
210547_x_at	2.493e-008
1554480_a_at	2.493e-008
224700_at	2.493e-008
217967_s_at	2.5045e-008
202069_s_at	2.5086e-008
221509_at	2.5086e-008
225793_at	2.5251e-008
202219_at	2.527e-008
209200_at	2.5532e-008
207213_s_at	2.5562e-008
217165_x_at	2.5793e-008
223234_at	2.5842e-008
204255_s_at	2.5842e-008
202808_at	2.5913e-008
203182_s_at	2.6097e-008
201668_x_at	2.6098e-008
209457_at	2.6103e-008
218380_at	2.6103e-008
208820_at	2.624e-008
205290_s_at	2.624e-008
210301_at	2.6386e-008
211953_s_at	2.6419e-008
203018_s_at	2.648e-008
212181_s_at	2.6524e-008
205421_at	2.6661e-008
201842_s_at	2.6702e-008
213139_at	2.6716e-008
207840_at	2.6894e-008
228603_at	2.7476e-008
205470_s_at	2.7531e-008
229152_at	2.7642e-008
201270_x_at	2.7739e-008
226462_at	2.7757e-008
226360_at	2.7899e-008
207724_s_at	2.8149e-008
225734_at	2.8233e-008
225578_at	2.8256e-008
208986_at	2.8373e-008
207949_s_at	2.845e-008
200910_at	2.8597e-008
223209_s_at	2.8597e-008
224598_at	2.9153e-008
204687_at	2.9773e-008
209348_s_at	3.0436e-008
205920_at	3.0436e-008
210793_s_at	3.0499e-008
220147_s_at	3.0833e-008
235512_at	3.0833e-008
228601_at	3.1543e-008
203797_at	3.1543e-008
219368_at	3.1543e-008
212681_at	3.1674e-008
228656_at	3.1706e-008
221060_s_at	3.171e-008
222258_s_at	3.1737e-008
218557_at	3.1858e-008
203712_at	3.194e-008
217794_at	3.2314e-008
217884_at	3.2314e-008
217546_at	3.2421e-008
206059_at	3.2488e-008
239579_at	3.2488e-008
214106_s_at	3.2633e-008
209420_s_at	3.2633e-008
228831_s_at	3.2697e-008
226612_at	3.2911e-008
224428_s_at	3.2965e-008
204272_at	3.2979e-008
203485_at	3.2979e-008
202025_x_at	3.3334e-008
228640_at	3.3759e-008
224761_at	3.3869e-008
225242_s_at	3.3924e-008
220607_x_at	3.3928e-008
224713_at	3.3928e-008
229667_s_at	3.4348e-008
212188_at	3.4823e-008
212116_at	3.4948e-008
204281_at	3.5262e-008
212046_x_at	3.5262e-008
209861_s_at	3.5262e-008
202831_at	3.5262e-008
215178_x_at	3.545e-008
208818_s_at	3.5572e-008
225623_at	3.7686e-008
222392_x_at	3.7896e-008
228531_at	3.7896e-008
225897_at	3.8655e-008
204185_x_at	3.8828e-008
203299_s_at	3.8918e-008
226448_at	3.8918e-008
217744_s_at	3.895e-008
204777_s_at	3.8957e-008
219213_at	3.9088e-008
213940_s_at	3.9148e-008
218627_at	3.9226e-008
1557119_a_at	3.9403e-008
211300_s_at	3.9546e-008
224812_at	3.9654e-008
228750_at	3.9712e-008
202121_s_at	3.993e-008
214193_s_at	4.0445e-008
212190_at	4.0675e-008
200052_s_at	4.0959e-008
222404_x_at	4.0959e-008
230238_at	4.1049e-008
219080_s_at	4.1049e-008
214173_x_at	4.1241e-008
216417_x_at	4.1353e-008
203766_s_at	4.1353e-008
201530_x_at	4.1353e-008
209874_x_at	4.1353e-008
213994_s_at	4.1353e-008
212095_s_at	4.1353e-008
205282_at	4.143e-008
213762_x_at	4.1532e-008
205357_s_at	4.1729e-008
202687_s_at	4.1945e-008
223201_s_at	4.2012e-008
220782_x_at	4.2012e-008
206070_s_at	4.2012e-008
208960_s_at	4.2016e-008
233878_s_at	4.2016e-008
226580_at	4.2062e-008
213680_at	4.2307e-008
228827_at	4.2307e-008
202995_s_at	4.2307e-008
200894_s_at	4.2307e-008
224735_at	4.2307e-008
1560562_a_at	4.2712e-008
225442_at	4.2724e-008
201787_at	4.2898e-008
227762_at	4.3093e-008
212231_at	4.3194e-008
200901_s_at	4.3194e-008
223595_at	4.3288e-008
209575_at	4.3288e-008
217143_s_at	4.3288e-008
204757_s_at	4.3288e-008
222957_at	4.3493e-008
230685_at	4.3493e-008
210643_at	4.3493e-008
244032_at	4.3493e-008
223921_s_at	4.3493e-008
217895_at	4.3493e-008
230413_s_at	4.3493e-008
213353_at	4.3493e-008
226304_at	4.3493e-008
217185_s_at	4.3493e-008
205349_at	4.3493e-008
210324_at	4.3493e-008
228424_at	4.3493e-008
217850_at	4.3493e-008
213891_s_at	4.3493e-008
212111_at	4.3493e-008
225712_at	4.3493e-008
225344_at	4.3493e-008
208696_at	4.3493e-008
219911_s_at	4.3493e-008
235088_at	4.3493e-008
212055_at	4.3493e-008
36830_at	4.3493e-008
213391_at	4.3493e-008
223232_s_at	4.3493e-008
201531_at	4.3493e-008
1554576_a_at	4.3493e-008
239262_at	4.3493e-008
213802_at	4.3493e-008
40562_at	4.3493e-008
204027_s_at	4.3493e-008
229181_s_at	4.3493e-008
201995_at	4.3493e-008
226793_at	4.3493e-008
211742_s_at	4.3493e-008
207233_s_at	4.3493e-008
209711_at	4.3493e-008
211456_x_at	4.3493e-008
204256_at	4.3493e-008
224693_at	4.3493e-008
227376_at	4.3493e-008
204059_s_at	4.3493e-008
213122_at	4.3493e-008
218705_s_at	4.3493e-008
201801_s_at	4.3493e-008
204088_at	4.3493e-008
214084_x_at	4.3493e-008
216594_x_at	4.3493e-008
200757_s_at	4.3493e-008
224240_s_at	4.3493e-008
224410_s_at	4.3493e-008
219863_at	4.3493e-008
1569433_at	4.3493e-008
224725_at	4.3493e-008
232271_at	4.3493e-008
219338_s_at	4.3493e-008
225008_at	4.3493e-008
208030_s_at	4.3493e-008
209699_x_at	4.3493e-008
218086_at	4.3493e-008
206429_at	4.3493e-008
221970_s_at	4.3493e-008
202421_at	4.3493e-008
206785_s_at	4.3493e-008
208581_x_at	4.3493e-008
1553977_a_at	4.3493e-008
222730_s_at	4.3493e-008
228505_s_at	4.3493e-008
210764_s_at	4.3493e-008
218196_at	4.3493e-008
31845_at	4.3493e-008
218481_at	4.3493e-008
211762_s_at	4.3493e-008
1559633_a_at	4.3587e-008
228037_at	4.3587e-008
214427_at	4.3587e-008
222216_s_at	4.3587e-008
223055_s_at	4.3587e-008
210534_s_at	4.3619e-008
202012_s_at	4.3619e-008
205498_at	4.3661e-008
204528_s_at	4.3681e-008
202070_s_at	4.3701e-008
222043_at	4.379e-008
229376_at	4.379e-008
224327_s_at	4.379e-008
203060_s_at	4.3805e-008
218024_at	4.3908e-008
201817_at	4.3908e-008
227623_at	4.3917e-008
218418_s_at	4.3917e-008
52285_f_at	4.3965e-008
205194_at	4.3965e-008
201601_x_at	4.3967e-008
203544_s_at	4.4113e-008
209539_at	4.4157e-008
228974_at	4.4196e-008
205382_s_at	4.4196e-008
230005_at	4.4813e-008
242372_s_at	4.4813e-008
205006_s_at	4.4813e-008
225841_at	4.4825e-008
201802_at	4.4845e-008
227088_at	4.488e-008
209291_at	4.488e-008
200079_s_at	4.488e-008
231009_at	4.488e-008
243584_at	4.488e-008
210470_x_at	4.488e-008
202717_s_at	4.5009e-008
211916_s_at	4.5072e-008
235948_at	4.5189e-008
213155_at	4.5189e-008
201418_s_at	4.5273e-008
207607_at	4.5273e-008
227702_at	4.5414e-008
1555480_a_at	4.5554e-008
213993_at	4.558e-008
202706_s_at	4.5889e-008
217897_at	4.6349e-008
208937_s_at	4.6349e-008
232072_at	4.6376e-008
226254_s_at	4.6535e-008
221463_at	4.6614e-008
203752_s_at	4.6742e-008
218797_s_at	4.6742e-008
218512_at	4.6742e-008
202718_at	4.6757e-008
201456_s_at	4.7184e-008
225667_s_at	4.7239e-008
225618_at	4.7543e-008
210072_at	4.7609e-008
206136_at	4.7794e-008
212070_at	4.7968e-008
227540_at	4.8231e-008
202417_at	4.8231e-008
201866_s_at	4.8231e-008
228376_at	4.8723e-008
203720_s_at	4.8829e-008
219682_s_at	4.8868e-008
200986_at	4.9143e-008
214698_at	4.9199e-008
209897_s_at	4.9468e-008
201502_s_at	4.9513e-008
213068_at	4.9513e-008
225581_s_at	4.9513e-008
201054_at	4.9623e-008
1555759_a_at	4.9742e-008
218590_at	5.0292e-008
221517_s_at	5.0824e-008
209465_x_at	5.116e-008
229711_s_at	5.1323e-008
208896_at	5.1408e-008
243403_x_at	5.1666e-008
227481_at	5.1666e-008
210891_s_at	5.1666e-008
214719_at	5.177e-008
1558828_s_at	5.1853e-008
211776_s_at	5.1853e-008
208450_at	5.1853e-008
224451_x_at	5.1853e-008
218411_s_at	5.2158e-008
204875_s_at	5.2373e-008
229432_at	5.2443e-008
215806_x_at	5.2443e-008
223441_at	5.2456e-008
222294_s_at	5.2456e-008
217971_at	5.2556e-008
220942_x_at	5.2782e-008
209161_at	5.2859e-008
224989_at	5.3057e-008
225941_at	5.3304e-008
216048_s_at	5.3304e-008
227670_at	5.3304e-008
226233_at	5.3304e-008
202129_s_at	5.3396e-008
1553801_a_at	5.3733e-008
238983_at	5.3733e-008
220174_at	5.3733e-008
206613_s_at	5.3733e-008
1552673_at	5.3733e-008
219753_at	5.3733e-008
226844_at	5.3733e-008
204070_at	5.3828e-008
233979_s_at	5.3828e-008
243299_at	5.3828e-008
218143_s_at	5.4069e-008
218096_at	5.4069e-008
223151_at	5.4069e-008
228346_at	5.4069e-008
214022_s_at	5.4069e-008
224391_s_at	5.4079e-008
229331_at	5.4095e-008
215321_at	5.4109e-008
227530_at	5.4109e-008
203413_at	5.4137e-008
1555831_s_at	5.4242e-008
229568_at	5.4537e-008
215867_x_at	5.4547e-008
204497_at	5.4547e-008
223098_s_at	5.4588e-008
209189_at	5.4594e-008
235871_at	5.4612e-008
209911_x_at	5.4612e-008
204944_at	5.474e-008
227052_at	5.4799e-008
205680_at	5.4815e-008
209395_at	5.4821e-008
219857_at	5.485e-008
221558_s_at	5.485e-008
217820_s_at	5.485e-008
210808_s_at	5.5033e-008
225218_at	5.5079e-008
211165_x_at	5.5224e-008
206856_at	5.5224e-008
224964_s_at	5.5441e-008
200994_at	5.5462e-008
235759_at	5.5621e-008
206666_at	5.5659e-008
228670_at	5.5659e-008
238075_at	5.5659e-008
210766_s_at	5.5672e-008
210249_s_at	5.5677e-008
226066_at	5.5751e-008
222236_s_at	5.5762e-008
1558323_at	5.5762e-008
228521_s_at	5.5762e-008
226303_at	5.5762e-008
234000_s_at	5.5762e-008
208393_s_at	5.5812e-008
218692_at	5.5889e-008
214011_s_at	5.5919e-008
205892_s_at	5.5919e-008
220724_at	5.6002e-008
205242_at	5.6041e-008
227662_at	5.6041e-008
226822_at	5.6105e-008
206561_s_at	5.6105e-008
225777_at	5.6127e-008
209384_at	5.6344e-008
209607_x_at	5.6344e-008
225498_at	5.6344e-008
215028_at	5.6476e-008
202715_at	5.653e-008
222162_s_at	5.653e-008
218607_s_at	5.653e-008
206869_at	5.653e-008
209822_s_at	5.653e-008
202954_at	5.6579e-008
218209_s_at	5.6592e-008
225940_at	5.6714e-008
208787_at	5.6714e-008
212601_at	5.6733e-008
201925_s_at	5.6733e-008
207380_x_at	5.6733e-008
201485_s_at	5.6734e-008
233882_s_at	5.6738e-008
218901_at	5.6893e-008
217845_x_at	5.6998e-008
234992_x_at	5.7065e-008
226858_at	5.7065e-008
221654_s_at	5.7111e-008
213737_x_at	5.7119e-008
204781_s_at	5.7122e-008
203153_at	5.7148e-008
228478_at	5.7304e-008
220734_s_at	5.7334e-008
242042_s_at	5.7334e-008
210573_s_at	5.7487e-008
214164_x_at	5.7527e-008
228302_x_at	5.7642e-008
41397_at	5.7642e-008
217995_at	5.7642e-008
220468_at	5.7659e-008
212387_at	5.8036e-008
229800_at	5.8159e-008
225604_s_at	5.8159e-008
43977_at	5.8159e-008
222746_s_at	5.8222e-008
209567_at	5.8248e-008
227212_s_at	5.842e-008
227539_at	5.842e-008
1554385_a_at	5.8972e-008
207279_s_at	5.9192e-008
203957_at	5.9192e-008
212563_at	5.9245e-008
201467_s_at	5.9399e-008
208698_s_at	5.9533e-008
202935_s_at	5.96e-008
207033_at	5.9629e-008
219181_at	5.9756e-008
215299_x_at	5.976e-008
220016_at	5.976e-008
218399_s_at	5.976e-008
201773_at	5.9874e-008
209659_s_at	5.9875e-008
226333_at	5.9907e-008
218041_x_at	6.0108e-008
209555_s_at	6.0338e-008
202313_at	6.0954e-008
222433_at	6.096e-008
221810_at	6.0985e-008
218984_at	6.0985e-008
201843_s_at	6.1209e-008
223059_s_at	6.1303e-008
209466_x_at	6.1832e-008
225766_s_at	6.1832e-008
211686_s_at	6.2319e-008
211984_at	6.2396e-008
201458_s_at	6.2423e-008
244825_at	6.2471e-008
210511_s_at	6.2546e-008
201044_x_at	6.3058e-008
1555780_a_at	6.3134e-008
209541_at	6.3276e-008
1554485_s_at	6.3286e-008
219217_at	6.3286e-008
1552367_a_at	6.3658e-008
241703_at	6.3731e-008
220186_s_at	6.4204e-008
223502_s_at	6.4356e-008
235153_at	6.4674e-008
239273_s_at	6.468e-008
208780_x_at	6.4958e-008
228194_s_at	6.527e-008
206877_at	6.538e-008
228224_at	6.5824e-008
203559_s_at	6.5859e-008
222453_at	6.6528e-008
230924_at	6.6973e-008
230109_at	6.7044e-008
222931_s_at	6.7109e-008
37892_at	6.7251e-008
228299_at	6.8332e-008
240770_at	6.9029e-008
205530_at	6.9131e-008
224747_at	6.9286e-008
201670_s_at	6.976e-008
238022_at	6.9918e-008
1554547_at	7.0421e-008
203716_s_at	7.1101e-008
212846_at	7.1103e-008
209437_s_at	7.1257e-008
212226_s_at	7.1375e-008
217834_s_at	7.157e-008
233604_at	7.1616e-008
202180_s_at	7.1956e-008
211951_at	7.219e-008
37117_at	7.3079e-008
204447_at	7.4009e-008
208152_s_at	7.4135e-008
201497_x_at	7.5146e-008
224468_s_at	7.5163e-008
230009_at	7.5418e-008
1553959_a_at	7.5498e-008
228486_at	7.5498e-008
218507_at	7.6217e-008
213224_s_at	7.6217e-008
220075_s_at	7.6217e-008
219010_at	7.6217e-008
231784_s_at	7.6662e-008
224896_s_at	7.6662e-008
1554795_a_at	7.6677e-008
238787_at	7.684e-008
238512_at	7.684e-008
201111_at	7.7334e-008
203000_at	7.7886e-008
232103_at	7.8065e-008
229288_at	7.8183e-008
206483_at	7.8826e-008
216996_s_at	7.9223e-008
202016_at	7.9573e-008
213944_x_at	7.9573e-008
229657_at	8.0667e-008
230087_at	8.0982e-008
212709_at	8.1646e-008
201260_s_at	8.2406e-008
223062_s_at	8.3026e-008
219194_at	8.3026e-008
217754_at	8.3482e-008
211938_at	8.4235e-008
224826_at	8.4235e-008
218898_at	8.4457e-008
204744_s_at	8.4469e-008
207814_at	8.5928e-008
203545_at	8.6074e-008
218820_at	8.6616e-008
201623_s_at	8.6616e-008
201138_s_at	8.6616e-008
205757_at	8.6621e-008
206263_at	8.6902e-008
210393_at	8.698e-008
203987_at	8.7247e-008
210095_s_at	8.7428e-008
213427_at	8.7436e-008
225006_x_at	8.7768e-008
204606_at	8.8722e-008
59631_at	8.8726e-008
218694_at	8.8727e-008
210847_x_at	9.0276e-008
225676_s_at	9.0628e-008
202888_s_at	9.0803e-008
204699_s_at	9.1428e-008
222716_s_at	9.1428e-008
208335_s_at	9.1428e-008
233651_s_at	9.1622e-008
222943_at	9.1738e-008
214661_s_at	9.2384e-008
205932_s_at	9.2384e-008
218595_s_at	9.2384e-008
201669_s_at	9.2495e-008
564_at	9.2781e-008
216913_s_at	9.3426e-008
206093_x_at	9.368e-008
213407_at	9.3939e-008
223468_s_at	9.3939e-008
219613_s_at	9.4278e-008
203989_x_at	9.4448e-008
203016_s_at	9.5014e-008
221748_s_at	9.5233e-008
224207_x_at	9.5237e-008
202838_at	9.5378e-008
223159_s_at	9.5683e-008
212956_at	9.5688e-008
205518_s_at	9.61e-008
202992_at	9.6175e-008
226925_at	9.6175e-008
204866_at	9.6344e-008
204084_s_at	9.6436e-008
200054_at	9.8145e-008
223126_s_at	9.8756e-008
203615_x_at	9.8847e-008
208370_s_at	9.9053e-008
212713_at	9.9194e-008
225830_at	9.9645e-008
223355_at	9.9645e-008
218823_s_at	9.9814e-008
218985_at	9.9918e-008
207191_s_at	9.9977e-008
224996_at	1.0012e-007
204791_at	1.0024e-007
227019_at	1.0024e-007
226446_at	1.0024e-007
207222_at	1.0043e-007
200807_s_at	1.0045e-007
221102_s_at	1.007e-007
210580_x_at	1.0075e-007
205190_at	1.0095e-007
238533_at	1.0103e-007
223290_at	1.0148e-007
221987_s_at	1.0161e-007
200748_s_at	1.0164e-007
228232_s_at	1.0205e-007
227140_at	1.0205e-007
201144_s_at	1.0209e-007
235692_at	1.0216e-007
203669_s_at	1.0234e-007
1555736_a_at	1.0254e-007
207254_at	1.0313e-007
203925_at	1.0313e-007
202388_at	1.0313e-007
218392_x_at	1.0313e-007
211793_s_at	1.0313e-007
221580_s_at	1.0354e-007
205659_at	1.0413e-007
218469_at	1.0413e-007
220432_s_at	1.0456e-007
212922_s_at	1.0493e-007
218805_at	1.051e-007
218022_at	1.0528e-007
208715_at	1.0528e-007
1553243_at	1.0528e-007
241353_s_at	1.0534e-007
209169_at	1.0534e-007
213800_at	1.0534e-007
206354_at	1.0547e-007
236994_at	1.0593e-007
220301_at	1.0611e-007
212184_s_at	1.0611e-007
235450_at	1.0615e-007
205933_at	1.0615e-007
235474_at	1.0639e-007
201946_s_at	1.0639e-007
223395_at	1.0654e-007
201409_s_at	1.066e-007
219279_at	1.0696e-007
220486_x_at	1.0699e-007
239683_at	1.0699e-007
204613_at	1.0699e-007
210571_s_at	1.0735e-007
217827_s_at	1.0751e-007
64408_s_at	1.0756e-007
223952_x_at	1.0805e-007
235333_at	1.0805e-007
224450_s_at	1.0805e-007
217525_at	1.0805e-007
221246_x_at	1.0825e-007
208752_x_at	1.0945e-007
206577_at	1.0949e-007
225671_at	1.0955e-007
200704_at	1.0987e-007
212531_at	1.0987e-007
205236_x_at	1.0987e-007
206488_s_at	1.0987e-007
231713_s_at	1.0987e-007
227909_at	1.0987e-007
236225_at	1.0987e-007
227372_s_at	1.0987e-007
228189_at	1.0987e-007
216212_s_at	1.0987e-007
1558761_a_at	1.0987e-007
221042_s_at	1.0987e-007
225865_x_at	1.0987e-007
233864_s_at	1.0987e-007
202159_at	1.0987e-007
233385_x_at	1.0987e-007
212551_at	1.0987e-007
202222_s_at	1.0987e-007
223168_at	1.0987e-007
207510_at	1.0987e-007
200660_at	1.0987e-007
229327_s_at	1.0987e-007
224200_s_at	1.0987e-007
216218_s_at	1.0987e-007
226126_at	1.0987e-007
217762_s_at	1.0987e-007
229638_at	1.0987e-007
204460_s_at	1.0987e-007
235145_at	1.0987e-007
213412_at	1.0987e-007
1558152_at	1.0987e-007
209117_at	1.0987e-007
219336_s_at	1.0987e-007
229127_at	1.0987e-007
206000_at	1.0987e-007
235570_at	1.0987e-007
1554240_a_at	1.0987e-007
219383_at	1.0987e-007
234311_s_at	1.0987e-007
206271_at	1.0987e-007
241898_at	1.0987e-007
223082_at	1.0987e-007
232204_at	1.0987e-007
213612_x_at	1.0987e-007
222748_s_at	1.0987e-007
230914_at	1.0987e-007
217738_at	1.0987e-007
213754_s_at	1.0987e-007
205499_at	1.0987e-007
212805_at	1.0987e-007
212295_s_at	1.0987e-007
222713_s_at	1.0987e-007
202853_s_at	1.0987e-007
1552977_a_at	1.0987e-007
232235_at	1.0987e-007
225398_at	1.0987e-007
221792_at	1.0987e-007
238668_at	1.0987e-007
219752_at	1.0987e-007
223015_at	1.0987e-007
1554246_at	1.0987e-007
1568658_at	1.0987e-007
226654_at	1.0987e-007
212522_at	1.0987e-007
219423_x_at	1.0987e-007
223225_s_at	1.0987e-007
201330_at	1.0987e-007
212247_at	1.0987e-007
202200_s_at	1.0987e-007
222794_x_at	1.0987e-007
218712_at	1.0987e-007
206949_s_at	1.0987e-007
218208_at	1.0987e-007
218000_s_at	1.0987e-007
226617_at	1.0987e-007
201496_x_at	1.0987e-007
1557910_at	1.0987e-007
217871_s_at	1.0987e-007
225736_at	1.0987e-007
238867_at	1.0987e-007
213115_at	1.0987e-007
219895_at	1.0987e-007
59697_at	1.0987e-007
218872_at	1.0987e-007
219553_at	1.0987e-007
203006_at	1.0987e-007
204493_at	1.0987e-007
200995_at	1.0987e-007
226751_at	1.0987e-007
209626_s_at	1.0987e-007
208811_s_at	1.0987e-007
218223_s_at	1.0996e-007
228217_s_at	1.0997e-007
208687_x_at	1.0999e-007
207980_s_at	1.0999e-007
233403_x_at	1.0999e-007
209656_s_at	1.0999e-007
230729_at	1.0999e-007
225803_at	1.0999e-007
205980_s_at	1.0999e-007
221581_s_at	1.0999e-007
218568_at	1.0999e-007
234331_s_at	1.0999e-007
221610_s_at	1.0999e-007
221928_at	1.0999e-007
207628_s_at	1.0999e-007
1563796_s_at	1.0999e-007
209365_s_at	1.0999e-007
201694_s_at	1.0999e-007
226825_s_at	1.0999e-007
224339_s_at	1.0999e-007
213668_s_at	1.0999e-007
217779_s_at	1.0999e-007
219087_at	1.1003e-007
204663_at	1.101e-007
211098_x_at	1.101e-007
228228_at	1.101e-007
211889_x_at	1.101e-007
234632_x_at	1.1013e-007
225149_at	1.1013e-007
203947_at	1.1013e-007
204475_at	1.1013e-007
222640_at	1.1015e-007
206227_at	1.1015e-007
218574_s_at	1.1015e-007
204032_at	1.1015e-007
218065_s_at	1.1015e-007
200874_s_at	1.1019e-007
203264_s_at	1.102e-007
208630_at	1.102e-007
211896_s_at	1.102e-007
213099_at	1.102e-007
205761_s_at	1.1023e-007
208771_s_at	1.1026e-007
221259_s_at	1.1029e-007
205166_at	1.1029e-007
200692_s_at	1.1029e-007
208643_s_at	1.1029e-007
201416_at	1.1035e-007
229620_at	1.1046e-007
225150_s_at	1.1046e-007
226034_at	1.1053e-007
215471_s_at	1.1055e-007
210147_at	1.1064e-007
209110_s_at	1.1069e-007
200870_at	1.1096e-007
227346_at	1.1096e-007
241765_at	1.1096e-007
227653_at	1.1097e-007
39582_at	1.11e-007
229576_s_at	1.1157e-007
223540_at	1.1157e-007
203680_at	1.1161e-007
224009_x_at	1.1185e-007
1555962_at	1.1251e-007
201421_s_at	1.1277e-007
204657_s_at	1.1365e-007
226420_at	1.1385e-007
208700_s_at	1.1385e-007
225663_at	1.1396e-007
212914_at	1.1398e-007
202003_s_at	1.1458e-007
211207_s_at	1.1458e-007
215000_s_at	1.1473e-007
201572_x_at	1.1556e-007
204655_at	1.1556e-007
201427_s_at	1.1556e-007
204235_s_at	1.1588e-007
228280_at	1.1624e-007
219165_at	1.1629e-007
236066_at	1.1662e-007
206726_at	1.1671e-007
214696_at	1.168e-007
212893_at	1.168e-007
240344_x_at	1.1804e-007
217809_at	1.1818e-007
207877_s_at	1.19e-007
238113_at	1.1935e-007
1555832_s_at	1.1968e-007
227370_at	1.1969e-007
218997_at	1.1988e-007
209388_at	1.1988e-007
222558_at	1.2065e-007
202130_at	1.2069e-007
220133_at	1.2069e-007
201411_s_at	1.2069e-007
202699_s_at	1.207e-007
221787_at	1.2079e-007
218039_at	1.2096e-007
1563692_at	1.2136e-007
210524_x_at	1.2136e-007
230281_at	1.2142e-007
206363_at	1.2172e-007
204977_at	1.2198e-007
205450_at	1.2198e-007
1552362_a_at	1.2198e-007
213283_s_at	1.2229e-007
223463_at	1.2229e-007
226834_at	1.2256e-007
206710_s_at	1.2256e-007
200005_at	1.2265e-007
204351_at	1.2265e-007
228961_at	1.2265e-007
225227_at	1.2265e-007
213506_at	1.2288e-007
38487_at	1.2288e-007
38964_r_at	1.2288e-007
59375_at	1.2288e-007
1405_i_at	1.2291e-007
219045_at	1.2362e-007
220333_at	1.2437e-007
224578_at	1.2438e-007
223230_at	1.247e-007
225475_at	1.2497e-007
204689_at	1.2504e-007
217848_s_at	1.2603e-007
239230_at	1.2645e-007
201571_s_at	1.2719e-007
221497_x_at	1.2719e-007
201079_at	1.2735e-007
213050_at	1.2753e-007
205752_s_at	1.2762e-007
236656_s_at	1.2762e-007
218909_at	1.2771e-007
203612_at	1.2774e-007
219115_s_at	1.2774e-007
203017_s_at	1.2774e-007
210338_s_at	1.2788e-007
203786_s_at	1.2788e-007
201818_at	1.2807e-007
233337_s_at	1.281e-007
214662_at	1.281e-007
223328_at	1.281e-007
228993_s_at	1.2827e-007
1558034_s_at	1.2835e-007
217944_at	1.2873e-007
202746_at	1.2882e-007
225710_at	1.2882e-007
200686_s_at	1.2882e-007
204133_at	1.2882e-007
225082_at	1.2888e-007
205555_s_at	1.289e-007
207850_at	1.2909e-007
222631_at	1.2911e-007
202036_s_at	1.2917e-007
203986_at	1.2917e-007
234296_s_at	1.292e-007
203123_s_at	1.2952e-007
239237_at	1.2952e-007
200873_s_at	1.2952e-007
213452_at	1.2955e-007
205097_at	1.3017e-007
218427_at	1.3017e-007
205794_s_at	1.3017e-007
201010_s_at	1.3017e-007
216241_s_at	1.3033e-007
244050_at	1.3033e-007
203110_at	1.305e-007
219231_at	1.3061e-007
202350_s_at	1.3072e-007
1558700_s_at	1.3072e-007
218087_s_at	1.3088e-007
203380_x_at	1.3088e-007
218631_at	1.3088e-007
235638_at	1.3126e-007
222837_s_at	1.3126e-007
213764_s_at	1.3126e-007
226292_at	1.3128e-007
244370_at	1.32e-007
224606_at	1.32e-007
203787_at	1.32e-007
209409_at	1.3215e-007
206183_s_at	1.3223e-007
201423_s_at	1.3223e-007
209813_x_at	1.3237e-007
212886_at	1.3251e-007
208540_x_at	1.3251e-007
213425_at	1.3251e-007
205805_s_at	1.3286e-007
1555910_at	1.3295e-007
219640_at	1.3295e-007
202169_s_at	1.3348e-007
226519_s_at	1.3348e-007
204005_s_at	1.3365e-007
230264_s_at	1.3365e-007
222819_at	1.3378e-007
222077_s_at	1.3393e-007
211841_s_at	1.3394e-007
227688_at	1.3397e-007
205960_at	1.3397e-007
200661_at	1.3397e-007
223960_s_at	1.3397e-007
210809_s_at	1.3397e-007
205997_at	1.3397e-007
232203_at	1.3397e-007
241734_at	1.3397e-007
211282_x_at	1.3397e-007
218768_at	1.3397e-007
219037_at	1.3397e-007
227117_at	1.3397e-007
210466_s_at	1.3397e-007
201133_s_at	1.3397e-007
238143_at	1.3397e-007
213237_at	1.3397e-007
204983_s_at	1.3397e-007
220454_s_at	1.3397e-007
219031_s_at	1.3431e-007
221879_at	1.3463e-007
205759_s_at	1.3463e-007
204058_at	1.3463e-007
202303_x_at	1.3463e-007
232181_at	1.3485e-007
220182_at	1.3495e-007
207525_s_at	1.3495e-007
201641_at	1.3495e-007
209387_s_at	1.3501e-007
209529_at	1.3544e-007
208754_s_at	1.359e-007
202892_at	1.359e-007
203367_at	1.3608e-007
213807_x_at	1.3828e-007
225660_at	1.3914e-007
203300_x_at	1.3928e-007
207515_s_at	1.4045e-007
202100_at	1.4081e-007
219909_at	1.4132e-007
209494_s_at	1.4157e-007
208799_at	1.4163e-007
219076_s_at	1.4226e-007
206818_s_at	1.4248e-007
203630_s_at	1.4307e-007
219797_at	1.4358e-007
219032_x_at	1.4358e-007
234660_s_at	1.4419e-007
209436_at	1.4429e-007
212160_at	1.4439e-007
210445_at	1.4453e-007
227485_at	1.4474e-007
205234_at	1.4492e-007
242629_at	1.4525e-007
243292_at	1.4531e-007
201912_s_at	1.4549e-007
226186_at	1.4549e-007
206953_s_at	1.4599e-007
213320_at	1.4599e-007
206302_s_at	1.4711e-007
217771_at	1.475e-007
209064_x_at	1.4788e-007
209504_s_at	1.4794e-007
209795_at	1.4795e-007
57540_at	1.4805e-007
200064_at	1.4815e-007
223368_s_at	1.4911e-007
204798_at	1.5007e-007
212266_s_at	1.5036e-007
225171_at	1.511e-007
233527_at	1.5125e-007
205975_s_at	1.5168e-007
228066_at	1.5184e-007
205135_s_at	1.522e-007
236121_at	1.5226e-007
205828_at	1.5398e-007
207547_s_at	1.5419e-007
210319_x_at	1.5419e-007
204964_s_at	1.5473e-007
1561421_a_at	1.5473e-007
209317_at	1.5493e-007
204932_at	1.5499e-007
205895_s_at	1.5656e-007
201478_s_at	1.5675e-007
205883_at	1.5676e-007
235504_at	1.5729e-007
210139_s_at	1.5746e-007
244677_at	1.5746e-007
229889_at	1.5755e-007
219655_at	1.5787e-007
203523_at	1.5803e-007
204415_at	1.5836e-007
223414_s_at	1.5863e-007
239594_at	1.5863e-007
204482_at	1.5956e-007
209645_s_at	1.5993e-007
205527_s_at	1.5993e-007
209568_s_at	1.6285e-007
207529_at	1.635e-007
209168_at	1.6364e-007
219691_at	1.6448e-007
202088_at	1.6491e-007
1552502_s_at	1.6536e-007
204254_s_at	1.6552e-007
211577_s_at	1.6552e-007
208961_s_at	1.6558e-007
219837_s_at	1.6577e-007
224963_at	1.6599e-007
218885_s_at	1.667e-007
210768_x_at	1.6701e-007
204252_at	1.6846e-007
205392_s_at	1.6846e-007
209396_s_at	1.6846e-007
239598_s_at	1.6888e-007
231947_at	1.6888e-007
214985_at	1.6888e-007
226356_at	1.6888e-007
226353_at	1.6888e-007
210042_s_at	1.6888e-007
206628_at	1.6888e-007
213435_at	1.6888e-007
202158_s_at	1.6888e-007
226998_at	1.6888e-007
201118_at	1.6903e-007
1552390_a_at	1.6903e-007
228568_at	1.6907e-007
1553764_a_at	1.6907e-007
208264_s_at	1.6907e-007
1555950_a_at	1.6907e-007
207836_s_at	1.6907e-007
227006_at	1.6907e-007
200766_at	1.6907e-007
205565_s_at	1.6907e-007
214737_x_at	1.6907e-007
204430_s_at	1.6916e-007
226747_at	1.692e-007
232040_at	1.692e-007
206695_x_at	1.692e-007
207996_s_at	1.692e-007
204674_at	1.6921e-007
208158_s_at	1.6934e-007
201595_s_at	1.6952e-007
226932_at	1.6952e-007
203860_at	1.6953e-007
225381_at	1.699e-007
204130_at	1.7056e-007
231008_at	1.7056e-007
205809_s_at	1.7184e-007
202504_at	1.7199e-007
207051_at	1.7261e-007
202723_s_at	1.7261e-007
200749_at	1.7274e-007
202555_s_at	1.729e-007
200795_at	1.7342e-007
209447_at	1.7394e-007
227657_at	1.75e-007
230573_at	1.75e-007
200615_s_at	1.7537e-007
202666_s_at	1.7721e-007
221514_at	1.7721e-007
214909_s_at	1.781e-007
222388_s_at	1.7827e-007
204151_x_at	1.7833e-007
232594_at	1.7911e-007
229816_at	1.7916e-007
222870_s_at	1.7943e-007
200808_s_at	1.8039e-007
227272_at	1.8039e-007
211813_x_at	1.8039e-007
235146_at	1.8096e-007
201112_s_at	1.8109e-007
206947_at	1.8127e-007
213499_at	1.8131e-007
232370_at	1.8141e-007
226635_at	1.8156e-007
219722_s_at	1.8178e-007
202764_at	1.8235e-007
243529_at	1.8347e-007
200875_s_at	1.8387e-007
241359_at	1.8404e-007
204646_at	1.8412e-007
209100_at	1.8431e-007
221524_s_at	1.8527e-007
238439_at	1.8533e-007
239183_at	1.863e-007
204818_at	1.8671e-007
204401_at	1.8797e-007
206950_at	1.8878e-007
231832_at	1.894e-007
202224_at	1.8972e-007
206097_at	1.898e-007
232431_at	1.8984e-007
211653_x_at	1.8986e-007
232707_at	1.9008e-007
219710_at	1.9016e-007
214639_s_at	1.9116e-007
1560089_at	1.9167e-007
223038_s_at	1.9217e-007
212739_s_at	1.9223e-007
201076_at	1.9264e-007
209868_s_at	1.9286e-007
204467_s_at	1.9305e-007
204128_s_at	1.9327e-007
221962_s_at	1.9327e-007
201754_at	1.9334e-007
[truncated: 29,963 more rows]

## Sheet: GCRMA-LVS_test_AD-CA
	FDR
212311_at	2.7788e-010
228686_at	2.7788e-010
209681_at	7.5323e-010
202951_at	1.1369e-009
223282_at	1.1469e-008
211370_s_at	1.1469e-008
201157_s_at	1.1469e-008
205489_at	1.1469e-008
219646_at	1.1469e-008
204279_at	1.1469e-008
204879_at	1.4018e-008
200965_s_at	1.4018e-008
228232_s_at	1.4089e-008
223492_s_at	1.6538e-008
212296_at	2.1608e-008
220319_s_at	2.3672e-008
203367_at	2.7951e-008
221042_s_at	2.7951e-008
227717_at	2.9052e-008
203561_at	2.9948e-008
239230_at	3.0313e-008
215127_s_at	3.2679e-008
232481_s_at	3.3204e-008
229958_at	3.4658e-008
219134_at	3.4658e-008
212667_at	3.4658e-008
227719_at	3.8591e-008
231851_at	3.8591e-008
235383_at	3.9272e-008
218668_s_at	3.9306e-008
201287_s_at	3.9306e-008
204588_s_at	3.9306e-008
228611_s_at	4.0673e-008
217769_s_at	4.0673e-008
227607_at	4.0673e-008
202761_s_at	4.1906e-008
229064_s_at	4.1906e-008
223316_at	4.2729e-008
204130_at	4.6448e-008
208763_s_at	4.6448e-008
219512_at	4.6448e-008
207574_s_at	4.6448e-008
226636_at	4.6448e-008
224998_at	4.7003e-008
214349_at	4.9483e-008
229964_at	5.1202e-008
214430_at	5.1202e-008
243386_at	5.1727e-008
212077_at	5.328e-008
228339_at	5.3544e-008
221654_s_at	5.6642e-008
226769_at	5.7963e-008
226652_at	5.7963e-008
204792_s_at	6.001e-008
203650_at	6.0092e-008
212158_at	6.0092e-008
205479_s_at	6.0092e-008
205768_s_at	6.0092e-008
208228_s_at	6.0092e-008
202917_s_at	6.2845e-008
209325_s_at	6.2845e-008
202311_s_at	6.8756e-008
228240_at	6.8756e-008
1552797_s_at	6.8756e-008
221588_x_at	6.8756e-008
208978_at	6.8756e-008
222885_at	6.8756e-008
221676_s_at	6.8756e-008
210869_s_at	6.8756e-008
204521_at	6.8756e-008
229390_at	7.1595e-008
208079_s_at	7.1595e-008
231902_at	7.1595e-008
235436_at	7.3219e-008
212806_at	7.3219e-008
217955_at	7.3219e-008
202049_s_at	7.4044e-008
219489_s_at	7.5328e-008
221581_s_at	7.7054e-008
221791_s_at	7.7054e-008
203153_at	8.1143e-008
223381_at	8.1143e-008
204320_at	8.1143e-008
226311_at	8.1275e-008
203222_s_at	8.4897e-008
229691_at	8.696e-008
219200_at	8.696e-008
213106_at	9.077e-008
228069_at	9.0841e-008
1554897_s_at	9.1532e-008
204199_at	9.2695e-008
215017_s_at	9.5028e-008
204030_s_at	9.5028e-008
212594_at	9.5028e-008
203316_s_at	9.5028e-008
209244_s_at	9.5028e-008
215446_s_at	9.5028e-008
227739_at	9.7363e-008
203555_at	9.8438e-008
225810_at	1.0083e-007
240110_at	1.0083e-007
226462_at	1.0239e-007
210473_s_at	1.0239e-007
223969_s_at	1.0375e-007
202365_at	1.0537e-007
203870_at	1.0779e-007
225834_at	1.0779e-007
201163_s_at	1.0779e-007
224015_s_at	1.0819e-007
201146_at	1.0819e-007
218196_at	1.1503e-007
204610_s_at	1.1503e-007
209356_x_at	1.1503e-007
1555846_a_at	1.1809e-007
214855_s_at	1.1809e-007
235065_at	1.1952e-007
228080_at	1.1975e-007
227334_at	1.1975e-007
1555461_at	1.1975e-007
202291_s_at	1.1975e-007
228176_at	1.1975e-007
228532_at	1.1975e-007
200884_at	1.2597e-007
223634_at	1.2827e-007
204007_at	1.2869e-007
221590_s_at	1.3144e-007
221710_x_at	1.3144e-007
211719_x_at	1.3225e-007
226594_at	1.3255e-007
235850_at	1.3359e-007
209969_s_at	1.3822e-007
235072_s_at	1.3822e-007
224150_s_at	1.3822e-007
231069_at	1.3972e-007
213221_s_at	1.3972e-007
217028_at	1.3972e-007
215471_s_at	1.3984e-007
223374_s_at	1.3984e-007
204787_at	1.4603e-007
212841_s_at	1.4603e-007
204798_at	1.4603e-007
213194_at	1.4603e-007
231960_at	1.4853e-007
212445_s_at	1.5074e-007
208407_s_at	1.509e-007
227606_s_at	1.5604e-007
204285_s_at	1.5672e-007
209440_at	1.5712e-007
223315_at	1.5712e-007
219454_at	1.6336e-007
204895_x_at	1.6336e-007
205980_s_at	1.6336e-007
201641_at	1.6336e-007
201300_s_at	1.6602e-007
220750_s_at	1.6818e-007
236565_s_at	1.6953e-007
221898_at	1.6953e-007
227697_at	1.696e-007
229450_at	1.696e-007
177_at	1.696e-007
205597_at	1.7044e-007
203685_at	1.7044e-007
222571_at	1.7797e-007
238700_at	1.8107e-007
222457_s_at	1.8107e-007
243618_s_at	1.8127e-007
203423_at	1.8133e-007
235976_at	1.8133e-007
229501_s_at	1.8505e-007
229893_at	1.8505e-007
217752_s_at	1.8793e-007
222088_s_at	1.8836e-007
219404_at	1.8937e-007
218399_s_at	1.9938e-007
226020_s_at	2.0551e-007
210164_at	2.0765e-007
214261_s_at	2.0848e-007
205309_at	2.1049e-007
217356_s_at	2.1051e-007
222448_s_at	2.1051e-007
223895_s_at	2.1071e-007
209955_s_at	2.1904e-007
202238_s_at	2.2011e-007
226041_at	2.217e-007
208654_s_at	2.3323e-007
204404_at	2.3975e-007
223712_at	2.4195e-007
222764_at	2.455e-007
219734_at	2.4754e-007
204179_at	2.5472e-007
209130_at	2.5681e-007
222872_x_at	2.6176e-007
242229_at	2.6534e-007
221164_x_at	2.6534e-007
217964_at	2.6534e-007
213139_at	2.6534e-007
226338_at	2.6835e-007
208946_s_at	2.6835e-007
212508_at	2.6835e-007
211071_s_at	2.6835e-007
230430_at	2.6835e-007
229369_at	2.6835e-007
1555724_s_at	2.6915e-007
228752_at	2.7043e-007
225454_at	2.7142e-007
232176_at	2.7257e-007
232687_at	2.7281e-007
242683_at	2.7808e-007
205404_at	2.7808e-007
209191_at	2.8106e-007
208964_s_at	2.8106e-007
218021_at	2.8315e-007
219314_s_at	2.8315e-007
209210_s_at	2.8315e-007
223203_at	2.8315e-007
225265_at	2.8315e-007
201620_at	2.8315e-007
212546_s_at	2.8315e-007
215785_s_at	2.8315e-007
208596_s_at	2.8315e-007
209293_x_at	2.8315e-007
202388_at	2.8315e-007
217892_s_at	2.8315e-007
205119_s_at	2.8315e-007
209641_s_at	2.8315e-007
203076_s_at	2.8315e-007
217916_s_at	2.8315e-007
203221_at	2.8315e-007
213049_at	2.8315e-007
219371_s_at	2.8315e-007
204875_s_at	2.8315e-007
229158_at	2.8315e-007
205890_s_at	2.8315e-007
227052_at	2.8315e-007
217846_at	2.8315e-007
206580_s_at	2.8315e-007
201577_at	2.8315e-007
204747_at	2.8315e-007
226302_at	2.8315e-007
226240_at	2.8315e-007
215894_at	2.8315e-007
242625_at	2.8315e-007
201147_s_at	2.8315e-007
224002_s_at	2.8315e-007
204929_s_at	2.8315e-007
205160_at	2.8315e-007
213063_at	2.8315e-007
1554260_a_at	2.8315e-007
216235_s_at	2.8315e-007
204532_x_at	2.8315e-007
203306_s_at	2.8315e-007
225096_at	2.8315e-007
224733_at	2.8315e-007
207191_s_at	2.8315e-007
211026_s_at	2.8315e-007
220137_at	2.8315e-007
203037_s_at	2.8315e-007
200637_s_at	2.8315e-007
1553227_s_at	2.8315e-007
219390_at	2.8315e-007
61734_at	2.8315e-007
203118_at	2.8554e-007
223151_at	2.8599e-007
205767_at	2.885e-007
216511_s_at	2.885e-007
202014_at	2.885e-007
226576_at	2.885e-007
217109_at	2.885e-007
205239_at	2.9609e-007
229602_at	3.0045e-007
221004_s_at	3.2663e-007
216958_s_at	3.3075e-007
203014_x_at	3.3122e-007
207522_s_at	3.3122e-007
213125_at	3.3122e-007
1294_at	3.3299e-007
210495_x_at	3.3425e-007
204849_at	3.3827e-007
223079_s_at	3.3911e-007
218223_s_at	3.3951e-007
226013_at	3.4109e-007
203025_at	3.4158e-007
227345_at	3.4158e-007
219377_at	3.4158e-007
226629_at	3.4158e-007
214671_s_at	3.4158e-007
226169_at	3.4319e-007
202289_s_at	3.4352e-007
202730_s_at	3.4352e-007
207126_x_at	3.4352e-007
201114_x_at	3.4954e-007
215723_s_at	3.4954e-007
224057_s_at	3.5031e-007
218211_s_at	3.5031e-007
204006_s_at	3.5031e-007
223502_s_at	3.5031e-007
213113_s_at	3.5031e-007
204033_at	3.5412e-007
202731_at	3.5412e-007
37117_at	3.5781e-007
200737_at	3.6029e-007
244689_at	3.6029e-007
227239_at	3.6462e-007
209505_at	3.6516e-007
219195_at	3.6817e-007
218586_at	3.6817e-007
227725_at	3.6817e-007
224945_at	3.6864e-007
229067_at	3.6942e-007
202283_at	3.7414e-007
220239_at	3.7414e-007
222624_s_at	3.7975e-007
204924_at	3.8e-007
214924_s_at	3.8e-007
216088_s_at	3.8e-007
204135_at	3.8278e-007
206084_at	3.8278e-007
202890_at	3.8278e-007
213992_at	3.8278e-007
202310_s_at	3.8299e-007
225578_at	3.8299e-007
206855_s_at	3.8299e-007
219641_at	3.8299e-007
228046_at	3.8299e-007
210691_s_at	3.8299e-007
212464_s_at	3.8299e-007
204756_at	3.8299e-007
211778_s_at	3.8299e-007
225512_at	3.8299e-007
205645_at	3.8299e-007
204502_at	3.8299e-007
205769_at	3.8299e-007
221305_s_at	3.8299e-007
227240_at	3.8299e-007
214247_s_at	3.8299e-007
221589_s_at	3.8299e-007
207996_s_at	3.8299e-007
201627_s_at	3.8299e-007
205929_at	3.8299e-007
226017_at	3.8299e-007
204092_s_at	3.8299e-007
215707_s_at	3.8299e-007
225634_at	3.8299e-007
238513_at	3.8455e-007
230119_at	3.8532e-007
226388_at	3.8643e-007
212154_at	3.9037e-007
235199_at	3.9167e-007
204174_at	3.9167e-007
222446_s_at	3.9167e-007
218217_at	3.9345e-007
228098_s_at	3.9345e-007
242571_at	3.9569e-007
220994_s_at	3.9569e-007
204959_at	3.9569e-007
227999_at	3.9569e-007
213017_at	3.9569e-007
223501_at	3.9569e-007
232428_at	3.959e-007
201744_s_at	3.959e-007
238597_at	3.9602e-007
56256_at	3.9602e-007
219121_s_at	3.9602e-007
202404_s_at	4.1085e-007
200615_s_at	4.1085e-007
202497_x_at	4.2023e-007
212593_s_at	4.2781e-007
203828_s_at	4.3536e-007
202555_s_at	4.3583e-007
201044_x_at	4.3583e-007
227425_at	4.3583e-007
220081_x_at	4.3583e-007
213464_at	4.3583e-007
228400_at	4.3583e-007
223437_at	4.3583e-007
209710_at	4.3583e-007
205757_at	4.3583e-007
233555_s_at	4.3583e-007
223194_s_at	4.3583e-007
214212_x_at	4.3583e-007
200782_at	4.3583e-007
216035_x_at	4.3583e-007
238077_at	4.3583e-007
235079_at	4.3583e-007
229554_at	4.3583e-007
225242_s_at	4.3876e-007
230660_at	4.3876e-007
230088_at	4.3961e-007
205648_at	4.4091e-007
226066_at	4.4125e-007
211924_s_at	4.4125e-007
218086_at	4.4125e-007
224989_at	4.4125e-007
202889_x_at	4.4255e-007
1554489_a_at	4.4704e-007
230357_at	4.4756e-007
1569030_s_at	4.48e-007
204607_at	4.6596e-007
216442_x_at	4.6615e-007
213524_s_at	4.6615e-007
204667_at	4.6615e-007
218973_at	4.7022e-007
222566_at	4.7022e-007
214442_s_at	4.7257e-007
230560_at	4.7619e-007
241396_at	4.7619e-007
213036_x_at	4.7619e-007
213403_at	4.7691e-007
225184_at	4.8177e-007
207414_s_at	4.8297e-007
212262_at	4.841e-007
242706_s_at	4.841e-007
212353_at	4.841e-007
210511_s_at	4.841e-007
210461_s_at	4.841e-007
223942_x_at	4.841e-007
226974_at	4.841e-007
218765_at	4.8675e-007
209201_x_at	4.8675e-007
223880_x_at	4.8675e-007
226688_at	4.8675e-007
202742_s_at	4.9084e-007
213577_at	4.9291e-007
214582_at	4.9298e-007
37892_at	5.0347e-007
204290_s_at	5.0654e-007
243582_at	5.0972e-007
209279_s_at	5.1011e-007
223438_s_at	5.1011e-007
200864_s_at	5.109e-007
204766_s_at	5.109e-007
217835_x_at	5.1266e-007
234994_at	5.1266e-007
1564064_a_at	5.1266e-007
1552834_at	5.1266e-007
216389_s_at	5.1266e-007
204491_at	5.1266e-007
225645_at	5.1266e-007
226950_at	5.1266e-007
225102_at	5.1266e-007
212560_at	5.1266e-007
241801_at	5.1266e-007
201617_x_at	5.1266e-007
238821_at	5.1266e-007
1554895_a_at	5.1266e-007
201694_s_at	5.1266e-007
203638_s_at	5.1266e-007
213508_at	5.1682e-007
212053_at	5.1682e-007
222235_s_at	5.1682e-007
227140_at	5.2784e-007
204570_at	5.2967e-007
209496_at	5.2967e-007
1559067_a_at	5.3054e-007
220335_x_at	5.3824e-007
204472_at	5.3824e-007
210276_s_at	5.4114e-007
226231_at	5.4114e-007
214076_at	5.4884e-007
236083_at	5.4884e-007
221824_s_at	5.5255e-007
225320_at	5.5292e-007
230619_at	5.563e-007
223130_s_at	5.563e-007
205941_s_at	5.6405e-007
227981_at	5.6493e-007
235964_x_at	5.6549e-007
215125_s_at	5.6791e-007
225354_s_at	5.6847e-007
227001_at	5.6847e-007
215346_at	5.7082e-007
202498_s_at	5.7082e-007
225301_s_at	5.7082e-007
227642_at	5.7515e-007
201656_at	5.7961e-007
219036_at	5.8328e-007
205547_s_at	5.8363e-007
208782_at	5.8793e-007
212448_at	5.9733e-007
205259_at	5.992e-007
201286_at	5.992e-007
200738_s_at	5.992e-007
225667_s_at	5.992e-007
210482_x_at	5.992e-007
226959_at	5.992e-007
209283_at	5.992e-007
200635_s_at	5.992e-007
223847_s_at	5.992e-007
202735_at	5.992e-007
226403_at	5.992e-007
227059_at	5.992e-007
212397_at	5.992e-007
200620_at	5.992e-007
225311_at	5.992e-007
212423_at	5.992e-007
203281_s_at	5.992e-007
234970_at	5.992e-007
214745_at	5.992e-007
210774_s_at	5.992e-007
226051_at	5.992e-007
227780_s_at	5.992e-007
209844_at	5.992e-007
212446_s_at	5.992e-007
206094_x_at	5.992e-007
207069_s_at	5.992e-007
212719_at	5.992e-007
242420_at	5.992e-007
201185_at	5.992e-007
215022_x_at	5.992e-007
229331_at	5.992e-007
203454_s_at	5.992e-007
205942_s_at	5.992e-007
204790_at	5.992e-007
221011_s_at	5.992e-007
201379_s_at	5.992e-007
216604_s_at	5.992e-007
221698_s_at	5.992e-007
244880_at	5.992e-007
226978_at	5.992e-007
201384_s_at	5.992e-007
221884_at	5.992e-007
226264_at	5.992e-007
217110_s_at	5.992e-007
225399_at	6.0014e-007
35666_at	6.0123e-007
230645_at	6.0473e-007
225129_at	6.0473e-007
225332_at	6.0473e-007
201281_at	6.0473e-007
212870_at	6.1623e-007
224622_at	6.1623e-007
203821_at	6.1623e-007
226420_at	6.2008e-007
212263_at	6.2008e-007
207416_s_at	6.2117e-007
212507_at	6.2117e-007
229777_at	6.2117e-007
225799_at	6.2117e-007
213943_at	6.2117e-007
200723_s_at	6.2117e-007
223303_at	6.256e-007
205206_at	6.2703e-007
218468_s_at	6.2827e-007
223366_at	6.2954e-007
212510_at	6.3664e-007
229530_at	6.4468e-007
227850_x_at	6.4468e-007
222587_s_at	6.4468e-007
205644_s_at	6.4468e-007
237086_at	6.4565e-007
214288_s_at	6.4565e-007
209868_s_at	6.5119e-007
202307_s_at	6.5268e-007
224376_s_at	6.5304e-007
228433_at	6.6132e-007
218322_s_at	6.6263e-007
204023_at	7.0351e-007
226867_at	7.0479e-007
201381_x_at	7.0515e-007
201349_at	7.0584e-007
239525_at	7.0652e-007
231577_s_at	7.0652e-007
227274_at	7.0652e-007
226382_at	7.0652e-007
225875_s_at	7.0652e-007
228993_s_at	7.0652e-007
224724_at	7.0928e-007
229374_at	7.0928e-007
209002_s_at	7.1316e-007
222545_s_at	7.1958e-007
225757_s_at	7.2453e-007
1558631_at	7.2854e-007
204563_at	7.3311e-007
208881_x_at	7.3311e-007
1553132_a_at	7.3311e-007
217867_x_at	7.3311e-007
235626_at	7.3311e-007
201283_s_at	7.3311e-007
207826_s_at	7.3311e-007
214467_at	7.3311e-007
230972_at	7.3311e-007
205593_s_at	7.3311e-007
218198_at	7.3311e-007
221730_at	7.3311e-007
227779_at	7.3311e-007
225846_at	7.3311e-007
204971_at	7.3311e-007
202766_s_at	7.3311e-007
238434_at	7.3311e-007
211715_s_at	7.3338e-007
200986_at	7.3338e-007
222402_at	7.3338e-007
1559538_at	7.3338e-007
209142_s_at	7.3338e-007
214106_s_at	7.3338e-007
228690_s_at	7.3448e-007
204069_at	7.3448e-007
225998_at	7.3448e-007
213285_at	7.4135e-007
204083_s_at	7.4159e-007
218469_at	7.6373e-007
201734_at	7.6373e-007
229499_at	7.7272e-007
222791_at	7.7272e-007
209291_at	7.8002e-007
201615_x_at	7.9436e-007
204321_at	8.0372e-007
1554966_a_at	8.0813e-007
241355_at	8.134e-007
206419_at	8.134e-007
238983_at	8.134e-007
209086_x_at	8.1614e-007
203484_at	8.2421e-007
201042_at	8.2421e-007
219030_at	8.2421e-007
209083_at	8.2421e-007
211395_x_at	8.2421e-007
239435_x_at	8.2421e-007
212917_x_at	8.2421e-007
202637_s_at	8.2421e-007
225020_at	8.2421e-007
225195_at	8.2421e-007
202502_at	8.2421e-007
223129_x_at	8.2421e-007
226466_s_at	8.2421e-007
228415_at	8.2472e-007
212961_x_at	8.2472e-007
235350_at	8.2472e-007
211919_s_at	8.26e-007
210377_at	8.2669e-007
222452_s_at	8.3142e-007
203639_s_at	8.3142e-007
212143_s_at	8.3915e-007
202672_s_at	8.4685e-007
205248_at	8.6357e-007
205093_at	8.6357e-007
200793_s_at	8.6984e-007
237444_at	8.6984e-007
202054_s_at	8.6984e-007
218182_s_at	8.6984e-007
216037_x_at	8.6984e-007
201775_s_at	8.7182e-007
209406_at	8.7514e-007
204457_s_at	8.8408e-007
201978_s_at	8.8561e-007
200636_s_at	8.9542e-007
202838_at	8.9648e-007
228622_s_at	9.0004e-007
225389_at	9.0004e-007
220298_s_at	9.0004e-007
215076_s_at	9.0004e-007
224861_at	9.0004e-007
214251_s_at	9.0004e-007
225687_at	9.0004e-007
229648_at	9.0004e-007
228221_at	9.0004e-007
201880_at	9.1384e-007
215093_at	9.1384e-007
243296_at	9.1624e-007
202832_at	9.1697e-007
207233_s_at	9.2058e-007
226809_at	9.2058e-007
223324_s_at	9.3154e-007
225340_s_at	9.484e-007
224853_at	9.484e-007
208747_s_at	9.484e-007
232336_at	9.4848e-007
200788_s_at	9.4848e-007
1555845_at	9.4848e-007
204663_at	9.4858e-007
203529_at	9.5153e-007
207387_s_at	9.5153e-007
230105_at	9.5153e-007
228948_at	9.5685e-007
202741_at	9.9489e-007
228469_at	1.002e-006
225669_at	1.002e-006
221336_at	1.0022e-006
1552627_a_at	1.0022e-006
229083_at	1.0022e-006
209864_at	1.0022e-006
210086_at	1.0022e-006
234998_at	1.0022e-006
229802_at	1.0061e-006
227566_at	1.0408e-006
225661_at	1.044e-006
203595_s_at	1.0449e-006
214038_at	1.0449e-006
212354_at	1.0449e-006
212548_s_at	1.0483e-006
217763_s_at	1.0607e-006
225157_at	1.07e-006
219610_at	1.0701e-006
223681_s_at	1.0734e-006
218576_s_at	1.0741e-006
212265_at	1.0741e-006
242019_at	1.0741e-006
223162_s_at	1.0741e-006
209101_at	1.0762e-006
223487_x_at	1.0764e-006
201616_s_at	1.0871e-006
213839_at	1.1095e-006
218298_s_at	1.1107e-006
202125_s_at	1.1137e-006
222531_s_at	1.1197e-006
212724_at	1.127e-006
208963_x_at	1.1276e-006
219850_s_at	1.1399e-006
209304_x_at	1.1414e-006
219555_s_at	1.1414e-006
208161_s_at	1.1414e-006
210095_s_at	1.1445e-006
202052_s_at	1.1462e-006
212602_at	1.1471e-006
213434_at	1.1493e-006
207655_s_at	1.1562e-006
225009_at	1.1562e-006
223092_at	1.1575e-006
224921_at	1.1575e-006
226077_at	1.1607e-006
227099_s_at	1.1607e-006
223611_s_at	1.1607e-006
203748_x_at	1.1607e-006
203858_s_at	1.1621e-006
209292_at	1.1659e-006
212758_s_at	1.1752e-006
212918_at	1.1752e-006
1554678_s_at	1.1752e-006
204615_x_at	1.1752e-006
218361_at	1.1762e-006
227068_at	1.1762e-006
209141_at	1.1951e-006
215411_s_at	1.1975e-006
221495_s_at	1.1975e-006
211382_s_at	1.2107e-006
224746_at	1.2248e-006
234331_s_at	1.2407e-006
214734_at	1.2515e-006
209073_s_at	1.2551e-006
205191_at	1.2645e-006
226695_at	1.2663e-006
1558733_at	1.2802e-006
219700_at	1.286e-006
220645_at	1.2926e-006
224281_s_at	1.2933e-006
229440_at	1.2963e-006
227701_at	1.3107e-006
218669_at	1.3147e-006
221729_at	1.3242e-006
220603_s_at	1.3242e-006
217428_s_at	1.3313e-006
238846_at	1.3411e-006
225682_s_at	1.3434e-006
40016_g_at	1.3519e-006
220786_s_at	1.3745e-006
203022_at	1.3776e-006
208631_s_at	1.3823e-006
224694_at	1.3868e-006
243634_at	1.3966e-006
226930_at	1.3967e-006
218011_at	1.3967e-006
204078_at	1.3967e-006
201899_s_at	1.3967e-006
226648_at	1.3976e-006
204051_s_at	1.3976e-006
203513_at	1.3976e-006
210568_s_at	1.3976e-006
204115_at	1.3976e-006
222243_s_at	1.3976e-006
201625_s_at	1.3976e-006
229391_s_at	1.399e-006
213279_at	1.4071e-006
208074_s_at	1.4071e-006
202526_at	1.4148e-006
209791_at	1.4148e-006
232994_s_at	1.4166e-006
217543_s_at	1.4166e-006
235102_x_at	1.4166e-006
201735_s_at	1.4174e-006
227250_at	1.4174e-006
224845_s_at	1.4174e-006
220417_s_at	1.4211e-006
217590_s_at	1.4229e-006
232065_x_at	1.4258e-006
208788_at	1.4299e-006
222549_at	1.4419e-006
217801_at	1.4569e-006
218539_at	1.4598e-006
227407_at	1.4625e-006
1554239_s_at	1.4748e-006
1552502_s_at	1.4783e-006
212646_at	1.4783e-006
226651_at	1.4886e-006
225162_at	1.4895e-006
228633_s_at	1.4998e-006
219156_at	1.5033e-006
207544_s_at	1.5164e-006
205011_at	1.5204e-006
207112_s_at	1.5303e-006
219315_s_at	1.5327e-006
201852_x_at	1.5327e-006
226912_at	1.5341e-006
225402_at	1.5341e-006
217722_s_at	1.5341e-006
202850_at	1.5377e-006
231101_at	1.5413e-006
226436_at	1.5443e-006
227782_at	1.5443e-006
210641_at	1.5483e-006
37965_at	1.5563e-006
208962_s_at	1.5599e-006
211161_s_at	1.5809e-006
212723_at	1.5809e-006
225481_at	1.5809e-006
205405_at	1.5809e-006
225710_at	1.5809e-006
201432_at	1.5937e-006
228457_at	1.5938e-006
225285_at	1.5941e-006
221731_x_at	1.5941e-006
226608_at	1.5941e-006
228281_at	1.5941e-006
218313_s_at	1.5941e-006
219275_at	1.5941e-006
225651_at	1.5941e-006
201685_s_at	1.5941e-006
223241_at	1.597e-006
225457_s_at	1.5972e-006
208405_s_at	1.5985e-006
213042_s_at	1.6e-006
204620_s_at	1.6e-006
230403_at	1.6047e-006
228115_at	1.6076e-006
226764_at	1.6076e-006
218204_s_at	1.6076e-006
227319_at	1.6076e-006
204897_at	1.6253e-006
201339_s_at	1.6306e-006
225019_at	1.6309e-006
229427_at	1.635e-006
227676_at	1.6529e-006
225544_at	1.6529e-006
1553117_a_at	1.6595e-006
217877_s_at	1.6792e-006
211116_at	1.6877e-006
203759_at	1.6891e-006
201058_s_at	1.6891e-006
219386_s_at	1.6891e-006
218137_s_at	1.6938e-006
220723_s_at	1.6975e-006
209308_s_at	1.6976e-006
201923_at	1.6976e-006
219868_s_at	1.6976e-006
204191_at	1.6987e-006
229005_at	1.6989e-006
211217_s_at	1.7007e-006
212977_at	1.7477e-006
211506_s_at	1.7647e-006
213169_at	1.7671e-006
220041_at	1.7683e-006
238523_at	1.7802e-006
216950_s_at	1.7811e-006
235837_at	1.7843e-006
204811_s_at	1.821e-006
222691_at	1.8278e-006
222021_x_at	1.8386e-006
218145_at	1.855e-006
205681_at	1.8672e-006
220442_at	1.8762e-006
225762_x_at	1.8806e-006
211813_x_at	1.8817e-006
221746_at	1.8817e-006
203453_at	1.8817e-006
227049_at	1.8817e-006
208908_s_at	1.8817e-006
1568623_a_at	1.8817e-006
201261_x_at	1.8817e-006
211709_s_at	1.8817e-006
227630_at	1.8817e-006
222730_s_at	1.8817e-006
218174_s_at	1.8817e-006
218728_s_at	1.8817e-006
221031_s_at	1.8817e-006
209218_at	1.9113e-006
224321_at	1.9113e-006
225080_at	1.9136e-006
213997_at	1.9136e-006
213393_at	1.9245e-006
228067_at	1.9245e-006
239087_at	1.9245e-006
224927_at	1.9266e-006
227255_at	1.9266e-006
226119_at	1.9266e-006
221614_s_at	1.9266e-006
219219_at	1.9266e-006
202833_s_at	1.9266e-006
219889_at	1.9266e-006
238559_at	1.9266e-006
228201_at	1.9266e-006
203570_at	1.9266e-006
221689_s_at	1.9266e-006
229810_at	1.9266e-006
203470_s_at	1.9266e-006
230226_s_at	1.9266e-006
242794_at	1.9266e-006
236233_at	1.9424e-006
214703_s_at	1.9424e-006
238623_at	1.944e-006
202403_s_at	1.9441e-006
1556698_a_at	1.9441e-006
212047_s_at	1.9584e-006
217719_at	1.961e-006
219543_at	1.961e-006
222592_s_at	1.9647e-006
235821_at	1.969e-006
226019_at	1.9844e-006
217838_s_at	1.9891e-006
228459_at	1.9891e-006
225225_at	1.9891e-006
227461_at	2.0072e-006
209866_s_at	2.0072e-006
225270_at	2.0072e-006
201279_s_at	2.0072e-006
200755_s_at	2.0072e-006
202316_x_at	2.0072e-006
225317_at	2.0072e-006
202120_x_at	2.0155e-006
1556499_s_at	2.0184e-006
223970_at	2.0268e-006
201383_s_at	2.0364e-006
220088_at	2.0596e-006
209550_at	2.0596e-006
212344_at	2.0601e-006
228811_at	2.0601e-006
218189_s_at	2.0601e-006
213572_s_at	2.0601e-006
204286_s_at	2.0622e-006
1553828_at	2.0663e-006
201626_at	2.0801e-006
211597_s_at	2.0801e-006
202269_x_at	2.0813e-006
220724_at	2.0834e-006
202962_at	2.084e-006
238378_at	2.0908e-006
201646_at	2.092e-006
226956_at	2.1122e-006
201739_at	2.1181e-006
225591_at	2.1214e-006
211864_s_at	2.1223e-006
1553105_s_at	2.1264e-006
224396_s_at	2.1347e-006
235144_at	2.1403e-006
201462_at	2.1576e-006
211340_s_at	2.1706e-006
208063_s_at	2.1706e-006
221012_s_at	2.1706e-006
207291_at	2.1706e-006
227134_at	2.1706e-006
218709_s_at	2.1774e-006
209472_at	2.1785e-006
210302_s_at	2.183e-006
230493_at	2.183e-006
1555973_at	2.183e-006
203535_at	2.1941e-006
224972_at	2.1948e-006
212805_at	2.1948e-006
202752_x_at	2.1948e-006
223283_s_at	2.1948e-006
202673_at	2.1948e-006
218857_s_at	2.1948e-006
210757_x_at	2.2052e-006
214835_s_at	2.2055e-006
211665_s_at	2.2055e-006
225759_x_at	2.2133e-006
213397_x_at	2.2162e-006
204687_at	2.2162e-006
204463_s_at	2.2186e-006
225097_at	2.2371e-006
213334_x_at	2.2371e-006
1557820_at	2.2371e-006
203753_at	2.2371e-006
242601_at	2.2394e-006
201984_s_at	2.2394e-006
202932_at	2.2947e-006
209296_at	2.2965e-006
222065_s_at	2.3441e-006
225906_at	2.3446e-006
204440_at	2.3449e-006
213937_s_at	2.3611e-006
223833_at	2.3758e-006
212536_at	2.4015e-006
39729_at	2.4015e-006
233477_at	2.4015e-006
232488_at	2.4015e-006
218130_at	2.4411e-006
213869_x_at	2.4601e-006
215184_at	2.4795e-006
214433_s_at	2.4895e-006
202519_at	2.49e-006
202449_s_at	2.49e-006
209335_at	2.4905e-006
213346_at	2.5244e-006
48106_at	2.5297e-006
203300_x_at	2.5417e-006
227235_at	2.5655e-006
218152_at	2.5872e-006
201149_s_at	2.5924e-006
212657_s_at	2.6035e-006
205073_at	2.6305e-006
223753_s_at	2.6768e-006
217764_s_at	2.6948e-006
213714_at	2.7104e-006
228806_at	2.7104e-006
227735_s_at	2.7104e-006
218186_at	2.7104e-006
213971_s_at	2.7104e-006
220297_at	2.7104e-006
217122_s_at	2.7115e-006
209569_x_at	2.738e-006
204249_s_at	2.7466e-006
225464_at	2.7524e-006
235505_s_at	2.7524e-006
1552610_a_at	2.7524e-006
212355_at	2.7524e-006
201693_s_at	2.7524e-006
203562_at	2.7524e-006
207266_x_at	2.7674e-006
226606_s_at	2.7767e-006
242569_at	2.7767e-006
204127_at	2.7767e-006
223024_at	2.7788e-006
214511_x_at	2.7788e-006
212119_at	2.8006e-006
219221_at	2.8065e-006
219165_at	2.8065e-006
226944_at	2.8065e-006
211896_s_at	2.8315e-006
204546_at	2.8432e-006
204216_s_at	2.8484e-006
201040_at	2.8484e-006
218404_at	2.8518e-006
202273_at	2.8518e-006
214974_x_at	2.8518e-006
202237_at	2.8567e-006
220023_at	2.8694e-006
223122_s_at	2.8786e-006
65591_at	2.8818e-006
207431_s_at	2.889e-006
218164_at	2.9007e-006
204398_s_at	2.9007e-006
215046_at	2.9052e-006
1553333_at	2.9052e-006
208851_s_at	2.9237e-006
205304_s_at	2.9441e-006
200710_at	2.9441e-006
200834_s_at	2.985e-006
224854_s_at	2.985e-006
219025_at	3.0208e-006
217939_s_at	3.0344e-006
227603_at	3.0674e-006
209588_at	3.0674e-006
205474_at	3.0674e-006
214112_s_at	3.0674e-006
206453_s_at	3.0674e-006
204606_at	3.0963e-006
217906_at	3.0963e-006
223155_at	3.0963e-006
202854_at	3.1035e-006
235583_at	3.1463e-006
218139_s_at	3.1515e-006
204188_s_at	3.1515e-006
201897_s_at	3.1607e-006
227977_at	3.1745e-006
226692_at	3.1905e-006
205281_s_at	3.1982e-006
210107_at	3.2121e-006
201859_at	3.2121e-006
203139_at	3.2138e-006
218315_s_at	3.2138e-006
230413_s_at	3.2222e-006
227803_at	3.2222e-006
212356_at	3.2222e-006
223183_at	3.2222e-006
217844_at	3.2222e-006
217720_at	3.2222e-006
202859_x_at	3.2287e-006
213280_at	3.2287e-006
209780_at	3.2287e-006
1568598_at	3.2287e-006
212063_at	3.2287e-006
218471_s_at	3.2287e-006
211379_x_at	3.2287e-006
216092_s_at	3.2287e-006
202643_s_at	3.2287e-006
213422_s_at	3.2287e-006
205414_s_at	3.2655e-006
225214_at	3.2655e-006
215533_s_at	3.2655e-006
226568_at	3.2922e-006
1568877_a_at	3.2936e-006
207426_s_at	3.323e-006
226230_at	3.323e-006
228494_at	3.323e-006
225589_at	3.323e-006
230257_s_at	3.3231e-006
201733_at	3.3369e-006
216598_s_at	3.3509e-006
200001_at	3.3509e-006
207037_at	3.3544e-006
228549_at	3.3654e-006
210002_at	3.3654e-006
201278_at	3.3676e-006
203656_at	3.3702e-006
224710_at	3.3721e-006
222668_at	3.3765e-006
217897_at	3.3765e-006
206114_at	3.3849e-006
218017_s_at	3.3938e-006
211668_s_at	3.3999e-006
226858_at	3.4298e-006
218363_at	3.4744e-006
228365_at	3.4744e-006
212117_at	3.4951e-006
213386_at	3.5111e-006
219682_s_at	3.5185e-006
228564_at	3.5185e-006
205111_s_at	3.5185e-006
201093_x_at	3.5185e-006
203205_at	3.5185e-006
244084_at	3.5185e-006
202409_at	3.5185e-006
202386_s_at	3.5263e-006
203895_at	3.5569e-006
244779_at	3.579e-006
222757_s_at	3.579e-006
231042_s_at	3.579e-006
225458_at	3.579e-006
229218_at	3.579e-006
216236_s_at	3.58e-006
201893_x_at	3.6319e-006
220368_s_at	3.6679e-006
228238_at	3.6679e-006
209087_x_at	3.6681e-006
230264_s_at	3.6689e-006
221000_s_at	3.6924e-006
201877_s_at	3.6924e-006
213078_x_at	3.6959e-006
226248_s_at	3.6959e-006
214279_s_at	3.6964e-006
1557905_s_at	3.7148e-006
213905_x_at	3.7196e-006
209795_at	3.7499e-006
40472_at	3.7684e-006
230265_at	3.7684e-006
224884_at	3.7684e-006
200791_s_at	3.7684e-006
206631_at	3.7684e-006
204294_at	3.8092e-006
204619_s_at	3.8092e-006
212443_at	3.8092e-006
219132_at	3.8092e-006
225504_at	3.8092e-006
216699_s_at	3.8092e-006
209340_at	3.8295e-006
202270_at	3.862e-006
206324_s_at	3.8709e-006
203075_at	3.8709e-006
201688_s_at	3.8731e-006
201069_at	3.8971e-006
209118_s_at	3.9402e-006
241898_at	3.9888e-006
225400_at	3.9962e-006
201472_at	3.9962e-006
243074_at	4.0145e-006
210845_s_at	4.0291e-006
203789_s_at	4.0301e-006
226276_at	4.0389e-006
226933_s_at	4.0604e-006
242878_at	4.0604e-006
204336_s_at	4.0637e-006
219105_x_at	4.0721e-006
226237_at	4.0799e-006
222495_at	4.0988e-006
217861_s_at	4.0988e-006
227959_at	4.1217e-006
214070_s_at	4.1306e-006
224823_at	4.1752e-006
242649_x_at	4.1836e-006
225217_s_at	4.2051e-006
230178_s_at	4.2746e-006
205042_at	4.3005e-006
214779_s_at	4.3005e-006
243948_at	4.3005e-006
225368_at	4.3005e-006
212314_at	4.3005e-006
218301_at	4.3005e-006
213001_at	4.3005e-006
234120_at	4.3005e-006
222752_s_at	4.3005e-006
229341_at	4.3005e-006
214058_at	4.3657e-006
210242_x_at	4.3879e-006
209250_at	4.3879e-006
226136_at	4.3879e-006
220346_at	4.3962e-006
221643_s_at	4.3962e-006
205207_at	4.3962e-006
213122_at	4.3962e-006
221081_s_at	4.3962e-006
235728_at	4.4111e-006
225881_at	4.4111e-006
223229_at	4.4111e-006
203240_at	4.4111e-006
230689_at	4.4111e-006
236513_at	4.4111e-006
234008_s_at	4.4111e-006
214681_at	4.4111e-006
226553_at	4.4111e-006
231832_at	4.4177e-006
212419_at	4.4177e-006
225809_at	4.4177e-006
206870_at	4.4487e-006
225663_at	4.4864e-006
205133_s_at	4.5271e-006
205114_s_at	4.5271e-006
1555630_a_at	4.5271e-006
213793_s_at	4.5271e-006
201111_at	4.5421e-006
202465_at	4.5603e-006
217762_s_at	4.561e-006
215091_s_at	4.561e-006
206026_s_at	4.5615e-006
232837_at	4.5615e-006
219953_s_at	4.586e-006
201317_s_at	4.586e-006
225436_at	4.5993e-006
230076_at	4.5993e-006
219342_at	4.6801e-006
203299_s_at	4.6945e-006
209885_at	4.6964e-006
212398_at	4.7101e-006
209860_s_at	4.7101e-006
207521_s_at	4.7274e-006
225318_at	4.7274e-006
226706_at	4.7274e-006
233842_x_at	4.7274e-006
209288_s_at	4.7274e-006
51146_at	4.7478e-006
221435_x_at	4.7478e-006
202599_s_at	4.7611e-006
210675_s_at	4.7611e-006
229576_s_at	4.7616e-006
204639_at	4.7676e-006
221216_s_at	4.7676e-006
204436_at	4.7676e-006
226794_at	4.7794e-006
226980_at	4.8071e-006
227736_at	4.8071e-006
218894_s_at	4.8157e-006
1554004_a_at	4.84e-006
1558647_at	4.8419e-006
225269_s_at	4.8674e-006
203456_at	4.8698e-006
218287_s_at	4.8733e-006
219561_at	4.9032e-006
229418_at	4.946e-006
208923_at	4.946e-006
202217_at	4.9646e-006
223084_s_at	4.9733e-006
202954_at	5.0012e-006
208717_at	5.0273e-006
229223_at	5.0673e-006
222399_s_at	5.0676e-006
201061_s_at	5.0705e-006
201413_at	5.0883e-006
204587_at	5.0892e-006
223497_at	5.1139e-006
1568639_a_at	5.1184e-006
235882_at	5.1266e-006
202331_at	5.1328e-006
218019_s_at	5.1675e-006
210582_s_at	5.2023e-006
226756_at	5.2023e-006
228135_at	5.208e-006
218411_s_at	5.2354e-006
211429_s_at	5.2552e-006
224994_at	5.2759e-006
229625_at	5.3212e-006
201988_s_at	5.3219e-006
218503_at	5.3295e-006
221802_s_at	5.3295e-006
224619_at	5.3295e-006
231439_at	5.3785e-006
225299_at	5.3818e-006
208690_s_at	5.3818e-006
231871_at	5.3997e-006
204128_s_at	5.41e-006
222775_s_at	5.41e-006
211401_s_at	5.4312e-006
200857_s_at	5.4585e-006
228452_at	5.4704e-006
209448_at	5.4844e-006
209891_at	5.5621e-006
212246_at	5.5621e-006
227978_s_at	5.5621e-006
222500_at	5.6051e-006
218854_at	5.6122e-006
205904_at	5.6187e-006
204730_at	5.6252e-006
202893_at	5.6306e-006
203988_s_at	5.6306e-006
229842_at	5.6685e-006
219212_at	5.6724e-006
206224_at	5.73e-006
218408_at	5.73e-006
230053_at	5.7585e-006
202994_s_at	5.781e-006
205618_at	5.7976e-006
206782_s_at	5.7998e-006
225548_at	5.7998e-006
226517_at	5.7998e-006
219410_at	5.7998e-006
235424_at	5.8189e-006
217430_x_at	5.8189e-006
224577_at	5.8189e-006
1559322_at	5.8409e-006
223363_at	5.8498e-006
202933_s_at	5.8525e-006
208103_s_at	5.8571e-006
203077_s_at	5.8571e-006
218065_s_at	5.8571e-006
219087_at	5.8702e-006
209209_s_at	5.8927e-006
225438_at	5.9164e-006
214449_s_at	5.9361e-006
220911_s_at	5.9361e-006
224027_at	5.9361e-006
228791_at	5.9361e-006
203083_at	5.9654e-006
234977_at	5.9654e-006
223993_s_at	5.9795e-006
202499_s_at	6.0084e-006
203206_at	6.0162e-006
1555203_s_at	6.0162e-006
215343_at	6.0162e-006
203234_at	6.0679e-006
225022_at	6.0679e-006
1554899_s_at	6.112e-006
227828_s_at	6.1135e-006
201275_at	6.1626e-006
225767_at	6.1695e-006
204464_s_at	6.2299e-006
226770_at	6.2305e-006
202095_s_at	6.3036e-006
217860_at	6.3281e-006
202196_s_at	6.3445e-006
212692_s_at	6.3445e-006
229723_at	6.3445e-006
213315_x_at	6.3445e-006
1556000_s_at	6.3766e-006
226127_at	6.3766e-006
208789_at	6.3766e-006
238041_at	6.3766e-006
205991_s_at	6.3766e-006
227306_at	6.3766e-006
203836_s_at	6.3766e-006
231817_at	6.3766e-006
209616_s_at	6.3999e-006
223947_s_at	6.4045e-006
226126_at	6.4168e-006
201691_s_at	6.4322e-006
207124_s_at	6.4535e-006
227449_at	6.5037e-006
225723_at	6.5037e-006
223716_s_at	6.5037e-006
229070_at	6.5037e-006
226894_at	6.5037e-006
228760_at	6.5368e-006
203566_s_at	6.5368e-006
203509_at	6.5368e-006
1561387_a_at	6.5399e-006
217737_x_at	6.566e-006
203876_s_at	6.6359e-006
218448_at	6.6359e-006
225812_at	6.6359e-006
222409_at	6.6359e-006
225557_at	6.6492e-006
228241_at	6.6492e-006
223115_at	6.6774e-006
205242_at	6.6775e-006
225646_at	6.7194e-006
205270_s_at	6.7194e-006
229553_at	6.7341e-006
203853_s_at	6.7809e-006
1559681_a_at	6.8106e-006
226997_at	6.8941e-006
210042_s_at	6.8941e-006
226743_at	6.8949e-006
239528_at	6.9227e-006
225613_at	6.9291e-006
206102_at	6.9291e-006
229134_at	6.9291e-006
240173_at	6.9382e-006
1553986_at	6.9397e-006
232652_x_at	6.9397e-006
202317_s_at	6.9397e-006
235725_at	6.9397e-006
219933_at	6.9435e-006
203797_at	6.9435e-006
212122_at	6.9435e-006
227446_s_at	6.9435e-006
202978_s_at	6.9631e-006
226530_at	6.9757e-006
201858_s_at	6.9827e-006
204005_s_at	7.0361e-006
201162_at	7.0361e-006
204399_s_at	7.057e-006
218833_at	7.1199e-006
209825_s_at	7.1761e-006
223220_s_at	7.1967e-006
219735_s_at	7.1967e-006
222020_s_at	7.2033e-006
1566558_x_at	7.2512e-006
201105_at	7.2512e-006
211750_x_at	7.2512e-006
213152_s_at	7.2847e-006
218171_at	7.3258e-006
202628_s_at	7.3744e-006
231240_at	7.3803e-006
203740_at	7.4088e-006
216048_s_at	7.449e-006
228962_at	7.449e-006
212501_at	7.5235e-006
209642_at	7.5235e-006
201191_at	7.5235e-006
201769_at	7.5235e-006
226632_at	7.5235e-006
225439_at	7.5238e-006
206025_s_at	7.5468e-006
221766_s_at	7.556e-006
38037_at	7.5584e-006
219028_at	7.5867e-006
223426_s_at	7.6807e-006
227542_at	7.6878e-006
206312_at	7.7371e-006
204378_at	7.7582e-006
227404_s_at	7.7582e-006
212120_at	7.7607e-006
234975_at	7.847e-006
204264_at	7.847e-006
207467_x_at	7.847e-006
201285_at	7.8633e-006
201613_s_at	7.8633e-006
232101_s_at	7.8633e-006
204505_s_at	7.8639e-006
212898_at	7.9424e-006
218499_at	7.9424e-006
203353_s_at	7.9424e-006
235078_at	7.9722e-006
212791_at	7.9722e-006
220989_s_at	8.0148e-006
224990_at	8.0289e-006
218078_s_at	8.0289e-006
212025_s_at	8.0758e-006
229435_at	8.1002e-006
218162_at	8.1067e-006
202779_s_at	8.1067e-006
202422_s_at	8.1211e-006
202795_x_at	8.2675e-006
211979_at	8.272e-006
240856_at	8.272e-006
223491_at	8.3075e-006
212426_s_at	8.3197e-006
230685_at	8.3302e-006
209679_s_at	8.3302e-006
214665_s_at	8.3436e-006
226747_at	8.3533e-006
205609_at	8.3736e-006
204298_s_at	8.4007e-006
221641_s_at	8.4454e-006
213521_at	8.4924e-006
223499_at	8.6099e-006
219727_at	8.6113e-006
200600_at	8.6153e-006
210764_s_at	8.6485e-006
242196_at	8.6679e-006
203968_s_at	8.7098e-006
212428_at	8.7105e-006
221868_at	8.7105e-006
212442_s_at	8.7146e-006
201007_at	8.7657e-006
204237_at	8.8041e-006
1555788_a_at	8.8041e-006
200665_s_at	8.8275e-006
225496_s_at	8.8275e-006
235227_at	8.8759e-006
228254_at	8.9026e-006
209189_at	8.9026e-006
225719_s_at	8.9026e-006
232914_s_at	8.9222e-006
224747_at	8.9274e-006
205943_at	8.9343e-006
221942_s_at	8.952e-006
216210_x_at	8.9816e-006
225829_at	9.044e-006
226152_at	9.044e-006
224983_at	9.044e-006
201338_x_at	9.0536e-006
230258_at	9.0536e-006
212459_x_at	9.0536e-006
202450_s_at	9.1017e-006
204533_at	9.1241e-006
236769_at	9.1241e-006
240873_x_at	9.1241e-006
243349_at	9.1241e-006
200853_at	9.1241e-006
217870_s_at	9.1499e-006
225928_at	9.1646e-006
212386_at	9.1646e-006
201898_s_at	9.1646e-006
227098_at	9.1646e-006
201710_at	9.2041e-006
229021_at	9.2643e-006
227007_at	9.2643e-006
201328_at	9.2643e-006
236557_at	9.284e-006
205573_s_at	9.284e-006
1554930_a_at	9.284e-006
235889_at	9.284e-006
205220_at	9.284e-006
205091_x_at	9.284e-006
205112_at	9.284e-006
201041_s_at	9.284e-006
204301_at	9.2888e-006
217785_s_at	9.3071e-006
213064_at	9.3071e-006
201780_s_at	9.3088e-006
203342_at	9.3726e-006
208937_s_at	9.4185e-006
214763_at	9.4581e-006
204617_s_at	9.4581e-006
221885_at	9.4891e-006
37028_at	9.5986e-006
227766_at	9.5986e-006
201648_at	9.6411e-006
205462_s_at	9.6411e-006
204103_at	9.653e-006
228243_at	9.6579e-006
211689_s_at	9.6579e-006
231856_at	9.8037e-006
202061_s_at	9.8037e-006
201963_at	9.8086e-006
225788_at	9.8108e-006
201289_at	9.8506e-006
218113_at	9.8873e-006
202086_at	9.9038e-006
209027_s_at	9.9038e-006
221571_at	9.9038e-006
241706_at	9.9038e-006
226657_at	1.0008e-005
213110_s_at	1.0058e-005
200855_at	1.0107e-005
223427_s_at	1.0137e-005
210809_s_at	1.022e-005
209875_s_at	1.0276e-005
219947_at	1.0278e-005
220744_s_at	1.0317e-005
206081_at	1.0372e-005
1552277_a_at	1.0398e-005
227340_s_at	1.0403e-005
203502_at	1.0437e-005
212204_at	1.0437e-005
209949_at	1.0437e-005
201621_at	1.0437e-005
202092_s_at	1.0437e-005
226507_at	1.0437e-005
219956_at	1.0452e-005
226499_at	1.0452e-005
205122_at	1.0452e-005
221253_s_at	1.0452e-005
224943_at	1.0522e-005
230023_at	1.0522e-005
220134_x_at	1.0574e-005
221874_at	1.0601e-005
209847_at	1.0647e-005
206805_at	1.0696e-005
201280_s_at	1.0753e-005
226777_at	1.0802e-005
222622_at	1.0802e-005
203338_at	1.0868e-005
222501_s_at	1.087e-005
237654_at	1.088e-005
225362_at	1.088e-005
214953_s_at	1.088e-005
37005_at	1.088e-005
200070_at	1.088e-005
219650_at	1.088e-005
37433_at	1.0923e-005
40687_at	1.0946e-005
222835_at	1.0946e-005
229492_at	1.0946e-005
228890_at	1.1017e-005
226850_at	1.1017e-005
219806_s_at	1.1031e-005
210544_s_at	1.1031e-005
222580_at	1.1031e-005
225390_s_at	1.1048e-005
226817_at	1.1092e-005
227626_at	1.1108e-005
202193_at	1.1142e-005
204629_at	1.1166e-005
201016_at	1.1166e-005
205269_at	1.1166e-005
214798_at	1.123e-005
219405_at	1.123e-005
209570_s_at	1.126e-005
224616_at	1.126e-005
204642_at	1.126e-005
205483_s_at	1.1278e-005
217823_s_at	1.1287e-005
228788_at	1.1287e-005
220929_at	1.1287e-005
200709_at	1.1287e-005
222932_at	1.1287e-005
226957_x_at	1.1331e-005
221772_s_at	1.1331e-005
229547_s_at	1.1334e-005
218966_at	1.1388e-005
215232_at	1.1438e-005
237521_x_at	1.1472e-005
234381_at	1.1472e-005
228051_at	1.1472e-005
203384_s_at	1.1472e-005
204205_at	1.1526e-005
209608_s_at	1.1526e-005
226556_at	1.1526e-005
213552_at	1.1526e-005
224189_x_at	1.1526e-005
212761_at	1.1526e-005
201400_at	1.155e-005
218982_s_at	1.155e-005
205203_at	1.155e-005
212522_at	1.155e-005
212823_s_at	1.1613e-005
200756_x_at	1.1613e-005
218573_at	1.1722e-005
225115_at	1.1772e-005
242013_at	1.1772e-005
204529_s_at	1.1791e-005
222173_s_at	1.1871e-005
232209_x_at	1.1899e-005
229112_at	1.1903e-005
217936_at	1.1945e-005
228054_at	1.1945e-005
214820_at	1.2085e-005
231793_s_at	1.2085e-005
201190_s_at	1.2189e-005
219479_at	1.2189e-005
201989_s_at	1.222e-005
232382_s_at	1.2223e-005
220161_s_at	1.2244e-005
220651_s_at	1.2324e-005
238451_at	1.2369e-005
202644_s_at	1.2375e-005
215646_s_at	1.2491e-005
219970_at	1.2491e-005
215772_x_at	1.2599e-005
215100_at	1.2687e-005
205053_at	1.2757e-005
238773_at	1.2808e-005
205174_s_at	1.2858e-005
210651_s_at	1.2858e-005
204235_s_at	1.2858e-005
201732_s_at	1.2858e-005
210006_at	1.2904e-005
209824_s_at	1.2946e-005
218396_at	1.296e-005
203695_s_at	1.296e-005
224946_s_at	1.296e-005
223475_at	1.3098e-005
208850_s_at	1.3105e-005
203915_at	1.312e-005
224847_at	1.3182e-005
235229_at	1.3195e-005
231894_at	1.325e-005
226599_at	1.325e-005
213624_at	1.3374e-005
218482_at	1.3398e-005
219450_at	1.3398e-005
210633_x_at	1.3416e-005
225629_s_at	1.3416e-005
218230_at	1.3484e-005
213699_s_at	1.3545e-005
208790_s_at	1.3603e-005
205568_at	1.3691e-005
205125_at	1.37e-005
202745_at	1.3797e-005
219330_at	1.3798e-005
231035_s_at	1.3834e-005
1556121_at	1.391e-005
205232_s_at	1.391e-005
229114_at	1.3978e-005
227304_at	1.4001e-005
224917_at	1.4077e-005
203559_s_at	1.4121e-005
35846_at	1.4121e-005
206831_s_at	1.4121e-005
203961_at	1.4168e-005
218775_s_at	1.4196e-005
219048_at	1.4338e-005
200602_at	1.4338e-005
211658_at	1.4494e-005
211475_s_at	1.45e-005
202225_at	1.4506e-005
219434_at	1.4601e-005
233849_s_at	1.4601e-005
209251_x_at	1.4662e-005
225798_at	1.4711e-005
229242_at	1.4759e-005
205572_at	1.4811e-005
218127_at	1.4833e-005
204272_at	1.4882e-005
242422_at	1.4882e-005
206698_at	1.4882e-005
1552931_a_at	1.4931e-005
214164_x_at	1.4989e-005
216347_s_at	1.5018e-005
201584_s_at	1.5018e-005
203869_at	1.5202e-005
240422_at	1.5202e-005
215735_s_at	1.5289e-005
203286_at	1.5349e-005
209906_at	1.5349e-005
205153_s_at	1.5418e-005
226198_at	1.5418e-005
202960_s_at	1.5418e-005
35150_at	1.5418e-005
208630_at	1.551e-005
201798_s_at	1.5515e-005
209507_at	1.5582e-005
210527_x_at	1.5582e-005
223682_s_at	1.5582e-005
216834_at	1.559e-005
202826_at	1.5598e-005
203878_s_at	1.561e-005
215813_s_at	1.5712e-005
1569433_at	1.583e-005
222879_s_at	1.5918e-005
218802_at	1.5918e-005
211126_s_at	1.5918e-005
217901_at	1.5925e-005
234926_s_at	1.5953e-005
209656_s_at	1.6019e-005
213929_at	1.6149e-005
212067_s_at	1.6203e-005
209712_at	1.621e-005
210895_s_at	1.6283e-005
229402_at	1.6283e-005
36084_at	1.6508e-005
226774_at	1.6508e-005
209655_s_at	1.6508e-005
201768_s_at	1.6546e-005
236073_at	1.6546e-005
220014_at	1.6645e-005
203204_s_at	1.6702e-005
205158_at	1.6702e-005
239834_at	1.6845e-005
218477_at	1.6845e-005
218440_at	1.6935e-005
204490_s_at	1.6935e-005
218487_at	1.701e-005
218163_at	1.7101e-005
201990_s_at	1.7101e-005
227561_at	1.7101e-005
242935_at	1.7192e-005
242750_at	1.7263e-005
213004_at	1.7263e-005
226565_at	1.7264e-005
209034_at	1.7264e-005
219809_at	1.7264e-005
226001_at	1.7329e-005
218870_at	1.7359e-005
204508_s_at	1.7359e-005
202174_s_at	1.7359e-005
201148_s_at	1.7359e-005
224391_s_at	1.7374e-005
1554470_s_at	1.745e-005
229147_at	1.7623e-005
213901_x_at	1.7623e-005
202149_at	1.7623e-005
218792_s_at	1.7749e-005
234987_at	1.7851e-005
221751_at	1.7874e-005
226423_at	1.7966e-005
212624_s_at	1.7991e-005
227375_at	1.7991e-005
227585_at	1.8124e-005
217983_s_at	1.8124e-005
244553_at	1.8124e-005
242098_at	1.8135e-005
211028_s_at	1.8272e-005
214043_at	1.8272e-005
208913_at	1.8279e-005
222825_at	1.8298e-005
200750_s_at	1.8364e-005
228141_at	1.8475e-005
210029_at	1.8475e-005
200644_at	1.8475e-005
212741_at	1.8493e-005
202124_s_at	1.8585e-005
201531_at	1.8592e-005
32069_at	1.8681e-005
201689_s_at	1.8681e-005
212759_s_at	1.8681e-005
209329_x_at	1.8681e-005
209732_at	1.8681e-005
225384_at	1.8681e-005
235198_at	1.8814e-005
203487_s_at	1.8927e-005
208656_s_at	1.8981e-005
208865_at	1.8981e-005
224458_at	1.9053e-005
203817_at	1.9053e-005
227946_at	1.9053e-005
203417_at	1.9053e-005
225628_s_at	1.9053e-005
214845_s_at	1.9053e-005
236248_x_at	1.9053e-005
218638_s_at	1.9097e-005
215933_s_at	1.9097e-005
226185_at	1.9097e-005
202887_s_at	1.9097e-005
1569269_s_at	1.9187e-005
1567107_s_at	1.9368e-005
207601_at	1.9368e-005
208249_s_at	1.9368e-005
224794_s_at	1.9415e-005
201968_s_at	1.95e-005
202988_s_at	1.9512e-005
223287_s_at	1.9512e-005
219061_s_at	1.9538e-005
217167_x_at	1.9767e-005
224762_at	1.9794e-005
218533_s_at	1.9794e-005
222494_at	1.9794e-005
228875_at	1.9794e-005
236430_at	1.9874e-005
203173_s_at	1.9885e-005
235256_s_at	1.9924e-005
200974_at	1.9924e-005
204202_at	1.9924e-005
201426_s_at	2.0016e-005
200612_s_at	2.0105e-005
212584_at	2.0211e-005
218784_s_at	2.0211e-005
222015_at	2.0307e-005
202995_s_at	2.0411e-005
220419_s_at	2.0428e-005
217976_s_at	2.0562e-005
235352_at	2.0569e-005
223325_at	2.0569e-005
206747_at	2.0706e-005
231822_at	2.081e-005
205296_at	2.081e-005
213175_s_at	2.0891e-005
221737_at	2.0898e-005
202022_at	2.0978e-005
213842_x_at	2.0987e-005
227226_at	2.129e-005
226213_at	2.1406e-005
1053_at	2.1466e-005
204794_at	2.1466e-005
209206_at	2.1466e-005
1553701_a_at	2.1466e-005
223050_s_at	2.1544e-005
225782_at	2.1544e-005
228726_at	2.1544e-005
240106_at	2.1546e-005
225681_at	2.1673e-005
201389_at	2.1907e-005
200940_s_at	2.1985e-005
200645_at	2.1985e-005
204008_at	2.2006e-005
232202_at	2.2077e-005
209836_x_at	2.2077e-005
201886_at	2.2165e-005
204213_at	2.2165e-005
225357_s_at	2.2264e-005
53991_at	2.2354e-005
200757_s_at	2.2359e-005
204308_s_at	2.2359e-005
222597_at	2.2363e-005
229831_at	2.2486e-005
211555_s_at	2.2501e-005
238929_at	2.2505e-005
214453_s_at	2.2572e-005
218574_s_at	2.2572e-005
218694_at	2.2572e-005
224615_x_at	2.2572e-005
220312_at	2.2591e-005
224862_at	2.2591e-005
233642_s_at	2.2591e-005
209865_at	2.2591e-005
212895_s_at	2.2591e-005
227962_at	2.2641e-005
212638_s_at	2.2641e-005
205035_at	2.2641e-005
210735_s_at	2.2641e-005
213051_at	2.2641e-005
228196_s_at	2.2641e-005
201150_s_at	2.2923e-005
203963_at	2.2968e-005
206015_s_at	2.2968e-005
230313_at	2.2968e-005
206577_at	2.3185e-005
211571_s_at	2.3276e-005
202781_s_at	2.3276e-005
222129_at	2.3363e-005
214581_x_at	2.3363e-005
242093_at	2.3363e-005
219547_at	2.3411e-005
225699_at	2.3411e-005
225061_at	2.3411e-005
242523_at	2.3411e-005
229735_s_at	2.3514e-005
226113_at	2.3514e-005
209545_s_at	2.361e-005
213797_at	2.361e-005
202207_at	2.3719e-005
212338_at	2.374e-005
201778_s_at	2.374e-005
202976_s_at	2.3883e-005
40420_at	2.4107e-005
202017_at	2.4154e-005
233759_s_at	2.4154e-005
224817_at	2.4154e-005
212413_at	2.4362e-005
224852_at	2.4405e-005
203002_at	2.4412e-005
202051_s_at	2.4608e-005
219064_at	2.4608e-005
224576_at	2.4608e-005
211122_s_at	2.4608e-005
212586_at	2.4608e-005
209305_s_at	2.4694e-005
1563253_s_at	2.4694e-005
209412_at	2.4739e-005
224646_x_at	2.4739e-005
225304_s_at	2.4771e-005
202614_at	2.4783e-005
211240_x_at	2.4817e-005
229053_at	2.4835e-005
201826_s_at	2.4926e-005
205316_at	2.4926e-005
203355_s_at	2.4989e-005
212779_at	2.4989e-005
1553991_s_at	2.4989e-005
213010_at	2.4989e-005
204257_at	2.5091e-005
212564_at	2.5291e-005
222317_at	2.5317e-005
203563_at	2.5416e-005
227341_at	2.5571e-005
211733_x_at	2.5578e-005
242323_at	2.564e-005
208945_s_at	2.564e-005
222044_at	2.564e-005
201510_at	2.564e-005
205067_at	2.5647e-005
238532_at	2.5776e-005
215177_s_at	2.5798e-005
210958_s_at	2.5889e-005
239805_at	2.6104e-005
210233_at	2.6104e-005
213562_s_at	2.6293e-005
205249_at	2.6293e-005
220613_s_at	2.6293e-005
201651_s_at	2.638e-005
212762_s_at	2.6405e-005
212323_s_at	2.6521e-005
202197_at	2.6528e-005
225830_at	2.6632e-005
221669_s_at	2.6632e-005
213622_at	2.6806e-005
204544_at	2.6887e-005
225407_at	2.6887e-005
202454_s_at	2.6887e-005
217758_s_at	2.7113e-005
227506_at	2.7113e-005
228468_at	2.7113e-005
1552833_at	2.7228e-005
204232_at	2.7228e-005
209621_s_at	2.7228e-005
236458_at	2.7282e-005
217984_at	2.7478e-005
1555175_a_at	2.7642e-005
222731_at	2.784e-005
225806_at	2.7933e-005
205004_at	2.7943e-005
[truncated: 23,411 more rows]

## Sheet: MAS5_test_AD-CA
	FDR
223970_at	6.0686e-008
218468_s_at	1.2009e-007
236565_s_at	1.2009e-007
202761_s_at	1.2009e-007
224057_s_at	1.2009e-007
206109_at	1.2009e-007
220335_x_at	1.2009e-007
201163_s_at	1.2009e-007
223315_at	1.2009e-007
242019_at	1.2009e-007
227780_s_at	1.2009e-007
215772_x_at	1.2009e-007
227717_at	1.2009e-007
212448_at	1.2009e-007
225834_at	1.2009e-007
224998_at	1.2009e-007
216035_x_at	1.2009e-007
205767_at	1.2009e-007
229802_at	1.2009e-007
229064_s_at	1.2009e-007
209325_s_at	1.2009e-007
210869_s_at	1.2009e-007
210495_x_at	1.2009e-007
208964_s_at	1.2009e-007
200737_at	1.2009e-007
219434_at	1.2009e-007
44702_at	1.2009e-007
225301_s_at	1.2009e-007
225663_at	1.2009e-007
210511_s_at	1.2009e-007
222065_s_at	1.2009e-007
210482_x_at	1.2009e-007
227334_at	1.2009e-007
214430_at	1.2009e-007
205249_at	1.2009e-007
218139_s_at	1.2009e-007
227235_at	1.2009e-007
229374_at	1.2009e-007
208782_at	1.2009e-007
1569030_s_at	1.2009e-007
204959_at	1.2009e-007
218211_s_at	1.2009e-007
40687_at	1.2009e-007
37117_at	1.2009e-007
211719_x_at	1.2009e-007
201261_x_at	1.2009e-007
219454_at	1.2009e-007
200965_s_at	1.2009e-007
218086_at	1.2009e-007
212053_at	1.2009e-007
215017_s_at	1.2009e-007
203484_at	1.2009e-007
215076_s_at	1.2009e-007
212158_at	1.2009e-007
213869_x_at	1.2009e-007
219908_at	1.2009e-007
225634_at	1.2009e-007
228176_at	1.2009e-007
204083_s_at	1.2009e-007
1555724_s_at	1.2009e-007
213113_s_at	1.2009e-007
234331_s_at	1.2009e-007
204404_at	1.2332e-007
216037_x_at	1.2873e-007
214247_s_at	1.2873e-007
227606_s_at	1.2873e-007
208079_s_at	1.2873e-007
207522_s_at	1.2873e-007
217901_at	1.2873e-007
231577_s_at	1.2902e-007
1554260_a_at	1.2902e-007
212143_s_at	1.2902e-007
205941_s_at	1.2902e-007
201281_at	1.2902e-007
61734_at	1.2902e-007
217877_s_at	1.2902e-007
219512_at	1.2902e-007
204216_s_at	1.2902e-007
224724_at	1.2902e-007
200793_s_at	1.2902e-007
212501_at	1.2902e-007
205347_s_at	1.2902e-007
1556499_s_at	1.2902e-007
217028_at	1.2902e-007
201462_at	1.2902e-007
200723_s_at	1.2902e-007
224150_s_at	1.2902e-007
226651_at	1.2902e-007
201286_at	1.2902e-007
204320_at	1.2902e-007
218651_s_at	1.2902e-007
205768_s_at	1.2902e-007
226404_at	1.2902e-007
204584_at	1.2902e-007
226013_at	1.2902e-007
203748_x_at	1.2902e-007
213139_at	1.2902e-007
202731_at	1.2902e-007
202403_s_at	1.2902e-007
219036_at	1.2902e-007
212423_at	1.2902e-007
226930_at	1.2902e-007
228890_at	1.2902e-007
219700_at	1.2902e-007
232687_at	1.2902e-007
223492_s_at	1.2902e-007
229964_at	1.2902e-007
211597_s_at	1.2902e-007
212667_at	1.2902e-007
202125_s_at	1.2902e-007
205119_s_at	1.2902e-007
214212_x_at	1.2902e-007
218539_at	1.2902e-007
225667_s_at	1.2902e-007
225799_at	1.2902e-007
204924_at	1.2902e-007
201880_at	1.2902e-007
202310_s_at	1.2902e-007
231069_at	1.2902e-007
203221_at	1.2902e-007
228080_at	1.2902e-007
201384_s_at	1.2902e-007
212841_s_at	1.2902e-007
212311_at	1.2902e-007
228098_s_at	1.2902e-007
219156_at	1.2902e-007
200675_at	1.2902e-007
222592_s_at	1.2902e-007
218404_at	1.2902e-007
225265_at	1.2902e-007
216511_s_at	1.2902e-007
221581_s_at	1.2902e-007
223162_s_at	1.2902e-007
220023_at	1.2902e-007
212646_at	1.2902e-007
223947_s_at	1.2902e-007
207574_s_at	1.2902e-007
242649_x_at	1.2902e-007
215127_s_at	1.2902e-007
203592_s_at	1.2902e-007
209681_at	1.2902e-007
242706_s_at	1.2902e-007
219734_at	1.2902e-007
240110_at	1.2915e-007
225998_at	1.2985e-007
201042_at	1.3005e-007
236083_at	1.3005e-007
227705_at	1.3005e-007
226695_at	1.3005e-007
223501_at	1.3005e-007
202637_s_at	1.3005e-007
202270_at	1.3005e-007
211379_x_at	1.304e-007
229501_s_at	1.304e-007
201641_at	1.304e-007
223241_at	1.3172e-007
242625_at	1.3172e-007
211161_s_at	1.3172e-007
227719_at	1.3172e-007
213524_s_at	1.3172e-007
227725_at	1.3361e-007
213943_at	1.3423e-007
229158_at	1.3447e-007
204290_s_at	1.3447e-007
224746_at	1.3453e-007
210377_at	1.3453e-007
216235_s_at	1.3467e-007
226041_at	1.3838e-007
221042_s_at	1.3848e-007
222088_s_at	1.3941e-007
205239_at	1.3941e-007
205304_s_at	1.4017e-007
209283_at	1.4091e-007
230493_at	1.4091e-007
235837_at	1.4447e-007
226403_at	1.4447e-007
216442_x_at	1.4637e-007
202465_at	1.4709e-007
211026_s_at	1.4749e-007
200637_s_at	1.4884e-007
202854_at	1.4884e-007
201617_x_at	1.5142e-007
213285_at	1.5222e-007
221824_s_at	1.5358e-007
234977_at	1.551e-007
200782_at	1.551e-007
213221_s_at	1.551e-007
223426_s_at	1.5547e-007
219489_s_at	1.5562e-007
242571_at	1.5571e-007
211709_s_at	1.561e-007
200755_s_at	1.6241e-007
212719_at	1.6241e-007
205220_at	1.6241e-007
204606_at	1.6326e-007
205414_s_at	1.6428e-007
227140_at	1.6428e-007
211665_s_at	1.6428e-007
227978_s_at	1.7657e-007
218399_s_at	1.7657e-007
204463_s_at	1.8485e-007
209505_at	1.9087e-007
212724_at	1.9245e-007
205581_s_at	1.9626e-007
220979_s_at	1.9626e-007
201615_x_at	1.9626e-007
222545_s_at	2.0121e-007
202932_at	2.0121e-007
203828_s_at	2.0428e-007
229530_at	2.1132e-007
213036_x_at	2.1569e-007
202917_s_at	2.1569e-007
223381_at	2.2411e-007
222409_at	2.3319e-007
202238_s_at	2.3461e-007
205207_at	2.3461e-007
226636_at	2.4001e-007
202832_at	2.4046e-007
219377_at	2.4162e-007
203222_s_at	2.4556e-007
205863_at	2.5036e-007
226231_at	2.5036e-007
229723_at	2.5462e-007
226017_at	2.5462e-007
202291_s_at	2.6002e-007
205890_s_at	2.6002e-007
204092_s_at	2.6002e-007
204130_at	2.6004e-007
210873_x_at	2.6004e-007
229280_s_at	2.6653e-007
209356_x_at	2.667e-007
202555_s_at	2.7253e-007
215785_s_at	2.7296e-007
204521_at	2.7432e-007
213049_at	2.7502e-007
202497_x_at	2.8596e-007
204502_at	2.8675e-007
221730_at	2.887e-007
204179_at	2.9269e-007
212246_at	3.0076e-007
222934_s_at	3.0561e-007
211778_s_at	3.1753e-007
202269_x_at	3.3043e-007
204279_at	3.3226e-007
219646_at	3.3312e-007
204730_at	3.3346e-007
213992_at	3.3849e-007
213125_at	3.4084e-007
206747_at	3.4217e-007
204174_at	3.4217e-007
220081_x_at	3.5211e-007
212354_at	3.5518e-007
201852_x_at	3.6621e-007
214349_at	3.6621e-007
1554895_a_at	3.6621e-007
205489_at	3.7652e-007
202283_at	3.9681e-007
217752_s_at	4.1993e-007
203153_at	4.2441e-007
221698_s_at	4.2441e-007
201157_s_at	4.253e-007
203535_at	4.2988e-007
212314_at	4.3473e-007
219623_at	4.3473e-007
230170_at	4.3473e-007
225578_at	4.3473e-007
208763_s_at	4.3636e-007
229576_s_at	4.3638e-007
221676_s_at	4.3692e-007
225687_at	4.3692e-007
217897_at	4.3725e-007
212445_s_at	4.3725e-007
223969_s_at	4.3803e-007
213194_at	4.5482e-007
209210_s_at	4.5509e-007
201300_s_at	4.7082e-007
225645_at	4.7082e-007
222495_at	4.7082e-007
200788_s_at	4.7082e-007
202742_s_at	4.7082e-007
226959_at	4.7082e-007
200635_s_at	4.7082e-007
235079_at	4.7082e-007
220319_s_at	4.7082e-007
1553828_at	4.7082e-007
217892_s_at	4.7082e-007
211555_s_at	4.7082e-007
218668_s_at	4.7082e-007
208407_s_at	4.7082e-007
211370_s_at	4.7082e-007
220442_at	4.7082e-007
202311_s_at	4.7082e-007
226576_at	4.7082e-007
1555846_a_at	4.7082e-007
227001_at	4.7082e-007
1559538_at	4.7082e-007
225009_at	4.7082e-007
204006_s_at	4.7082e-007
202741_at	4.7082e-007
225157_at	4.7082e-007
218586_at	4.7082e-007
221898_at	4.7293e-007
35666_at	4.7293e-007
226777_at	4.7293e-007
217722_s_at	4.7293e-007
212355_at	4.7293e-007
223151_at	4.7293e-007
204033_at	4.7293e-007
202893_at	4.7293e-007
208788_at	4.7293e-007
206094_x_at	4.7293e-007
212356_at	4.7293e-007
227697_at	4.7293e-007
204023_at	4.7293e-007
202766_s_at	4.7293e-007
222379_at	4.7293e-007
203076_s_at	4.7293e-007
213042_s_at	4.7293e-007
217356_s_at	4.7293e-007
203370_s_at	4.7293e-007
212263_at	4.7293e-007
203025_at	4.7293e-007
203699_s_at	4.7293e-007
209279_s_at	4.7293e-007
217763_s_at	4.7293e-007
204629_at	4.7293e-007
204165_at	4.7293e-007
223437_at	4.7293e-007
226594_at	4.7293e-007
202978_s_at	4.7293e-007
1552502_s_at	4.7293e-007
204285_s_at	4.7293e-007
202049_s_at	4.773e-007
226066_at	4.8226e-007
218322_s_at	5.0063e-007
206580_s_at	5.1161e-007
200602_at	5.1737e-007
217964_at	5.1737e-007
225800_at	5.1737e-007
225846_at	5.2015e-007
204747_at	5.2409e-007
200884_at	5.2409e-007
204790_at	5.2409e-007
226978_at	5.2409e-007
1553117_a_at	5.2409e-007
226867_at	5.2409e-007
201694_s_at	5.2409e-007
209864_at	5.2409e-007
226473_at	5.2409e-007
228752_at	5.2409e-007
235102_x_at	5.2409e-007
219390_at	5.2409e-007
211071_s_at	5.2409e-007
202386_s_at	5.2409e-007
214703_s_at	5.2409e-007
209588_at	5.2409e-007
226809_at	5.2409e-007
203367_at	5.2409e-007
201389_at	5.2409e-007
206114_at	5.2409e-007
230560_at	5.2409e-007
230088_at	5.2409e-007
209324_s_at	5.2409e-007
226302_at	5.2409e-007
226466_s_at	5.2517e-007
207387_s_at	5.2517e-007
202800_at	5.3428e-007
209218_at	5.3466e-007
230972_at	5.3466e-007
200986_at	5.3549e-007
205860_x_at	5.3876e-007
223847_s_at	5.4855e-007
228948_at	5.5387e-007
220417_s_at	5.6368e-007
1559477_s_at	5.6873e-007
213346_at	5.8251e-007
212560_at	5.8251e-007
209087_x_at	5.8251e-007
229083_at	5.8251e-007
208228_s_at	5.8251e-007
214261_s_at	5.8251e-007
200709_at	5.8251e-007
223611_s_at	5.8251e-007
221884_at	5.8251e-007
228069_at	5.8251e-007
231001_at	5.8251e-007
215093_at	5.8251e-007
218471_s_at	5.8251e-007
204929_s_at	5.8251e-007
226652_at	5.8251e-007
226974_at	5.8766e-007
205568_at	5.9075e-007
206084_at	5.9075e-007
221589_s_at	5.9075e-007
204766_s_at	5.9075e-007
213577_at	5.9075e-007
215125_s_at	5.9075e-007
230645_at	5.9075e-007
228415_at	5.9075e-007
217758_s_at	5.9075e-007
201111_at	5.9075e-007
219315_s_at	5.9103e-007
202735_at	5.9218e-007
223122_s_at	5.9587e-007
217955_at	5.9587e-007
218576_s_at	5.9587e-007
208851_s_at	5.9587e-007
223374_s_at	6.0216e-007
212464_s_at	6.0564e-007
203650_at	6.2443e-007
210095_s_at	6.2897e-007
216088_s_at	6.3545e-007
221253_s_at	6.3545e-007
230619_at	6.4079e-007
214855_s_at	6.4079e-007
222452_s_at	6.4079e-007
212510_at	6.4224e-007
1553105_s_at	6.4573e-007
202054_s_at	6.589e-007
205645_at	6.589e-007
218298_s_at	6.589e-007
223129_x_at	6.589e-007
209708_at	6.6834e-007
221216_s_at	6.7097e-007
219404_at	6.7097e-007
202388_at	6.8558e-007
209250_at	6.8868e-007
222457_s_at	6.8868e-007
219219_at	6.9019e-007
226420_at	6.9151e-007
204588_s_at	6.9366e-007
218857_s_at	6.9366e-007
201114_x_at	6.9385e-007
208596_s_at	6.9465e-007
226769_at	6.9519e-007
1554678_s_at	7.0253e-007
217939_s_at	7.0253e-007
215723_s_at	7.1901e-007
213905_x_at	7.1901e-007
222764_at	7.2006e-007
229331_at	7.2006e-007
212077_at	7.2006e-007
224733_at	7.2669e-007
204298_s_at	7.3131e-007
227959_at	7.3213e-007
208978_at	7.3475e-007
200738_s_at	7.3475e-007
209440_at	7.3475e-007
225080_at	7.3475e-007
214963_at	7.3475e-007
212353_at	7.3475e-007
234008_s_at	7.3475e-007
222587_s_at	7.3817e-007
211813_x_at	7.4061e-007
1552797_s_at	7.4841e-007
239435_x_at	7.5782e-007
227049_at	7.5796e-007
210473_s_at	7.6779e-007
223194_s_at	7.8161e-007
229390_at	7.9107e-007
216243_s_at	7.9913e-007
204532_x_at	7.9913e-007
202018_s_at	8.0062e-007
226388_at	8.0062e-007
209969_s_at	8.0062e-007
201627_s_at	8.0062e-007
201381_x_at	8.0062e-007
212024_x_at	8.0062e-007
207996_s_at	8.0062e-007
220419_s_at	8.0062e-007
202951_at	8.0062e-007
229602_at	8.0062e-007
223092_at	8.0205e-007
225162_at	8.0304e-007
222531_s_at	8.0885e-007
221164_x_at	8.0885e-007
235436_at	8.0889e-007
209101_at	8.1743e-007
224983_at	8.2031e-007
203509_at	8.2266e-007
202307_s_at	8.2548e-007
212446_s_at	8.3422e-007
208161_s_at	8.3977e-007
203820_s_at	8.3977e-007
243582_at	8.3977e-007
200974_at	8.3977e-007
229893_at	8.3977e-007
204078_at	8.3977e-007
223681_s_at	8.3977e-007
211919_s_at	8.3977e-007
217719_at	8.3977e-007
227607_at	8.3977e-007
235821_at	8.3977e-007
224616_at	8.3977e-007
206855_s_at	8.4024e-007
235144_at	8.4024e-007
213068_at	8.4024e-007
213797_at	8.4024e-007
205479_s_at	8.4024e-007
201166_s_at	8.5621e-007
217769_s_at	8.5707e-007
207126_x_at	8.8423e-007
218182_s_at	8.8423e-007
211395_x_at	8.8423e-007
228622_s_at	8.8423e-007
205942_s_at	8.8423e-007
204607_at	8.8423e-007
210568_s_at	8.8423e-007
212723_at	8.8423e-007
231832_at	8.8423e-007
234994_at	8.8423e-007
201761_at	8.8423e-007
202952_s_at	8.8423e-007
228564_at	8.8423e-007
225129_at	8.8423e-007
223475_at	8.8423e-007
221588_x_at	8.8423e-007
225389_at	8.8444e-007
204115_at	8.8587e-007
225102_at	8.8587e-007
224622_at	8.8709e-007
214433_s_at	8.9438e-007
56256_at	9.0206e-007
201149_s_at	9.0396e-007
212296_at	9.0724e-007
220041_at	9.0768e-007
235976_at	9.0768e-007
201007_at	9.0768e-007
225022_at	9.0768e-007
222448_s_at	9.0768e-007
201190_s_at	9.0768e-007
204811_s_at	9.0768e-007
224376_s_at	9.0768e-007
235072_s_at	9.0768e-007
229479_at	9.0768e-007
213063_at	9.0768e-007
203562_at	9.0768e-007
215411_s_at	9.0768e-007
228469_at	9.0768e-007
232481_s_at	9.0768e-007
232080_at	9.1137e-007
212344_at	9.1892e-007
1555756_a_at	9.2939e-007
226955_at	9.3035e-007
227660_at	9.3035e-007
234975_at	9.3035e-007
211668_s_at	9.3035e-007
229053_at	9.3035e-007
204570_at	9.3035e-007
210164_at	9.3035e-007
243618_s_at	9.3035e-007
222791_at	9.3035e-007
208747_s_at	9.3035e-007
217590_s_at	9.3062e-007
209191_at	9.3418e-007
200636_s_at	9.605e-007
219641_at	1.0028e-006
219743_at	1.0053e-006
203513_at	1.0069e-006
223283_s_at	1.0069e-006
225340_s_at	1.0257e-006
226608_at	1.0441e-006
206324_s_at	1.0746e-006
209652_s_at	1.0746e-006
203037_s_at	1.0746e-006
225767_at	1.0872e-006
224994_at	1.0888e-006
227449_at	1.0969e-006
219890_at	1.1002e-006
238513_at	1.1002e-006
227407_at	1.1002e-006
203685_at	1.1002e-006
234120_at	1.1002e-006
204639_at	1.1002e-006
212918_at	1.1002e-006
200606_at	1.1002e-006
202208_s_at	1.1002e-006
201625_s_at	1.1002e-006
212611_at	1.1018e-006
229450_at	1.1271e-006
204127_at	1.1271e-006
227630_at	1.1611e-006
201058_s_at	1.1775e-006
205609_at	1.1909e-006
209335_at	1.1909e-006
232176_at	1.1909e-006
225512_at	1.2115e-006
221590_s_at	1.2115e-006
212548_s_at	1.2115e-006
225019_at	1.2159e-006
212154_at	1.2203e-006
228232_s_at	1.2203e-006
221012_s_at	1.2254e-006
211506_s_at	1.2254e-006
204135_at	1.2273e-006
219884_at	1.2273e-006
205404_at	1.2275e-006
223366_at	1.228e-006
210004_at	1.2337e-006
201147_s_at	1.2337e-006
221614_s_at	1.2478e-006
205303_at	1.2503e-006
201387_s_at	1.2503e-006
212459_x_at	1.2505e-006
201646_at	1.2544e-006
205608_s_at	1.2544e-006
204798_at	1.2544e-006
220368_s_at	1.2544e-006
201044_x_at	1.259e-006
206577_at	1.2796e-006
218469_at	1.2839e-006
211715_s_at	1.2847e-006
214974_x_at	1.2876e-006
222020_s_at	1.3006e-006
225269_s_at	1.3039e-006
204620_s_at	1.3047e-006
222872_x_at	1.3047e-006
228046_at	1.3451e-006
204337_at	1.3529e-006
205011_at	1.3567e-006
221011_s_at	1.3603e-006
224997_x_at	1.3992e-006
202289_s_at	1.4069e-006
205547_s_at	1.4281e-006
223942_x_at	1.4453e-006
1554966_a_at	1.4522e-006
204849_at	1.4578e-006
229549_at	1.4601e-006
37966_at	1.4619e-006
218196_at	1.4949e-006
223287_s_at	1.5003e-006
227098_at	1.5004e-006
217867_x_at	1.5053e-006
219958_at	1.5166e-006
228186_s_at	1.5167e-006
227646_at	1.5264e-006
201379_s_at	1.5272e-006
224396_s_at	1.5308e-006
234998_at	1.5308e-006
225669_at	1.5308e-006
217835_x_at	1.5308e-006
203014_x_at	1.5308e-006
205203_at	1.5327e-006
204858_s_at	1.5345e-006
238077_at	1.554e-006
216958_s_at	1.5617e-006
201426_s_at	1.5617e-006
242794_at	1.5617e-006
207031_at	1.5617e-006
234970_at	1.5617e-006
213790_at	1.5776e-006
223316_at	1.5776e-006
215894_at	1.5798e-006
205259_at	1.5798e-006
230413_s_at	1.5839e-006
208865_at	1.5952e-006
214058_at	1.5984e-006
223282_at	1.6167e-006
214511_x_at	1.6236e-006
207655_s_at	1.6524e-006
219025_at	1.6579e-006
204051_s_at	1.671e-006
214112_s_at	1.6851e-006
208717_at	1.6857e-006
226743_at	1.6947e-006
218217_at	1.7088e-006
222730_s_at	1.7088e-006
221731_x_at	1.7088e-006
207233_s_at	1.7088e-006
210461_s_at	1.71e-006
202081_at	1.7195e-006
204472_at	1.722e-006
218499_at	1.722e-006
214146_s_at	1.731e-006
201287_s_at	1.731e-006
223880_x_at	1.731e-006
227059_at	1.731e-006
221729_at	1.731e-006
222885_at	1.7628e-006
212657_s_at	1.7628e-006
229427_at	1.7628e-006
218162_at	1.7628e-006
204615_x_at	1.7628e-006
225185_at	1.7628e-006
218619_s_at	1.7638e-006
201775_s_at	1.7641e-006
201693_s_at	1.7725e-006
204398_s_at	1.7725e-006
202061_s_at	1.7823e-006
230264_s_at	1.7845e-006
203342_at	1.7919e-006
212428_at	1.7919e-006
219933_at	1.7919e-006
205929_at	1.7919e-006
205111_s_at	1.7919e-006
227345_at	1.7977e-006
228686_at	1.8104e-006
226077_at	1.8145e-006
202833_s_at	1.8209e-006
202889_x_at	1.8236e-006
201279_s_at	1.8642e-006
228400_at	1.8801e-006
209616_s_at	1.9445e-006
202365_at	1.9445e-006
209868_s_at	1.9465e-006
208962_s_at	1.9537e-006
203022_at	1.9537e-006
203570_at	1.9537e-006
225225_at	1.9584e-006
232201_at	1.9739e-006
208789_at	2.0177e-006
222399_s_at	2.0294e-006
210675_s_at	2.0294e-006
212593_s_at	2.0294e-006
1553132_a_at	2.0294e-006
201185_at	2.0294e-006
241801_at	2.0319e-006
217109_at	2.049e-006
203561_at	2.0818e-006
202014_at	2.0822e-006
226648_at	2.0822e-006
237004_at	2.0822e-006
225812_at	2.0872e-006
224794_s_at	2.0938e-006
228221_at	2.1033e-006
235800_at	2.1033e-006
214279_s_at	2.1033e-006
205122_at	2.1033e-006
205980_s_at	2.1033e-006
222549_at	2.1033e-006
200615_s_at	2.1033e-006
226688_at	2.1033e-006
206805_at	2.1033e-006
224189_x_at	2.1033e-006
205597_at	2.1033e-006
218973_at	2.1033e-006
218174_s_at	2.1033e-006
226658_at	2.1033e-006
1294_at	2.1033e-006
205495_s_at	2.1033e-006
1552834_at	2.1033e-006
209189_at	2.1033e-006
212692_s_at	2.1033e-006
212917_x_at	2.1033e-006
223502_s_at	2.1033e-006
225926_at	2.1033e-006
204007_at	2.1033e-006
206101_at	2.1033e-006
218223_s_at	2.114e-006
209291_at	2.1206e-006
226169_at	2.1225e-006
204875_s_at	2.1254e-006
212870_at	2.1719e-006
206782_s_at	2.1942e-006
216210_x_at	2.2012e-006
235199_at	2.2158e-006
227404_s_at	2.2552e-006
212546_s_at	2.2552e-006
202498_s_at	2.2552e-006
226382_at	2.2574e-006
212262_at	2.2608e-006
230257_s_at	2.2836e-006
227642_at	2.2856e-006
1556000_s_at	2.2858e-006
224945_at	2.2858e-006
38037_at	2.2858e-006
215707_s_at	2.3065e-006
205572_at	2.3345e-006
218019_s_at	2.3509e-006
225759_x_at	2.3519e-006
223121_s_at	2.3601e-006
228459_at	2.3999e-006
226517_at	2.405e-006
204794_at	2.405e-006
225881_at	2.4528e-006
228201_at	2.4622e-006
204787_at	2.4671e-006
228281_at	2.4671e-006
205206_at	2.4708e-006
203789_s_at	2.4774e-006
207266_x_at	2.4774e-006
226051_at	2.5032e-006
219410_at	2.5032e-006
1552627_a_at	2.5257e-006
1564064_a_at	2.5257e-006
201577_at	2.5257e-006
201620_at	2.5257e-006
216598_s_at	2.5257e-006
224927_at	2.5287e-006
203266_s_at	2.5503e-006
37965_at	2.5503e-006
224823_at	2.5532e-006
224848_at	2.5538e-006
211126_s_at	2.5632e-006
204895_x_at	2.5633e-006
226912_at	2.5792e-006
202962_at	2.5834e-006
227182_at	2.5834e-006
236513_at	2.5953e-006
220994_s_at	2.6001e-006
201626_at	2.6001e-006
221495_s_at	2.6304e-006
202954_at	2.6378e-006
36084_at	2.6421e-006
201328_at	2.6421e-006
225544_at	2.6584e-006
201648_at	2.6838e-006
225311_at	2.6906e-006
204610_s_at	2.6996e-006
243634_at	2.7147e-006
226436_at	2.7185e-006
203423_at	2.7239e-006
219543_at	2.7356e-006
212119_at	2.7523e-006
203832_at	2.7554e-006
201349_at	2.757e-006
202237_at	2.769e-006
233555_s_at	2.769e-006
209304_x_at	2.769e-006
203836_s_at	2.8235e-006
218669_at	2.8719e-006
202317_s_at	2.8719e-006
236044_at	2.8719e-006
226997_at	2.8726e-006
212959_s_at	2.8726e-006
203895_at	2.9237e-006
203453_at	2.9237e-006
212025_s_at	2.9237e-006
224694_at	2.9237e-006
219947_at	2.9237e-006
217110_s_at	2.942e-006
221004_s_at	2.9536e-006
226230_at	2.9722e-006
213106_at	2.9738e-006
219501_at	2.9797e-006
223303_at	2.9797e-006
1554271_a_at	2.9797e-006
218017_s_at	2.9848e-006
218709_s_at	2.9848e-006
203876_s_at	2.9848e-006
204321_at	2.9848e-006
238623_at	3.0099e-006
204971_at	3.0099e-006
210651_s_at	3.0099e-006
212805_at	3.0099e-006
213901_x_at	3.0099e-006
205042_at	3.0099e-006
227068_at	3.0099e-006
227134_at	3.0099e-006
225299_at	3.0099e-006
227425_at	3.0245e-006
1561387_a_at	3.0245e-006
229499_at	3.0304e-006
225354_s_at	3.0543e-006
212117_at	3.0668e-006
211429_s_at	3.0672e-006
1554547_at	3.0672e-006
219121_s_at	3.0787e-006
204687_at	3.1067e-006
208726_s_at	3.1067e-006
209305_s_at	3.2174e-006
37892_at	3.2174e-006
209142_s_at	3.2174e-006
224989_at	3.2313e-006
205422_s_at	3.2539e-006
1552833_at	3.2539e-006
205681_at	3.2543e-006
205296_at	3.2559e-006
213422_s_at	3.2641e-006
226237_at	3.2755e-006
224861_at	3.3448e-006
214436_at	3.3463e-006
214924_s_at	3.3465e-006
227052_at	3.3465e-006
205153_s_at	3.3465e-006
217936_at	3.3494e-006
218313_s_at	3.3654e-006
200791_s_at	3.3654e-006
202673_at	3.3658e-006
203595_s_at	3.377e-006
213051_at	3.4123e-006
221526_x_at	3.4123e-006
203639_s_at	3.4123e-006
1554489_a_at	3.4264e-006
210094_s_at	3.4323e-006
218021_at	3.4345e-006
202409_at	3.439e-006
207069_s_at	3.4452e-006
229067_at	3.5126e-006
207426_s_at	3.5126e-006
202672_s_at	3.556e-006
226126_at	3.5617e-006
219682_s_at	3.5617e-006
222623_s_at	3.6067e-006
218067_s_at	3.636e-006
222752_s_at	3.636e-006
223203_at	3.6534e-006
1554239_s_at	3.6751e-006
1557905_s_at	3.6767e-006
1557820_at	3.6791e-006
230119_at	3.7211e-006
235725_at	3.7305e-006
218145_at	3.7388e-006
226248_s_at	3.7388e-006
203299_s_at	3.7388e-006
222446_s_at	3.7732e-006
229554_at	3.7732e-006
210691_s_at	3.8391e-006
225095_at	3.8562e-006
220988_s_at	3.8736e-006
226311_at	3.8816e-006
219221_at	3.8816e-006
223079_s_at	3.8816e-006
201443_s_at	3.8816e-006
201886_at	3.8816e-006
223130_s_at	3.8847e-006
227239_at	3.8955e-006
230430_at	3.8955e-006
228791_at	3.8955e-006
218198_at	3.8955e-006
210086_at	3.9088e-006
1552610_a_at	3.9115e-006
219735_s_at	3.9115e-006
202225_at	3.9347e-006
205248_at	3.975e-006
227846_at	3.975e-006
226345_at	3.975e-006
226020_s_at	4.0217e-006
210757_x_at	4.0217e-006
201733_at	4.0217e-006
209825_s_at	4.0217e-006
213279_at	4.0217e-006
40472_at	4.0217e-006
200001_at	4.0217e-006
201877_s_at	4.0217e-006
217764_s_at	4.0217e-006
219282_s_at	4.0646e-006
201280_s_at	4.119e-006
225285_at	4.119e-006
204776_at	4.1869e-006
244689_at	4.1869e-006
220840_s_at	4.188e-006
214734_at	4.1935e-006
201787_at	4.2614e-006
218982_s_at	4.2622e-006
212265_at	4.2622e-006
201978_s_at	4.281e-006
210809_s_at	4.281e-006
203300_x_at	4.2953e-006
201963_at	4.3126e-006
238597_at	4.367e-006
212063_at	4.367e-006
204440_at	4.3671e-006
239230_at	4.3816e-006
214779_s_at	4.3816e-006
231887_s_at	4.3962e-006
218487_at	4.3979e-006
225381_at	4.3979e-006
214953_s_at	4.4248e-006
217543_s_at	4.4248e-006
209604_s_at	4.4248e-006
203075_at	4.4248e-006
228115_at	4.4524e-006
212584_at	4.4919e-006
200612_s_at	4.4919e-006
217916_s_at	4.4919e-006
243349_at	4.5258e-006
203988_s_at	4.5294e-006
219342_at	4.562e-006
239087_at	4.5757e-006
229648_at	4.5949e-006
225390_s_at	4.6115e-006
209496_at	4.6115e-006
225661_at	4.6117e-006
219386_s_at	4.6498e-006
225589_at	4.6586e-006
209292_at	4.6856e-006
222243_s_at	4.6899e-006
235529_x_at	4.6927e-006
217737_x_at	4.6927e-006
205160_at	4.721e-006
218361_at	4.7483e-006
209844_at	4.7483e-006
213004_at	4.7752e-006
231101_at	4.8308e-006
212397_at	4.8685e-006
206312_at	4.8697e-006
219195_at	4.9095e-006
227981_at	4.9095e-006
205100_at	4.9095e-006
201858_s_at	4.9133e-006
213725_x_at	4.9142e-006
231851_at	4.9379e-006
204897_at	5.0086e-006
209795_at	5.0149e-006
225061_at	5.0444e-006
201472_at	5.0537e-006
212779_at	5.0574e-006
215813_s_at	5.0575e-006
225242_s_at	5.0575e-006
201994_at	5.0575e-006
212961_x_at	5.1559e-006
221942_s_at	5.2036e-006
203440_at	5.2214e-006
213169_at	5.2961e-006
204459_at	5.2961e-006
209141_at	5.3057e-006
201061_s_at	5.3144e-006
224847_at	5.4016e-006
232652_x_at	5.4113e-006
225195_at	5.4113e-006
203566_s_at	5.4113e-006
229218_at	5.4113e-006
207431_s_at	5.4207e-006
202826_at	5.4663e-006
201691_s_at	5.4663e-006
225548_at	5.4911e-006
227099_s_at	5.5125e-006
203286_at	5.5614e-006
221571_at	5.5614e-006
223438_s_at	5.6057e-006
224943_at	5.6548e-006
215346_at	5.6984e-006
209406_at	5.6984e-006
218724_s_at	5.7606e-006
212791_at	5.7606e-006
229453_at	5.7606e-006
223024_at	5.7606e-006
201899_s_at	5.7835e-006
231439_at	5.8177e-006
225439_at	5.8375e-006
200600_at	5.8394e-006
222044_at	5.8624e-006
201278_at	5.9101e-006
228067_at	5.9121e-006
229369_at	5.9305e-006
202859_x_at	5.9305e-006
226692_at	5.9541e-006
211047_x_at	5.9813e-006
223497_at	6.012e-006
1555461_at	6.012e-006
218692_at	6.086e-006
227554_at	6.086e-006
225757_s_at	6.086e-006
202575_at	6.1343e-006
210107_at	6.2121e-006
225651_at	6.2121e-006
210042_s_at	6.2158e-006
202273_at	6.2158e-006
210276_s_at	6.2158e-006
221751_at	6.2293e-006
202628_s_at	6.2944e-006
223324_s_at	6.2963e-006
201768_s_at	6.3213e-006
202643_s_at	6.3772e-006
235626_at	6.3772e-006
225320_at	6.3934e-006
203118_at	6.4887e-006
212508_at	6.4992e-006
220724_at	6.5655e-006
208405_s_at	6.6802e-006
203445_s_at	6.6802e-006
214508_x_at	6.7072e-006
200757_s_at	6.7072e-006
210029_at	6.7163e-006
212594_at	6.7163e-006
202404_s_at	6.7163e-006
203886_s_at	6.7163e-006
201989_s_at	6.7316e-006
221031_s_at	6.7316e-006
203529_at	6.7429e-006
213839_at	6.7602e-006
206102_at	6.8637e-006
205943_at	6.8637e-006
201739_at	6.8988e-006
201735_s_at	6.9613e-006
220088_at	7.0246e-006
224577_at	7.1057e-006
210582_s_at	7.1785e-006
229669_at	7.1785e-006
229021_at	7.1999e-006
209642_at	7.2074e-006
220239_at	7.2125e-006
224921_at	7.2125e-006
205757_at	7.2159e-006
201984_s_at	7.2244e-006
224576_at	7.257e-006
1554897_s_at	7.259e-006
238846_at	7.276e-006
51158_at	7.2797e-006
213464_at	7.3225e-006
235964_x_at	7.4241e-006
225830_at	7.4241e-006
214106_s_at	7.4919e-006
203797_at	7.5e-006
228760_at	7.5462e-006
202943_s_at	7.5984e-006
220014_at	7.6493e-006
224845_s_at	7.6493e-006
201069_at	7.6779e-006
237086_at	7.6779e-006
206513_at	7.7247e-006
203968_s_at	7.7296e-006
225367_at	7.7516e-006
227574_at	7.7516e-006
219431_at	7.7516e-006
1568877_a_at	7.7516e-006
201897_s_at	7.7531e-006
221235_s_at	7.8054e-006
219257_s_at	7.8677e-006
220161_s_at	7.8677e-006
216604_s_at	7.8753e-006
218854_at	7.8898e-006
227274_at	7.8898e-006
242600_at	7.8898e-006
212602_at	7.9461e-006
204689_at	7.9462e-006
1555203_s_at	7.9739e-006
227949_at	7.9739e-006
212398_at	7.9739e-006
212507_at	7.9739e-006
202745_at	8.0035e-006
207544_s_at	8.0423e-006
228433_at	8.1006e-006
205474_at	8.1056e-006
239525_at	8.1266e-006
236361_at	8.1266e-006
201778_s_at	8.1266e-006
235206_at	8.1441e-006
204199_at	8.1475e-006
213793_s_at	8.1762e-006
225276_at	8.371e-006
218363_at	8.3979e-006
227999_at	8.4195e-006
209933_s_at	8.4195e-006
227240_at	8.4521e-006
226185_at	8.4521e-006
209296_at	8.4521e-006
225679_at	8.4778e-006
207037_at	8.4778e-006
213567_at	8.4778e-006
231894_at	8.4778e-006
226213_at	8.4778e-006
215471_s_at	8.4886e-006
228606_at	8.4984e-006
202282_at	8.4984e-006
1558733_at	8.4984e-006
205098_at	8.4984e-006
207776_s_at	8.4984e-006
227779_at	8.4984e-006
202627_s_at	8.4984e-006
226264_at	8.4984e-006
227828_s_at	8.5589e-006
231009_at	8.5589e-006
214070_s_at	8.6697e-006
208945_s_at	8.7653e-006
218396_at	8.7653e-006
204237_at	8.7653e-006
201893_x_at	8.7653e-006
225710_at	8.8046e-006
220301_at	8.8356e-006
216316_x_at	8.9421e-006
205125_at	8.9539e-006
202887_s_at	8.9539e-006
203240_at	8.9637e-006
211062_s_at	9.0463e-006
217762_s_at	9.0463e-006
206211_at	9.0463e-006
204663_at	9.1544e-006
208908_s_at	9.1985e-006
204213_at	9.1985e-006
203759_at	9.1985e-006
218966_at	9.2204e-006
225790_at	9.3566e-006
211896_s_at	9.4546e-006
216950_s_at	9.46e-006
213307_at	9.474e-006
235350_at	9.5059e-006
212888_at	9.5059e-006
241706_at	9.5059e-006
226462_at	9.5059e-006
203656_at	9.5059e-006
214582_at	9.5241e-006
223220_s_at	9.5241e-006
225096_at	9.5241e-006
219868_s_at	9.5393e-006
225788_at	9.5421e-006
205281_s_at	9.5529e-006
217122_s_at	9.58e-006
205769_at	9.58e-006
204005_s_at	9.5882e-006
225829_at	9.7231e-006
243386_at	9.7711e-006
225613_at	9.8239e-006
209949_at	9.8239e-006
235344_at	9.8897e-006
202519_at	9.8897e-006
226568_at	9.9207e-006
200856_x_at	1.0006e-005
206419_at	1.0006e-005
201040_at	1.0006e-005
222654_at	1.0006e-005
224391_s_at	1.0006e-005
216834_at	1.0006e-005
208963_x_at	1.0006e-005
225368_at	1.0101e-005
227977_at	1.0106e-005
213198_at	1.0106e-005
220603_s_at	1.0229e-005
203077_s_at	1.0229e-005
212122_at	1.0229e-005
213110_s_at	1.0238e-005
203234_at	1.0255e-005
208074_s_at	1.0255e-005
200864_s_at	1.0302e-005
209621_s_at	1.0342e-005
200643_at	1.0342e-005
212120_at	1.0347e-005
201898_s_at	1.0388e-005
219850_s_at	1.0426e-005
208654_s_at	1.0459e-005
205922_at	1.0475e-005
212099_at	1.0489e-005
242996_at	1.0686e-005
213933_at	1.07e-005
219165_at	1.07e-005
211340_s_at	1.073e-005
226747_at	1.0757e-005
225270_at	1.0768e-005
217888_s_at	1.0791e-005
218189_s_at	1.0791e-005
201616_s_at	1.0799e-005
219405_at	1.08e-005
202068_s_at	1.0836e-005
211382_s_at	1.0836e-005
233842_x_at	1.0891e-005
202730_s_at	1.0891e-005
203456_at	1.1032e-005
226292_at	1.1144e-005
225810_at	1.1158e-005
218802_at	1.1194e-005
206331_at	1.1195e-005
209288_s_at	1.1243e-005
200037_s_at	1.1339e-005
219000_s_at	1.135e-005
35150_at	1.135e-005
212977_at	1.1376e-005
225317_at	1.1376e-005
226770_at	1.1396e-005
226706_at	1.1433e-005
201164_s_at	1.1605e-005
219200_at	1.1638e-005
220929_at	1.1822e-005
203961_at	1.1865e-005
206326_at	1.1875e-005
204052_s_at	1.1879e-005
227446_s_at	1.2013e-005
223753_s_at	1.2013e-005
219985_at	1.2013e-005
200857_s_at	1.2016e-005
201510_at	1.2069e-005
201584_s_at	1.207e-005
242683_at	1.2106e-005
215343_at	1.2185e-005
233849_s_at	1.2239e-005
243296_at	1.2239e-005
209472_at	1.2239e-005
218171_at	1.2239e-005
227676_at	1.227e-005
226338_at	1.227e-005
222932_at	1.227e-005
224972_at	1.2321e-005
227340_s_at	1.2321e-005
205114_s_at	1.2457e-005
213714_at	1.2461e-005
201285_at	1.2461e-005
223115_at	1.2522e-005
215100_at	1.2531e-005
213001_at	1.2531e-005
209875_s_at	1.259e-005
208881_x_at	1.259e-005
201631_s_at	1.2696e-005
200774_at	1.2779e-005
229842_at	1.2801e-005
223564_s_at	1.2814e-005
229114_at	1.2887e-005
48106_at	1.2906e-005
40016_g_at	1.2967e-005
215101_s_at	1.2968e-005
215363_x_at	1.2976e-005
37005_at	1.2978e-005
213929_at	1.2991e-005
225464_at	1.3018e-005
210002_at	1.3018e-005
212481_s_at	1.3018e-005
226756_at	1.3209e-005
230944_at	1.3216e-005
201016_at	1.3216e-005
1568639_a_at	1.3217e-005
203682_s_at	1.3238e-005
213334_x_at	1.3263e-005
204491_at	1.3277e-005
204533_at	1.3281e-005
228241_at	1.3325e-005
202531_at	1.3325e-005
225782_at	1.3325e-005
223363_at	1.3597e-005
229404_at	1.3597e-005
213315_x_at	1.3605e-005
225318_at	1.3605e-005
218352_at	1.3605e-005
209118_s_at	1.385e-005
229543_at	1.385e-005
1552504_a_at	1.3945e-005
242218_at	1.3949e-005
201262_s_at	1.3979e-005
216253_s_at	1.4039e-005
204103_at	1.407e-005
215446_s_at	1.4077e-005
243509_at	1.4124e-005
218078_s_at	1.416e-005
225684_at	1.4181e-005
210302_s_at	1.4193e-005
228339_at	1.4235e-005
205174_s_at	1.4235e-005
200837_at	1.4235e-005
202433_at	1.4235e-005
203858_s_at	1.424e-005
200887_s_at	1.4267e-005
214844_s_at	1.4325e-005
201744_s_at	1.435e-005
225762_x_at	1.4519e-005
226385_s_at	1.4579e-005
201734_at	1.4624e-005
204030_s_at	1.469e-005
228107_at	1.4771e-005
207177_at	1.4805e-005
226950_at	1.4805e-005
228993_s_at	1.492e-005
203878_s_at	1.4921e-005
209340_at	1.4944e-005
227165_at	1.4985e-005
203638_s_at	1.4999e-005
205270_s_at	1.4999e-005
228468_at	1.503e-005
238041_at	1.5075e-005
227759_at	1.5169e-005
235850_at	1.5224e-005
235043_at	1.5224e-005
211240_x_at	1.5252e-005
204042_at	1.5252e-005
213017_at	1.5252e-005
211689_s_at	1.5256e-005
207124_s_at	1.538e-005
207291_at	1.5382e-005
55872_at	1.543e-005
210621_s_at	1.5579e-005
209656_s_at	1.5581e-005
37950_at	1.5658e-005
206631_at	1.5669e-005
228670_at	1.5723e-005
237521_x_at	1.5738e-005
227304_at	1.5738e-005
219610_at	1.5738e-005
221654_s_at	1.5738e-005
210175_at	1.575e-005
227623_at	1.575e-005
200710_at	1.5846e-005
219087_at	1.5931e-005
203316_s_at	1.5987e-005
205483_s_at	1.6091e-005
224560_at	1.6173e-005
218011_at	1.6173e-005
224710_at	1.6185e-005
217846_at	1.6185e-005
230265_at	1.621e-005
213397_x_at	1.621e-005
219634_at	1.621e-005
225407_at	1.621e-005
224626_at	1.621e-005
204336_s_at	1.621e-005
201710_at	1.6228e-005
227257_s_at	1.6341e-005
218894_s_at	1.6453e-005
226152_at	1.6505e-005
225384_at	1.6505e-005
225402_at	1.6505e-005
210233_at	1.6564e-005
209836_x_at	1.6564e-005
236738_at	1.6564e-005
203695_s_at	1.6579e-005
1557944_s_at	1.6579e-005
206715_at	1.6626e-005
241355_at	1.6668e-005
229391_s_at	1.6758e-005
221802_s_at	1.6759e-005
204464_s_at	1.6765e-005
205405_at	1.6808e-005
222757_s_at	1.6885e-005
218204_s_at	1.6893e-005
201150_s_at	1.6894e-005
210764_s_at	1.6976e-005
243864_at	1.7004e-005
231842_at	1.7041e-005
37145_at	1.7073e-005
242546_at	1.7141e-005
231869_at	1.7141e-005
225557_at	1.72e-005
210641_at	1.72e-005
202450_s_at	1.7204e-005
228636_at	1.7237e-005
227728_at	1.7237e-005
203454_s_at	1.7237e-005
223695_s_at	1.7284e-005
202331_at	1.7297e-005
228365_at	1.7387e-005
202976_s_at	1.7515e-005
226485_at	1.7515e-005
202149_at	1.7515e-005
213491_x_at	1.7664e-005
226272_at	1.7693e-005
240856_at	1.7698e-005
228569_at	1.7698e-005
227701_at	1.7703e-005
201252_at	1.7703e-005
201383_s_at	1.7796e-005
227319_at	1.7796e-005
205067_at	1.7796e-005
231579_s_at	1.7796e-005
235229_at	1.7796e-005
242601_at	1.7827e-005
201689_s_at	1.8142e-005
204561_x_at	1.8154e-005
202824_s_at	1.8211e-005
207191_s_at	1.8225e-005
201105_at	1.8301e-005
215091_s_at	1.8366e-005
212382_at	1.8368e-005
215286_s_at	1.8375e-005
203821_at	1.8489e-005
224917_at	1.8543e-005
211924_s_at	1.8609e-005
201743_at	1.8619e-005
227614_at	1.8619e-005
202737_s_at	1.8619e-005
219212_at	1.8713e-005
223634_at	1.8821e-005
238524_at	1.8922e-005
204200_s_at	1.9208e-005
206238_s_at	1.9248e-005
222792_s_at	1.9291e-005
202174_s_at	1.9291e-005
201732_s_at	1.9334e-005
205802_at	1.9339e-005
220128_s_at	1.9491e-005
209791_at	1.9513e-005
232914_s_at	1.9513e-005
224321_at	1.9528e-005
210845_s_at	1.9617e-005
209655_s_at	1.9688e-005
227295_at	1.9767e-005
210813_s_at	1.9767e-005
227649_s_at	1.9777e-005
204066_s_at	1.9829e-005
1554899_s_at	1.9829e-005
235343_at	1.9829e-005
203915_at	1.988e-005
211571_s_at	1.9904e-005
228863_at	1.9949e-005
237654_at	2.0005e-005
202095_s_at	2.0015e-005
200854_at	2.0015e-005
220651_s_at	2.0176e-005
203597_s_at	2.029e-005
222402_at	2.0427e-005
202499_s_at	2.0427e-005
212338_at	2.0461e-005
217774_s_at	2.0461e-005
207977_s_at	2.0461e-005
218638_s_at	2.0524e-005
236264_at	2.0699e-005
215933_s_at	2.0699e-005
229810_at	2.0728e-005
219479_at	2.0737e-005
222664_at	2.0784e-005
235728_at	2.0816e-005
210735_s_at	2.0816e-005
221245_s_at	2.0816e-005
212599_at	2.0816e-005
229997_at	2.095e-005
204294_at	2.104e-005
209082_s_at	2.1078e-005
229720_at	2.108e-005
225332_at	2.1237e-005
212346_s_at	2.1237e-005
224636_at	2.136e-005
202050_s_at	2.1371e-005
219132_at	2.1371e-005
200859_x_at	2.1611e-005
1555041_a_at	2.1701e-005
204378_at	2.1701e-005
219450_at	2.1701e-005
223984_s_at	2.1747e-005
206320_s_at	2.1757e-005
177_at	2.178e-005
240173_at	2.1828e-005
212806_at	2.1949e-005
227735_s_at	2.1949e-005
223730_at	2.2052e-005
225591_at	2.2052e-005
211202_s_at	2.2114e-005
212386_at	2.2199e-005
219330_at	2.2199e-005
201041_s_at	2.2266e-005
226001_at	2.2266e-005
210633_x_at	2.2266e-005
201549_x_at	2.2266e-005
202454_s_at	2.2334e-005
223427_s_at	2.235e-005
215136_s_at	2.252e-005
1555705_a_at	2.252e-005
201558_at	2.2532e-005
218163_at	2.2532e-005
219863_at	2.2532e-005
1553274_a_at	2.276e-005
51146_at	2.3009e-005
204235_s_at	2.3009e-005
232428_at	2.315e-005
225457_s_at	2.3152e-005
236769_at	2.3196e-005
221081_s_at	2.3196e-005
202193_at	2.3196e-005
225438_at	2.3281e-005
203002_at	2.3281e-005
232336_at	2.3384e-005
202644_s_at	2.3395e-005
204205_at	2.3395e-005
212442_s_at	2.3395e-005
211318_s_at	2.3395e-005
213186_at	2.3529e-005
214038_at	2.3729e-005
201191_at	2.3753e-005
218715_at	2.3807e-005
243729_at	2.3807e-005
204417_at	2.3938e-005
208656_s_at	2.3979e-005
233477_at	2.402e-005
209780_at	2.402e-005
223767_at	2.402e-005
202933_s_at	2.4021e-005
200644_at	2.4048e-005
222722_at	2.4053e-005
230416_at	2.4238e-005
214937_x_at	2.4385e-005
242093_at	2.4513e-005
241396_at	2.4669e-005
211566_x_at	2.4749e-005
224973_at	2.4749e-005
214845_s_at	2.4818e-005
1557938_s_at	2.4915e-005
220885_s_at	2.4999e-005
208790_s_at	2.4999e-005
218533_s_at	2.4999e-005
225189_s_at	2.5115e-005
35846_at	2.5188e-005
228424_at	2.5565e-005
243904_at	2.5699e-005
216048_s_at	2.5766e-005
200665_s_at	2.5848e-005
213997_at	2.5853e-005
227739_at	2.6076e-005
226423_at	2.6076e-005
202995_s_at	2.6216e-005
227962_at	2.6217e-005
208358_s_at	2.6293e-005
224481_s_at	2.6445e-005
203083_at	2.6727e-005
213399_x_at	2.6747e-005
202502_at	2.6747e-005
1563253_s_at	2.6747e-005
203729_at	2.6823e-005
201338_x_at	2.6832e-005
244035_at	2.6834e-005
229777_at	2.6838e-005
209847_at	2.6878e-005
235078_at	2.7127e-005
228690_s_at	2.7127e-005
227758_at	2.7247e-005
203555_at	2.7247e-005
219411_at	2.732e-005
224646_x_at	2.732e-005
229947_at	2.732e-005
225629_s_at	2.7614e-005
226713_at	2.7614e-005
201289_at	2.7817e-005
230226_s_at	2.7817e-005
1554938_a_at	2.7817e-005
203819_s_at	2.7889e-005
212609_s_at	2.7892e-005
201656_at	2.7981e-005
227677_at	2.8029e-005
1555852_at	2.8148e-005
208691_at	2.8148e-005
224002_s_at	2.8156e-005
216699_s_at	2.8276e-005
208850_s_at	2.8276e-005
1555630_a_at	2.8361e-005
225699_at	2.8398e-005
206026_s_at	2.8485e-005
223184_s_at	2.8608e-005
244519_at	2.8608e-005
230244_at	2.889e-005
227874_at	2.9202e-005
225809_at	2.9208e-005
209679_s_at	2.9219e-005
214438_at	2.9219e-005
213403_at	2.9219e-005
204128_s_at	2.9327e-005
225436_at	2.9327e-005
204749_at	2.9327e-005
225399_at	2.9425e-005
225346_at	2.9429e-005
223908_at	2.9429e-005
238378_at	2.943e-005
225835_at	2.943e-005
1568623_a_at	2.943e-005
209865_at	2.9678e-005
210006_at	2.9678e-005
229070_at	2.9936e-005
204264_at	3.0085e-005
219773_at	3.0085e-005
217428_s_at	3.0156e-005
204879_at	3.0266e-005
229958_at	3.0266e-005
1554470_s_at	3.0266e-005
205462_s_at	3.0352e-005
211864_s_at	3.0394e-005
205779_at	3.0629e-005
89948_at	3.0629e-005
218152_at	3.0752e-005
223247_at	3.0752e-005
225362_at	3.0752e-005
206666_at	3.083e-005
225097_at	3.0891e-005
238983_at	3.0891e-005
230076_at	3.0891e-005
205232_s_at	3.0963e-005
218031_s_at	3.0968e-005
230105_at	3.0989e-005
229173_at	3.1166e-005
203306_s_at	3.1166e-005
231960_at	3.1166e-005
225116_at	3.12e-005
235424_at	3.12e-005
226817_at	3.1216e-005
217860_at	3.1218e-005
227542_at	3.1375e-005
217430_x_at	3.1375e-005
205262_at	3.1375e-005
227111_at	3.142e-005
227226_at	3.1551e-005
204220_at	3.1573e-005
232994_s_at	3.1573e-005
1556181_at	3.1797e-005
202615_at	3.1839e-005
215184_at	3.193e-005
217943_s_at	3.1952e-005
222317_at	3.1965e-005
40225_at	3.1965e-005
226019_at	3.201e-005
227850_x_at	3.201e-005
218694_at	3.213e-005
209630_s_at	3.213e-005
226894_at	3.2243e-005
209507_at	3.2644e-005
203173_s_at	3.2644e-005
226560_at	3.2917e-005
218137_s_at	3.2922e-005
201666_at	3.2922e-005
236600_at	3.2922e-005
206081_at	3.3101e-005
227341_at	3.3101e-005
227456_s_at	3.3321e-005
238673_at	3.3394e-005
226119_at	3.3394e-005
224454_at	3.3394e-005
207521_s_at	3.3394e-005
232382_s_at	3.3438e-005
221766_s_at	3.3438e-005
1007_s_at	3.3473e-005
212526_at	3.3473e-005
208743_s_at	3.3473e-005
227566_at	3.3473e-005
219756_s_at	3.3689e-005
202890_at	3.3815e-005
203817_at	3.3837e-005
229798_s_at	3.3853e-005
218164_at	3.3858e-005
209558_s_at	3.4159e-005
232146_at	3.4244e-005
205242_at	3.4332e-005
218728_s_at	3.4373e-005
219314_s_at	3.443e-005
222258_s_at	3.45e-005
39248_at	3.45e-005
228051_at	3.4698e-005
1554474_a_at	3.4698e-005
218792_s_at	3.4698e-005
218411_s_at	3.4794e-005
1554080_at	3.4809e-005
242878_at	3.4907e-005
226885_at	3.4933e-005
209086_x_at	3.5093e-005
1556698_a_at	3.5171e-005
226553_at	3.5434e-005
201993_x_at	3.5571e-005
1558412_at	3.558e-005
212762_s_at	3.558e-005
201769_at	3.5584e-005
202052_s_at	3.5776e-005
219030_at	3.5776e-005
238451_at	3.5893e-005
226431_at	3.6349e-005
202795_x_at	3.6349e-005
223229_at	3.6562e-005
218206_x_at	3.6693e-005
212761_at	3.6693e-005
217781_s_at	3.6755e-005
203963_at	3.6755e-005
224163_s_at	3.6755e-005
204529_s_at	3.6778e-005
212670_at	3.7048e-005
1568596_a_at	3.7059e-005
226980_at	3.7069e-005
210544_s_at	3.7075e-005
225329_at	3.7223e-005
209732_at	3.7309e-005
209170_s_at	3.7309e-005
221667_s_at	3.7309e-005
208555_x_at	3.7347e-005
224999_at	3.7587e-005
209308_s_at	3.7676e-005
214164_x_at	3.7683e-005
209083_at	3.7985e-005
218574_s_at	3.8079e-005
202086_at	3.8126e-005
229967_at	3.8126e-005
202970_at	3.8271e-005
222815_at	3.8271e-005
212612_at	3.8277e-005
212950_at	3.8277e-005
210460_s_at	3.8277e-005
212160_at	3.8406e-005
218336_at	3.8488e-005
209067_s_at	3.8488e-005
230123_at	3.8501e-005
230071_at	3.8646e-005
213694_at	3.8831e-005
217870_s_at	3.8831e-005
211383_s_at	3.8834e-005
239277_at	3.921e-005
227262_at	3.9456e-005
202994_s_at	3.9543e-005
212675_s_at	3.9544e-005
201798_s_at	3.9823e-005
218287_s_at	3.9931e-005
231817_at	3.9931e-005
228788_at	3.9937e-005
1555845_at	4.0082e-005
227461_at	4.0082e-005
202051_s_at	4.0225e-005
205613_at	4.0439e-005
222731_at	4.0474e-005
201923_at	4.0622e-005
230357_at	4.0716e-005
212509_s_at	4.0716e-005
212758_s_at	4.0716e-005
212688_at	4.0716e-005
214467_at	4.0716e-005
202926_at	4.098e-005
202693_s_at	4.098e-005
240890_at	4.098e-005
205073_at	4.098e-005
229952_at	4.1221e-005
202677_at	4.1221e-005
201283_s_at	4.1221e-005
208063_s_at	4.1235e-005
217785_s_at	4.1322e-005
224862_at	4.1546e-005
209457_at	4.1546e-005
206015_s_at	4.1592e-005
200027_at	4.1613e-005
203870_at	4.1613e-005
229553_at	4.1636e-005
211789_s_at	4.193e-005
213064_at	4.2052e-005
203072_at	4.2282e-005
213010_at	4.231e-005
226276_at	4.25e-005
212387_at	4.2503e-005
218765_at	4.2503e-005
209448_at	4.2523e-005
208954_s_at	4.2727e-005
201317_s_at	4.2855e-005
220786_s_at	4.2928e-005
218168_s_at	4.2942e-005
211211_x_at	4.2942e-005
214356_s_at	4.2942e-005
223155_at	4.3034e-005
203917_at	4.3137e-005
227007_at	4.3137e-005
212638_s_at	4.3325e-005
201930_at	4.333e-005
209150_s_at	4.3405e-005
227255_at	4.3706e-005
207414_s_at	4.3706e-005
213107_at	4.3706e-005
235227_at	4.4218e-005
210773_s_at	4.4218e-005
227628_at	4.4246e-005
203946_s_at	4.4246e-005
202196_s_at	4.4484e-005
221874_at	4.455e-005
52255_s_at	4.4621e-005
203417_at	4.4705e-005
204439_at	4.4913e-005
218035_s_at	4.5016e-005
231856_at	4.5016e-005
215646_s_at	4.5016e-005
228494_at	4.5016e-005
218417_s_at	4.5016e-005
201859_at	4.5048e-005
229271_x_at	4.5285e-005
209206_at	4.5285e-005
204667_at	4.5352e-005
213059_at	4.5411e-005
227750_at	4.5447e-005
214442_s_at	4.5665e-005
223313_s_at	4.5665e-005
213071_at	4.5712e-005
228549_at	4.5719e-005
208862_s_at	4.5719e-005
219727_at	4.5719e-005
1554406_a_at	4.5731e-005
207717_s_at	4.5943e-005
204905_s_at	4.6012e-005
227736_at	4.6012e-005
218503_at	4.6012e-005
242196_at	4.6021e-005
228333_at	4.6156e-005
219778_at	4.6204e-005
202217_at	4.6257e-005
205053_at	4.6387e-005
217914_at	4.6601e-005
1569003_at	4.6614e-005
206254_at	4.6648e-005
222173_s_at	4.6688e-005
200747_s_at	4.7036e-005
222668_at	4.7036e-005
209103_s_at	4.7082e-005
204642_at	4.7175e-005
230350_at	4.7518e-005
224027_at	4.7521e-005
225184_at	4.7521e-005
223499_at	4.776e-005
1559883_s_at	4.7799e-005
218242_s_at	4.7799e-005
201162_at	4.7824e-005
219741_x_at	4.7895e-005
201275_at	4.7895e-005
207601_at	4.7895e-005
211475_s_at	4.7936e-005
202363_at	4.8169e-005
220751_s_at	4.8281e-005
220723_s_at	4.8281e-005
233547_x_at	4.8933e-005
206336_at	4.8949e-005
202440_s_at	4.9478e-005
226002_at	4.9478e-005
227051_at	4.9478e-005
217838_s_at	4.9478e-005
211761_s_at	4.9512e-005
236992_at	4.9518e-005
37433_at	4.968e-005
206055_s_at	4.9824e-005
212787_at	4.9829e-005
226507_at	4.9829e-005
219048_at	4.9829e-005
227624_at	5.0089e-005
236225_at	5.0243e-005
204508_s_at	5.0248e-005
232065_x_at	5.0793e-005
227708_at	5.09e-005
202619_s_at	5.0939e-005
220645_at	5.1309e-005
204457_s_at	5.147e-005
216268_s_at	5.1471e-005
223387_at	5.1471e-005
203691_at	5.1471e-005
213164_at	5.1486e-005
222580_at	5.1553e-005
209263_x_at	5.1827e-005
216212_s_at	5.2033e-005
201932_at	5.2371e-005
220294_at	5.2371e-005
226499_at	5.2371e-005
225020_at	5.251e-005
218656_s_at	5.2568e-005
228369_at	5.2585e-005
217801_at	5.2816e-005
200617_at	5.2848e-005
223491_at	5.2968e-005
229322_at	5.2968e-005
202779_s_at	5.2968e-005
229568_at	5.308e-005
226605_at	5.308e-005
211122_s_at	5.308e-005
204546_at	5.3966e-005
205191_at	5.3966e-005
230250_at	5.3966e-005
205222_at	5.4188e-005
210480_s_at	5.4224e-005
234926_s_at	5.4224e-005
224764_at	5.4224e-005
204400_at	5.4538e-005
225458_at	5.46e-005
218482_at	5.4667e-005
205158_at	5.5019e-005
205083_at	5.5019e-005
202141_s_at	5.5216e-005
214051_at	5.5216e-005
221336_at	5.5483e-005
214234_s_at	5.5483e-005
200712_s_at	5.5618e-005
205269_at	5.5806e-005
1558631_at	5.5806e-005
208986_at	5.5806e-005
1554980_a_at	5.5806e-005
222482_at	5.5806e-005
210432_s_at	5.5807e-005
224837_at	5.6145e-005
203559_s_at	5.6145e-005
212140_at	5.6145e-005
223245_at	5.6353e-005
243110_x_at	5.6373e-005
1553764_a_at	5.6373e-005
1555831_s_at	5.6414e-005
204619_s_at	5.6798e-005
214370_at	5.6899e-005
212677_s_at	5.6899e-005
242881_x_at	5.725e-005
217597_x_at	5.7278e-005
210652_s_at	5.7718e-005
227626_at	5.7781e-005
214452_at	5.7974e-005
219198_at	5.8241e-005
228574_at	5.8241e-005
201209_at	5.8244e-005
209020_at	5.8273e-005
235463_s_at	5.8528e-005
234987_at	5.8528e-005
209849_s_at	5.8528e-005
1554930_a_at	5.8528e-005
212659_s_at	5.8528e-005
219555_s_at	5.8598e-005
229435_at	5.9227e-005
209209_s_at	5.9227e-005
234107_s_at	5.9227e-005
222809_x_at	5.9227e-005
242447_at	5.9229e-005
238669_at	5.9624e-005
200620_at	5.9808e-005
212741_at	5.984e-005
206832_s_at	5.9879e-005
37278_at	5.993e-005
206025_s_at	5.993e-005
229005_at	6.0081e-005
201924_at	6.0081e-005
217861_s_at	6.0273e-005
210105_s_at	6.0273e-005
204940_at	6.0273e-005
224458_at	6.0273e-005
207173_x_at	6.0286e-005
219493_at	6.0286e-005
229402_at	6.0301e-005
225686_at	6.0544e-005
238824_at	6.0549e-005
238821_at	6.063e-005
230131_x_at	6.063e-005
203362_s_at	6.063e-005
228875_at	6.0636e-005
244553_at	6.0793e-005
208438_s_at	6.0801e-005
200813_s_at	6.0817e-005
224341_x_at	6.1284e-005
226381_at	6.1362e-005
222015_at	6.1847e-005
222394_at	6.1847e-005
219105_x_at	6.1951e-005
[truncated: 29,963 more rows]

## Sheet: GCRMA-LVS_test_NC-CA
	FDR
209626_s_at	5.3883e-010
202094_at	6.5308e-010
222456_s_at	6.5308e-010
228962_at	6.5308e-010
231370_at	9.0608e-010
210519_s_at	9.0608e-010
224746_at	9.0608e-010
200876_s_at	9.0608e-010
203058_s_at	9.0608e-010
227916_x_at	9.0608e-010
1554627_a_at	9.0608e-010
201472_at	1.0469e-009
202486_at	1.2368e-009
209391_at	1.2368e-009
201957_at	1.2368e-009
203764_at	1.2439e-009
210216_x_at	1.3515e-009
210652_s_at	1.9933e-009
242229_at	1.9933e-009
202170_s_at	2.062e-009
219493_at	2.062e-009
203207_s_at	2.062e-009
208683_at	2.062e-009
218875_s_at	2.062e-009
206199_at	2.3222e-009
203712_at	2.5191e-009
206055_s_at	2.7843e-009
213334_x_at	2.7843e-009
208821_at	2.7843e-009
203964_at	2.7843e-009
206453_s_at	2.9838e-009
225258_at	3.4213e-009
241031_at	3.8276e-009
202017_at	3.8609e-009
228143_at	3.9458e-009
215093_at	3.9458e-009
210582_s_at	3.9458e-009
225922_at	4.3864e-009
222696_at	4.3864e-009
222788_s_at	4.5905e-009
210473_s_at	4.642e-009
201833_at	4.821e-009
223196_s_at	4.8365e-009
235546_at	4.8365e-009
59375_at	4.9942e-009
212652_s_at	5.0869e-009
212917_x_at	5.0869e-009
217916_s_at	5.0869e-009
219891_at	5.3687e-009
218606_at	5.4197e-009
91684_g_at	5.9256e-009
204120_s_at	5.9457e-009
224861_at	5.9457e-009
218252_at	6.0179e-009
222837_s_at	6.3793e-009
218830_at	6.8456e-009
223949_at	6.8456e-009
227493_s_at	6.8929e-009
217949_s_at	6.9414e-009
209853_s_at	7.3786e-009
224994_at	8.1634e-009
230846_at	8.1634e-009
216532_x_at	8.1634e-009
207338_s_at	9.0676e-009
229693_at	9.0676e-009
205240_at	1.0361e-008
218035_s_at	1.0442e-008
222773_s_at	1.0442e-008
225075_at	1.0442e-008
205809_s_at	1.0605e-008
218084_x_at	1.0605e-008
203535_at	1.0605e-008
220239_at	1.1182e-008
39729_at	1.1182e-008
218590_at	1.1342e-008
200916_at	1.1406e-008
212685_s_at	1.1559e-008
220974_x_at	1.1559e-008
227019_at	1.1559e-008
35974_at	1.1559e-008
203204_s_at	1.1641e-008
227928_at	1.173e-008
201463_s_at	1.173e-008
211725_s_at	1.1875e-008
218705_s_at	1.1878e-008
225941_at	1.1878e-008
205661_s_at	1.1878e-008
204354_at	1.1878e-008
214011_s_at	1.1878e-008
212918_at	1.1954e-008
221729_at	1.2193e-008
203341_at	1.2365e-008
200807_s_at	1.2385e-008
219755_at	1.2385e-008
40255_at	1.2827e-008
224810_s_at	1.2827e-008
212185_x_at	1.294e-008
225809_at	1.294e-008
203989_x_at	1.294e-008
226017_at	1.294e-008
230109_at	1.294e-008
208711_s_at	1.294e-008
201342_at	1.294e-008
213357_at	1.3205e-008
203679_at	1.3205e-008
220454_s_at	1.3205e-008
217430_x_at	1.3533e-008
216262_s_at	1.3533e-008
218057_x_at	1.3792e-008
211318_s_at	1.3792e-008
205572_at	1.3792e-008
201106_at	1.3792e-008
1556121_at	1.398e-008
214710_s_at	1.4331e-008
243292_at	1.4331e-008
217110_s_at	1.4331e-008
226577_at	1.4331e-008
209691_s_at	1.4331e-008
201710_at	1.4331e-008
205394_at	1.4508e-008
232146_at	1.4987e-008
228280_at	1.4987e-008
208228_s_at	1.5059e-008
213773_x_at	1.5087e-008
202070_s_at	1.5259e-008
1557137_at	1.5259e-008
208672_s_at	1.5259e-008
221856_s_at	1.5259e-008
217825_s_at	1.5259e-008
201486_at	1.5259e-008
226241_s_at	1.5276e-008
212286_at	1.5276e-008
202012_s_at	1.5416e-008
225067_at	1.5416e-008
227636_at	1.5523e-008
222987_s_at	1.5523e-008
212481_s_at	1.5523e-008
207259_at	1.5523e-008
236066_at	1.5571e-008
215034_s_at	1.5692e-008
203177_x_at	1.5692e-008
226320_at	1.578e-008
222754_at	1.5882e-008
229816_at	1.5939e-008
207279_s_at	1.5939e-008
200942_s_at	1.5939e-008
228690_s_at	1.5939e-008
218258_at	1.5939e-008
219450_at	1.5939e-008
204146_at	1.5939e-008
225554_s_at	1.5939e-008
225110_at	1.6121e-008
224586_x_at	1.6121e-008
200820_at	1.6121e-008
205102_at	1.6121e-008
203564_at	1.6185e-008
210125_s_at	1.6291e-008
206262_at	1.6768e-008
201890_at	1.7381e-008
1554020_at	1.7657e-008
229983_at	1.7657e-008
227189_at	1.7657e-008
233655_s_at	1.769e-008
222021_x_at	1.8544e-008
208897_s_at	1.8706e-008
239587_at	1.8737e-008
226936_at	1.8958e-008
204497_at	1.9563e-008
219979_s_at	1.9563e-008
231925_at	1.9563e-008
203011_at	1.9563e-008
209170_s_at	1.9563e-008
236118_at	1.9751e-008
218061_at	1.9867e-008
235296_at	2.0302e-008
202637_s_at	2.0312e-008
225407_at	2.0312e-008
235299_at	2.0312e-008
203467_at	2.0417e-008
214484_s_at	2.0437e-008
223229_at	2.0437e-008
208964_s_at	2.0437e-008
219014_at	2.0437e-008
226460_at	2.1018e-008
221563_at	2.106e-008
204750_s_at	2.1338e-008
218352_at	2.1338e-008
210372_s_at	2.1338e-008
209143_s_at	2.1338e-008
203119_at	2.1338e-008
220622_at	2.1507e-008
212190_at	2.1674e-008
212527_at	2.1823e-008
204491_at	2.1823e-008
226841_at	2.2541e-008
209086_x_at	2.2541e-008
1567107_s_at	2.2541e-008
202673_at	2.2541e-008
224968_at	2.2541e-008
45633_at	2.2541e-008
219303_at	2.2541e-008
221509_at	2.2541e-008
204822_at	2.2541e-008
225840_at	2.2541e-008
202421_at	2.2541e-008
213049_at	2.2541e-008
226943_at	2.2541e-008
225344_at	2.2574e-008
209796_s_at	2.2574e-008
205160_at	2.3103e-008
213766_x_at	2.3129e-008
203353_s_at	2.3252e-008
204868_at	2.3271e-008
204757_s_at	2.3338e-008
202182_at	2.3338e-008
205047_s_at	2.3466e-008
208682_s_at	2.3484e-008
213045_at	2.3645e-008
201668_x_at	2.3645e-008
203060_s_at	2.3846e-008
226030_at	2.405e-008
219581_at	2.405e-008
222988_s_at	2.405e-008
223136_at	2.405e-008
202764_at	2.4126e-008
200993_at	2.4126e-008
201000_at	2.4126e-008
212859_x_at	2.434e-008
225726_s_at	2.434e-008
225841_at	2.4387e-008
220643_s_at	2.4649e-008
230655_at	2.4649e-008
208828_at	2.4649e-008
220468_at	2.4919e-008
206238_s_at	2.4919e-008
202190_at	2.4919e-008
202628_s_at	2.5165e-008
227725_at	2.5165e-008
216336_x_at	2.5165e-008
214141_x_at	2.5165e-008
223743_s_at	2.5256e-008
231580_at	2.5491e-008
225536_at	2.5491e-008
205395_s_at	2.568e-008
231975_s_at	2.5728e-008
225373_at	2.6013e-008
208407_s_at	2.607e-008
1568600_at	2.607e-008
214719_at	2.607e-008
217809_at	2.607e-008
203638_s_at	2.6085e-008
200098_s_at	2.6085e-008
204368_at	2.6296e-008
226133_s_at	2.6296e-008
211862_x_at	2.6296e-008
205771_s_at	2.6306e-008
201485_s_at	2.6306e-008
223441_at	2.6473e-008
213296_at	2.6506e-008
211549_s_at	2.6697e-008
241547_at	2.675e-008
201427_s_at	2.6818e-008
210869_s_at	2.6818e-008
205200_at	2.6868e-008
214288_s_at	2.6899e-008
201523_x_at	2.6899e-008
214144_at	2.7118e-008
203543_s_at	2.7118e-008
225626_at	2.7118e-008
233110_s_at	2.7118e-008
223038_s_at	2.7118e-008
211952_at	2.728e-008
229431_at	2.7444e-008
200873_s_at	2.7444e-008
213106_at	2.7444e-008
220357_s_at	2.7554e-008
231045_x_at	2.7927e-008
201930_at	2.8027e-008
218092_s_at	2.8121e-008
222496_s_at	2.8121e-008
230063_at	2.8121e-008
202625_at	2.8478e-008
239137_x_at	2.8478e-008
244084_at	2.8478e-008
229173_at	2.8478e-008
208782_at	2.8478e-008
223556_at	2.8488e-008
201093_x_at	2.8488e-008
226349_at	2.9003e-008
218105_s_at	2.9003e-008
205190_at	2.9184e-008
218326_s_at	2.9296e-008
231283_at	2.9391e-008
1554271_a_at	2.9571e-008
230238_at	2.9669e-008
1558747_at	2.9669e-008
200829_x_at	2.9669e-008
206143_at	2.9669e-008
225924_at	2.9669e-008
211456_x_at	2.9939e-008
234915_s_at	2.9998e-008
200882_s_at	2.9998e-008
232271_at	3.017e-008
228054_at	3.0197e-008
207414_s_at	3.0197e-008
218866_s_at	3.0335e-008
210021_s_at	3.0523e-008
241396_at	3.0523e-008
227366_at	3.0523e-008
218704_at	3.0523e-008
209485_s_at	3.0576e-008
202295_s_at	3.0578e-008
219267_at	3.0578e-008
223490_s_at	3.0578e-008
227176_at	3.0578e-008
219093_at	3.0578e-008
203785_s_at	3.0594e-008
208659_at	3.0623e-008
228376_at	3.0736e-008
213629_x_at	3.0863e-008
206976_s_at	3.1312e-008
214427_at	3.2119e-008
35148_at	3.2218e-008
217165_x_at	3.2273e-008
209642_at	3.2546e-008
229127_at	3.2546e-008
222659_at	3.2546e-008
202088_at	3.2787e-008
212792_at	3.2995e-008
203867_s_at	3.2995e-008
221868_at	3.3184e-008
205053_at	3.3184e-008
204228_at	3.3192e-008
208117_s_at	3.3192e-008
222722_at	3.3192e-008
220610_s_at	3.3192e-008
200806_s_at	3.3192e-008
227506_at	3.3192e-008
212680_x_at	3.3243e-008
212046_x_at	3.3332e-008
234311_s_at	3.3332e-008
213506_at	3.3912e-008
233514_x_at	3.4264e-008
227999_at	3.434e-008
221970_s_at	3.434e-008
209555_s_at	3.434e-008
221245_s_at	3.4493e-008
227739_at	3.4659e-008
216235_s_at	3.4724e-008
209321_s_at	3.4724e-008
224602_at	3.4884e-008
205393_s_at	3.515e-008
235427_at	3.5651e-008
204294_at	3.5693e-008
205166_at	3.5809e-008
203967_at	3.581e-008
224677_x_at	3.6287e-008
223700_at	3.654e-008
208698_s_at	3.654e-008
227630_at	3.7328e-008
221258_s_at	3.7328e-008
202823_at	3.7787e-008
225496_s_at	3.7787e-008
205076_s_at	3.7883e-008
234709_at	3.8343e-008
221730_at	3.8343e-008
223316_at	3.8343e-008
230875_s_at	3.8412e-008
229644_at	3.8488e-008
205282_at	3.8675e-008
204260_at	3.8675e-008
225040_s_at	3.8675e-008
209817_at	3.8675e-008
201157_s_at	3.9036e-008
211026_s_at	3.9391e-008
224914_s_at	3.9391e-008
213135_at	3.9391e-008
228415_at	3.9485e-008
218487_at	3.9503e-008
211889_x_at	3.9529e-008
211787_s_at	3.9849e-008
223307_at	3.9849e-008
224458_at	3.9849e-008
204480_s_at	3.9896e-008
224728_at	3.9896e-008
212289_at	3.9896e-008
228050_at	4.0018e-008
218708_at	4.0018e-008
221584_s_at	4.0018e-008
213842_x_at	4.0018e-008
207655_s_at	4.0362e-008
200070_at	4.0362e-008
209498_at	4.0362e-008
38487_at	4.0362e-008
202795_x_at	4.0362e-008
204607_at	4.0521e-008
50314_i_at	4.0585e-008
225252_at	4.0799e-008
226769_at	4.0988e-008
224129_s_at	4.1099e-008
217551_at	4.1584e-008
207037_at	4.1646e-008
212687_at	4.1646e-008
226644_at	4.1646e-008
213424_at	4.171e-008
1556499_s_at	4.1729e-008
209325_s_at	4.1729e-008
200987_x_at	4.1915e-008
202626_s_at	4.2139e-008
200973_s_at	4.2986e-008
224845_s_at	4.2986e-008
225150_s_at	4.3101e-008
210008_s_at	4.3101e-008
209955_s_at	4.3162e-008
225590_at	4.3162e-008
1555480_a_at	4.3162e-008
226793_at	4.3162e-008
208693_s_at	4.3162e-008
215411_s_at	4.3162e-008
211754_s_at	4.3162e-008
226784_at	4.3162e-008
206102_at	4.3162e-008
213508_at	4.3162e-008
209627_s_at	4.3173e-008
209507_at	4.3173e-008
228504_at	4.3251e-008
205027_s_at	4.3403e-008
231896_s_at	4.3403e-008
203018_s_at	4.3403e-008
207198_s_at	4.3564e-008
208632_at	4.3771e-008
213499_at	4.3771e-008
217895_at	4.3996e-008
228774_at	4.4423e-008
219646_at	4.4608e-008
200874_s_at	4.4608e-008
211750_x_at	4.4608e-008
209340_at	4.4797e-008
225030_at	4.5104e-008
218593_at	4.5597e-008
204744_s_at	4.5698e-008
209096_at	4.5698e-008
219940_s_at	4.5738e-008
222843_at	4.5738e-008
227682_at	4.5876e-008
1554464_a_at	4.6155e-008
207158_at	4.6155e-008
219862_s_at	4.6155e-008
236308_at	4.6236e-008
240106_at	4.6294e-008
213940_s_at	4.6294e-008
227342_s_at	4.6294e-008
1554572_a_at	4.6294e-008
218298_s_at	4.6294e-008
208581_x_at	4.6882e-008
204434_at	4.6954e-008
204035_at	4.6954e-008
1555910_at	4.7136e-008
202712_s_at	4.7136e-008
200972_at	4.7136e-008
225712_at	4.7136e-008
208802_at	4.7136e-008
210933_s_at	4.7136e-008
41047_at	4.7136e-008
208642_s_at	4.7136e-008
225244_at	4.7136e-008
226184_at	4.7136e-008
219623_at	4.7136e-008
204636_at	4.7136e-008
203014_x_at	4.7136e-008
226403_at	4.7136e-008
228521_s_at	4.7136e-008
201532_at	4.7136e-008
204248_at	4.7136e-008
202810_at	4.7136e-008
206385_s_at	4.7136e-008
218891_at	4.7136e-008
243579_at	4.7136e-008
227354_at	4.7367e-008
219173_at	4.7434e-008
208932_at	4.7434e-008
205471_s_at	4.7434e-008
218123_at	4.7434e-008
220642_x_at	4.7434e-008
214429_at	4.7434e-008
222740_at	4.7434e-008
206461_x_at	4.7434e-008
218167_at	4.7434e-008
226208_at	4.7434e-008
234863_x_at	4.7835e-008
203913_s_at	4.7853e-008
214734_at	4.8213e-008
227165_at	4.8219e-008
204849_at	4.8344e-008
230076_at	4.8345e-008
219258_at	4.8528e-008
204341_at	4.8528e-008
203853_s_at	4.8528e-008
208158_s_at	4.8528e-008
205361_s_at	4.8708e-008
225736_at	4.8734e-008
223283_s_at	4.8734e-008
201250_s_at	4.8734e-008
205091_x_at	4.8734e-008
234165_at	4.8734e-008
242601_at	4.8734e-008
223079_s_at	4.8734e-008
212858_at	4.8734e-008
217915_s_at	4.8734e-008
235591_at	4.8734e-008
205618_at	4.8734e-008
206482_at	4.878e-008
221436_s_at	4.9795e-008
222362_at	4.9983e-008
230778_at	4.9985e-008
228096_at	5.0066e-008
236565_s_at	5.0104e-008
222405_at	5.0425e-008
206271_at	5.0425e-008
226871_s_at	5.0425e-008
231766_s_at	5.0425e-008
218191_s_at	5.0425e-008
202570_s_at	5.0425e-008
231849_at	5.0454e-008
210470_x_at	5.0516e-008
224327_s_at	5.0516e-008
233882_s_at	5.0516e-008
213226_at	5.0516e-008
203554_x_at	5.086e-008
224804_s_at	5.0963e-008
229810_at	5.0963e-008
211793_s_at	5.0963e-008
201232_s_at	5.0963e-008
1554080_at	5.1171e-008
234107_s_at	5.1171e-008
206000_at	5.1171e-008
223996_s_at	5.1171e-008
240856_at	5.1344e-008
224871_at	5.1344e-008
203420_at	5.1344e-008
1555522_s_at	5.1344e-008
213953_at	5.1419e-008
212563_at	5.1419e-008
1555486_a_at	5.1419e-008
209445_x_at	5.1419e-008
213600_at	5.1419e-008
202043_s_at	5.1419e-008
201457_x_at	5.1419e-008
207877_s_at	5.1419e-008
212656_at	5.1419e-008
1555203_s_at	5.1419e-008
221510_s_at	5.1419e-008
208818_s_at	5.1419e-008
218214_at	5.1419e-008
234660_s_at	5.1419e-008
228835_at	5.1419e-008
222464_s_at	5.1672e-008
209453_at	5.1736e-008
228142_at	5.1736e-008
1555460_a_at	5.1736e-008
224002_s_at	5.1736e-008
203160_s_at	5.1736e-008
226245_at	5.1736e-008
205234_at	5.1736e-008
221922_at	5.1736e-008
212168_at	5.1736e-008
202599_s_at	5.1736e-008
219099_at	5.1736e-008
201380_at	5.1736e-008
221582_at	5.1736e-008
203484_at	5.1736e-008
205762_s_at	5.1736e-008
224252_s_at	5.1736e-008
226466_s_at	5.1736e-008
200039_s_at	5.1736e-008
1553510_s_at	5.1736e-008
1564520_s_at	5.1736e-008
235229_at	5.1736e-008
222140_s_at	5.1736e-008
217109_at	5.1736e-008
216841_s_at	5.1736e-008
207122_x_at	5.1736e-008
213374_x_at	5.1736e-008
225149_at	5.1736e-008
224240_s_at	5.1736e-008
219105_x_at	5.1736e-008
218712_at	5.1736e-008
204169_at	5.1736e-008
211776_s_at	5.1736e-008
229886_at	5.1736e-008
219383_at	5.1736e-008
210093_s_at	5.1736e-008
214247_s_at	5.1736e-008
213857_s_at	5.1736e-008
218051_s_at	5.1736e-008
211548_s_at	5.1736e-008
229005_at	5.1736e-008
203358_s_at	5.1736e-008
206263_at	5.1736e-008
227320_at	5.1736e-008
1554485_s_at	5.1736e-008
1554480_a_at	5.1736e-008
212242_at	5.1736e-008
228468_at	5.1736e-008
204956_at	5.1736e-008
210541_s_at	5.1736e-008
219119_at	5.1736e-008
205129_at	5.1736e-008
209114_at	5.1736e-008
202671_s_at	5.1736e-008
217445_s_at	5.1736e-008
213119_at	5.1736e-008
223176_at	5.1736e-008
224452_s_at	5.1736e-008
222601_at	5.1736e-008
217628_at	5.1736e-008
222604_at	5.1736e-008
201692_at	5.1736e-008
219563_at	5.1736e-008
227190_at	5.1736e-008
217861_s_at	5.1736e-008
211715_s_at	5.1736e-008
223233_s_at	5.1736e-008
204173_at	5.1736e-008
200079_s_at	5.1736e-008
233587_s_at	5.1736e-008
218190_s_at	5.1736e-008
200679_x_at	5.1736e-008
200821_at	5.1736e-008
218561_s_at	5.1736e-008
201397_at	5.1736e-008
212880_at	5.1736e-008
231874_at	5.1736e-008
202016_at	5.1736e-008
213959_s_at	5.1736e-008
209537_at	5.1736e-008
203313_s_at	5.1736e-008
204855_at	5.1736e-008
224731_at	5.1736e-008
204745_x_at	5.1736e-008
201699_at	5.1736e-008
201014_s_at	5.1736e-008
223195_s_at	5.1736e-008
229569_at	5.1736e-008
223895_s_at	5.1736e-008
221610_s_at	5.1736e-008
222532_at	5.1736e-008
200753_x_at	5.1736e-008
205773_at	5.1736e-008
235626_at	5.1736e-008
200786_at	5.1736e-008
204825_at	5.1736e-008
226287_at	5.1736e-008
218278_at	5.1736e-008
225556_at	5.1736e-008
211980_at	5.1736e-008
204933_s_at	5.1736e-008
224462_s_at	5.1736e-008
221122_at	5.1736e-008
221751_at	5.1736e-008
230924_at	5.1736e-008
225687_at	5.1736e-008
201275_at	5.1736e-008
225217_s_at	5.1736e-008
218312_s_at	5.1736e-008
231240_at	5.1736e-008
204674_at	5.1736e-008
219662_at	5.1736e-008
225056_at	5.1736e-008
203150_at	5.1736e-008
234000_s_at	5.1736e-008
224413_s_at	5.1736e-008
222835_at	5.1736e-008
228806_at	5.1736e-008
209482_at	5.1736e-008
201215_at	5.1736e-008
225367_at	5.1736e-008
217835_x_at	5.1736e-008
236098_at	5.1736e-008
214512_s_at	5.1736e-008
201202_at	5.1736e-008
226026_at	5.1736e-008
214193_s_at	5.1736e-008
208319_s_at	5.1736e-008
231021_at	5.1736e-008
202268_s_at	5.1736e-008
223232_s_at	5.1736e-008
225304_s_at	5.1736e-008
221699_s_at	5.1736e-008
213279_at	5.1736e-008
213215_at	5.1736e-008
207112_s_at	5.1736e-008
222236_s_at	5.1736e-008
208447_s_at	5.1736e-008
202788_at	5.1736e-008
226825_s_at	5.1736e-008
207622_s_at	5.1736e-008
1552977_a_at	5.1736e-008
204559_s_at	5.1736e-008
218448_at	5.1736e-008
219181_at	5.1736e-008
206097_at	5.1736e-008
209711_at	5.1736e-008
212119_at	5.1736e-008
203336_s_at	5.1736e-008
218256_s_at	5.1736e-008
206539_s_at	5.1736e-008
216508_x_at	5.1736e-008
226823_at	5.1736e-008
215037_s_at	5.1736e-008
209420_s_at	5.1736e-008
217118_s_at	5.1736e-008
218724_s_at	5.1736e-008
208941_s_at	5.1736e-008
200710_at	5.1736e-008
223248_at	5.1736e-008
214142_at	5.1736e-008
200006_at	5.1736e-008
228391_at	5.1736e-008
218860_at	5.1736e-008
230746_s_at	5.1736e-008
205073_at	5.1736e-008
225682_s_at	5.1736e-008
218910_at	5.1736e-008
223155_at	5.1736e-008
224709_s_at	5.1736e-008
209386_at	5.1736e-008
210524_x_at	5.1736e-008
226839_at	5.1736e-008
208813_at	5.1736e-008
218901_at	5.1736e-008
207277_at	5.1736e-008
219736_at	5.1736e-008
205384_at	5.1736e-008
208920_at	5.1736e-008
205628_at	5.1736e-008
1563792_at	5.1736e-008
227049_at	5.1736e-008
235033_at	5.1736e-008
58696_at	5.1736e-008
224824_at	5.1736e-008
229777_at	5.1736e-008
234295_at	5.1736e-008
212282_at	5.1736e-008
225763_at	5.1736e-008
232617_at	5.1826e-008
223040_at	5.1826e-008
211506_s_at	5.1826e-008
212856_at	5.1826e-008
230252_at	5.1826e-008
235037_at	5.1826e-008
206025_s_at	5.1826e-008
202350_s_at	5.1826e-008
236248_x_at	5.1826e-008
205379_at	5.1826e-008
203474_at	5.1826e-008
222494_at	5.2018e-008
202193_at	5.2018e-008
209803_s_at	5.2018e-008
225225_at	5.2018e-008
200043_at	5.2018e-008
216602_s_at	5.2018e-008
207457_s_at	5.2018e-008
209398_at	5.2018e-008
208985_s_at	5.2018e-008
214246_x_at	5.2018e-008
226092_at	5.2018e-008
223403_s_at	5.2018e-008
225550_at	5.2018e-008
200675_at	5.217e-008
206788_s_at	5.217e-008
203548_s_at	5.217e-008
220171_x_at	5.217e-008
225275_at	5.217e-008
208788_at	5.217e-008
221827_at	5.217e-008
232652_x_at	5.217e-008
218180_s_at	5.217e-008
204320_at	5.217e-008
202847_at	5.217e-008
209714_s_at	5.217e-008
202945_at	5.217e-008
204643_s_at	5.221e-008
225508_at	5.221e-008
200662_s_at	5.221e-008
1569030_s_at	5.221e-008
226285_at	5.221e-008
236513_at	5.221e-008
217388_s_at	5.221e-008
203579_s_at	5.221e-008
1555788_a_at	5.221e-008
201467_s_at	5.221e-008
204087_s_at	5.221e-008
219223_at	5.221e-008
200808_s_at	5.221e-008
225762_x_at	5.221e-008
205632_s_at	5.221e-008
222768_s_at	5.221e-008
225506_at	5.221e-008
243643_x_at	5.221e-008
204595_s_at	5.221e-008
202107_s_at	5.221e-008
218500_at	5.221e-008
210163_at	5.221e-008
209575_at	5.221e-008
223880_x_at	5.221e-008
228961_at	5.221e-008
228915_at	5.221e-008
202253_s_at	5.221e-008
203245_s_at	5.221e-008
224626_at	5.221e-008
215380_s_at	5.221e-008
209844_at	5.221e-008
201281_at	5.221e-008
201042_at	5.221e-008
225589_at	5.2255e-008
219366_at	5.2255e-008
210334_x_at	5.2255e-008
202215_s_at	5.2255e-008
224716_at	5.2255e-008
210641_at	5.2255e-008
202238_s_at	5.2255e-008
225427_s_at	5.2255e-008
203105_s_at	5.2255e-008
210573_s_at	5.2255e-008
215223_s_at	5.2255e-008
212245_at	5.2255e-008
207749_s_at	5.2255e-008
227736_at	5.2255e-008
215178_x_at	5.2255e-008
224734_at	5.2255e-008
214855_s_at	5.2255e-008
227478_at	5.2255e-008
32137_at	5.2255e-008
210759_s_at	5.2255e-008
226485_at	5.2255e-008
224762_at	5.2255e-008
205288_at	5.2255e-008
202859_x_at	5.2255e-008
225541_at	5.2255e-008
203092_at	5.2255e-008
226423_at	5.2255e-008
201274_at	5.2255e-008
208887_at	5.2255e-008
200837_at	5.2394e-008
242905_at	5.2468e-008
218728_s_at	5.2468e-008
239148_at	5.2771e-008
217738_at	5.2771e-008
200082_s_at	5.2771e-008
229554_at	5.2771e-008
227572_at	5.2771e-008
227088_at	5.2771e-008
200809_x_at	5.2771e-008
228355_s_at	5.2771e-008
225297_at	5.2771e-008
225767_at	5.2771e-008
222602_at	5.2897e-008
1566766_a_at	5.2897e-008
223253_at	5.2897e-008
223096_at	5.2897e-008
220651_s_at	5.2897e-008
203988_s_at	5.2897e-008
227750_at	5.2897e-008
208485_x_at	5.2907e-008
227735_s_at	5.3118e-008
201556_s_at	5.3131e-008
209344_at	5.3131e-008
235004_at	5.3131e-008
236273_at	5.3131e-008
200704_at	5.3131e-008
212125_at	5.3131e-008
55662_at	5.3131e-008
222962_s_at	5.3131e-008
218384_at	5.3131e-008
219948_x_at	5.3148e-008
225585_at	5.3148e-008
202505_at	5.3148e-008
223125_s_at	5.3412e-008
201744_s_at	5.3468e-008
204751_x_at	5.3468e-008
213056_at	5.3618e-008
225329_at	5.3661e-008
202691_at	5.3661e-008
213261_at	5.3661e-008
201685_s_at	5.3661e-008
209001_s_at	5.3661e-008
222465_at	5.3661e-008
205518_s_at	5.3661e-008
227662_at	5.3661e-008
207551_s_at	5.3661e-008
218511_s_at	5.3661e-008
1566764_at	5.3661e-008
200827_at	5.3661e-008
223231_at	5.3661e-008
209387_s_at	5.3661e-008
218788_s_at	5.3661e-008
211036_x_at	5.3661e-008
228069_at	5.3661e-008
226980_at	5.3661e-008
216210_x_at	5.3661e-008
210377_at	5.3661e-008
202142_at	5.3661e-008
206726_at	5.3661e-008
236128_at	5.3661e-008
225019_at	5.3661e-008
240509_s_at	5.3661e-008
1556034_s_at	5.3661e-008
204521_at	5.3661e-008
210463_x_at	5.3661e-008
238722_x_at	5.3661e-008
235383_at	5.3712e-008
226060_at	5.3712e-008
225699_at	5.3712e-008
201938_at	5.3712e-008
200024_at	5.3712e-008
218272_at	5.3838e-008
225521_at	5.3916e-008
223637_s_at	5.3916e-008
202577_s_at	5.3916e-008
214075_at	5.3916e-008
217779_s_at	5.3916e-008
218177_at	5.3924e-008
218882_s_at	5.3924e-008
206136_at	5.3924e-008
201516_at	5.4222e-008
209196_at	5.4222e-008
200840_at	5.4365e-008
226760_at	5.4524e-008
209070_s_at	5.4524e-008
209251_x_at	5.4594e-008
229285_at	5.4594e-008
225781_at	5.4594e-008
238846_at	5.4594e-008
204866_at	5.4594e-008
229245_at	5.4594e-008
212480_at	5.471e-008
226283_at	5.4783e-008
201136_at	5.5107e-008
208968_s_at	5.5107e-008
227653_at	5.5199e-008
206445_s_at	5.527e-008
222912_at	5.5288e-008
217773_s_at	5.5425e-008
229147_at	5.5425e-008
219368_at	5.5598e-008
225689_at	5.5698e-008
210871_x_at	5.5698e-008
219762_s_at	5.5698e-008
233385_x_at	5.5698e-008
218877_s_at	5.5741e-008
203791_at	5.587e-008
203385_at	5.587e-008
228791_at	5.587e-008
1555841_at	5.587e-008
222714_s_at	5.587e-008
232103_at	5.5932e-008
202144_s_at	5.5937e-008
212246_at	5.5937e-008
241706_at	5.5999e-008
218844_at	5.5999e-008
203713_s_at	5.5999e-008
204618_s_at	5.6021e-008
213088_s_at	5.6021e-008
235456_at	5.6117e-008
1557820_at	5.6202e-008
225195_at	5.6202e-008
204043_at	5.6344e-008
200712_s_at	5.6344e-008
235850_at	5.6354e-008
214665_s_at	5.6497e-008
209752_at	5.6964e-008
217816_s_at	5.7141e-008
227220_at	5.7185e-008
1555950_a_at	5.7401e-008
218235_s_at	5.7587e-008
213124_at	5.7637e-008
213820_s_at	5.7679e-008
200881_s_at	5.7773e-008
226296_s_at	5.7773e-008
213133_s_at	5.7773e-008
210978_s_at	5.8127e-008
202857_at	5.823e-008
209073_s_at	5.8301e-008
206026_s_at	5.8326e-008
210416_s_at	5.8328e-008
215501_s_at	5.8328e-008
226254_s_at	5.8328e-008
226734_at	5.836e-008
238513_at	5.836e-008
236312_at	5.8626e-008
227378_x_at	5.8626e-008
1554795_a_at	5.8626e-008
1555282_a_at	5.865e-008
202169_s_at	5.865e-008
200652_at	5.8794e-008
64408_s_at	5.8991e-008
223433_at	5.9078e-008
225707_at	5.9693e-008
203669_s_at	5.9853e-008
235078_at	6.0314e-008
205382_s_at	6.0314e-008
224753_at	6.0936e-008
201804_x_at	6.1185e-008
208756_at	6.152e-008
215416_s_at	6.1718e-008
233647_s_at	6.2024e-008
211609_x_at	6.2533e-008
200992_at	6.3351e-008
209440_at	6.3894e-008
225020_at	6.4418e-008
201459_at	6.4968e-008
230135_at	6.5375e-008
239598_s_at	6.5375e-008
219959_at	6.5773e-008
209447_at	6.6223e-008
226654_at	6.7005e-008
226410_at	6.7013e-008
225727_at	6.7013e-008
218309_at	6.7681e-008
202706_s_at	6.7699e-008
1555736_a_at	6.7702e-008
205680_at	6.7804e-008
205004_at	6.7943e-008
51192_at	6.8243e-008
222402_at	6.8813e-008
212626_x_at	6.9074e-008
204098_at	6.9074e-008
218670_at	6.9617e-008
200014_s_at	6.9867e-008
216218_s_at	6.9979e-008
203125_x_at	7.1336e-008
227280_s_at	7.2439e-008
225399_at	7.2439e-008
208758_at	7.2439e-008
226240_at	7.2439e-008
203663_s_at	7.2439e-008
220346_at	7.348e-008
203214_x_at	7.3531e-008
202545_at	7.5528e-008
219785_s_at	7.5528e-008
211002_s_at	7.5643e-008
228378_at	7.5882e-008
202787_s_at	7.6204e-008
202449_s_at	7.6459e-008
218816_at	7.7014e-008
207153_s_at	7.7352e-008
219219_at	7.7687e-008
227826_s_at	7.8913e-008
210052_s_at	7.9573e-008
564_at	7.9873e-008
1553689_s_at	7.996e-008
223086_x_at	8.0657e-008
221891_x_at	8.0823e-008
207181_s_at	8.1152e-008
208780_x_at	8.1464e-008
202992_at	8.1801e-008
218163_at	8.2997e-008
210568_s_at	8.3376e-008
206710_s_at	8.3395e-008
232181_at	8.3395e-008
223366_at	8.343e-008
203023_at	8.4323e-008
201530_x_at	8.5368e-008
212228_s_at	8.5723e-008
223100_s_at	8.5723e-008
203284_s_at	8.5763e-008
200658_s_at	8.5763e-008
221770_at	8.5763e-008
209368_at	8.5904e-008
213386_at	8.5904e-008
218911_at	8.5904e-008
204301_at	8.5904e-008
225734_at	8.5906e-008
226302_at	8.5964e-008
206030_at	8.6027e-008
204015_s_at	8.6289e-008
231319_x_at	8.6289e-008
219029_at	8.6459e-008
209703_x_at	8.6822e-008
229242_at	8.6822e-008
200924_s_at	8.7003e-008
204185_x_at	8.718e-008
218619_s_at	8.7598e-008
205890_s_at	8.7821e-008
219248_at	8.8029e-008
210320_s_at	8.8621e-008
209632_at	8.9217e-008
205264_at	8.9657e-008
226382_at	8.9991e-008
202124_s_at	9.0586e-008
223050_s_at	9.0671e-008
205433_at	9.1074e-008
226041_at	9.345e-008
224932_at	9.4891e-008
216194_s_at	9.5119e-008
204006_s_at	9.522e-008
206043_s_at	9.5662e-008
224376_s_at	9.6289e-008
235747_at	9.6395e-008
220312_at	9.7267e-008
235076_at	9.7267e-008
215136_s_at	9.7267e-008
1553113_s_at	9.7993e-008
202310_s_at	9.8061e-008
204931_at	9.8096e-008
223804_s_at	9.8378e-008
213425_at	9.8804e-008
229337_at	9.9246e-008
201001_s_at	9.9333e-008
203961_at	9.9333e-008
202853_s_at	9.978e-008
205206_at	1.0033e-007
217988_at	1.0059e-007
218356_at	1.0078e-007
228014_at	1.008e-007
215299_x_at	1.0124e-007
205687_at	1.0157e-007
209350_s_at	1.0157e-007
227240_at	1.0157e-007
208424_s_at	1.0157e-007
222607_s_at	1.0157e-007
201292_at	1.0157e-007
200636_s_at	1.0157e-007
211297_s_at	1.0157e-007
222684_s_at	1.0157e-007
223039_at	1.0157e-007
206770_s_at	1.0157e-007
224807_at	1.0157e-007
202597_at	1.0157e-007
1554768_a_at	1.0157e-007
207961_x_at	1.0157e-007
229097_at	1.0157e-007
209971_x_at	1.0157e-007
226421_at	1.0157e-007
212701_at	1.0157e-007
217457_s_at	1.0157e-007
226997_at	1.0157e-007
202483_s_at	1.0157e-007
201584_s_at	1.0157e-007
235349_at	1.0157e-007
209311_at	1.0157e-007
219036_at	1.0157e-007
208310_s_at	1.0157e-007
213295_at	1.0157e-007
201818_at	1.0157e-007
238018_at	1.0157e-007
48659_at	1.0157e-007
227959_at	1.0157e-007
204172_at	1.0157e-007
221781_s_at	1.0157e-007
203240_at	1.0157e-007
209087_x_at	1.0157e-007
218710_at	1.0157e-007
222147_s_at	1.0172e-007
37152_at	1.0172e-007
208638_at	1.0193e-007
201260_s_at	1.0193e-007
221021_s_at	1.0194e-007
223417_at	1.0213e-007
214679_x_at	1.026e-007
1554106_at	1.0284e-007
225201_s_at	1.0286e-007
201207_at	1.0287e-007
219143_s_at	1.0333e-007
201772_at	1.0437e-007
218594_at	1.0576e-007
227477_at	1.065e-007
208696_at	1.0685e-007
213677_s_at	1.0703e-007
218969_at	1.0741e-007
204460_s_at	1.0755e-007
1552921_a_at	1.0845e-007
218000_s_at	1.0845e-007
221649_s_at	1.0928e-007
208152_s_at	1.1e-007
202503_s_at	1.101e-007
203007_x_at	1.1031e-007
218598_at	1.1096e-007
1554794_a_at	1.1238e-007
201077_s_at	1.137e-007
203914_x_at	1.1382e-007
212773_s_at	1.1403e-007
204007_at	1.145e-007
219038_at	1.146e-007
202960_s_at	1.146e-007
227231_at	1.1472e-007
212779_at	1.1732e-007
224654_at	1.1749e-007
201019_s_at	1.177e-007
220060_s_at	1.1788e-007
208631_s_at	1.1788e-007
221641_s_at	1.1791e-007
210534_s_at	1.1879e-007
209508_x_at	1.1889e-007
210338_s_at	1.1889e-007
224334_s_at	1.1914e-007
200812_at	1.2107e-007
201323_at	1.2125e-007
226380_at	1.2189e-007
223484_at	1.2203e-007
204616_at	1.2254e-007
219149_x_at	1.2262e-007
219575_s_at	1.2313e-007
227948_at	1.2324e-007
240173_at	1.2324e-007
206059_at	1.2324e-007
211275_s_at	1.2324e-007
210778_s_at	1.2324e-007
201008_s_at	1.2344e-007
231227_at	1.2368e-007
213341_at	1.2373e-007
201801_s_at	1.2401e-007
203384_s_at	1.2424e-007
209296_at	1.2424e-007
220613_s_at	1.2441e-007
200782_at	1.2445e-007
228486_at	1.2453e-007
223984_s_at	1.2458e-007
209874_x_at	1.246e-007
206561_s_at	1.246e-007
226039_at	1.246e-007
217154_s_at	1.246e-007
230937_at	1.246e-007
205513_at	1.246e-007
202850_at	1.246e-007
55705_at	1.246e-007
204054_at	1.246e-007
226499_at	1.246e-007
239683_at	1.246e-007
211075_s_at	1.2472e-007
226939_at	1.2474e-007
238532_at	1.2482e-007
203138_at	1.2516e-007
209645_s_at	1.2555e-007
1555274_a_at	1.2555e-007
223001_at	1.2592e-007
224450_s_at	1.2635e-007
206818_s_at	1.2635e-007
225311_at	1.2635e-007
228729_at	1.2646e-007
230117_at	1.274e-007
213944_x_at	1.2826e-007
202306_at	1.2847e-007
32042_at	1.2847e-007
218605_at	1.3001e-007
228139_at	1.3193e-007
203052_at	1.326e-007
213175_s_at	1.327e-007
204603_at	1.3277e-007
201558_at	1.3286e-007
215100_at	1.3335e-007
218719_s_at	1.3385e-007
200002_at	1.3388e-007
204254_s_at	1.3396e-007
202690_s_at	1.3401e-007
219454_at	1.3415e-007
230326_s_at	1.3438e-007
213608_s_at	1.3572e-007
218661_at	1.3572e-007
201263_at	1.3616e-007
214706_at	1.3679e-007
201010_s_at	1.3679e-007
1552476_s_at	1.379e-007
204353_s_at	1.379e-007
221746_at	1.379e-007
219555_s_at	1.379e-007
227213_at	1.379e-007
204709_s_at	1.379e-007
205339_at	1.3811e-007
200706_s_at	1.3814e-007
232209_x_at	1.383e-007
219161_s_at	1.3832e-007
205815_at	1.3839e-007
203639_s_at	1.3841e-007
234381_at	1.3852e-007
202415_s_at	1.3913e-007
228299_at	1.3948e-007
202753_at	1.3963e-007
203379_at	1.3965e-007
217976_s_at	1.3965e-007
1554691_a_at	1.3965e-007
227363_s_at	1.3969e-007
218963_s_at	1.3969e-007
208555_x_at	1.4021e-007
209731_at	1.4217e-007
242871_at	1.439e-007
218695_at	1.4439e-007
222506_at	1.4452e-007
232594_at	1.4493e-007
212791_at	1.4493e-007
202903_at	1.4521e-007
209550_at	1.46e-007
227054_at	1.4605e-007
201410_at	1.4702e-007
226345_at	1.4754e-007
218755_at	1.4772e-007
209657_s_at	1.4834e-007
222531_s_at	1.4901e-007
203986_at	1.4937e-007
229070_at	1.4939e-007
203124_s_at	1.4975e-007
205204_at	1.5059e-007
208690_s_at	1.5059e-007
230257_s_at	1.5098e-007
229460_at	1.5218e-007
228332_s_at	1.5218e-007
227850_x_at	1.5218e-007
218513_at	1.5384e-007
205233_s_at	1.5425e-007
223597_at	1.5486e-007
225664_at	1.553e-007
204932_at	1.553e-007
223002_s_at	1.5583e-007
206429_at	1.5583e-007
202962_at	1.5635e-007
239433_at	1.564e-007
200074_s_at	1.564e-007
224535_s_at	1.5649e-007
1557119_a_at	1.5649e-007
230360_at	1.5649e-007
202688_at	1.5714e-007
212279_at	1.5715e-007
221676_s_at	1.5715e-007
213143_at	1.5763e-007
201925_s_at	1.5786e-007
211848_s_at	1.5795e-007
213535_s_at	1.5849e-007
225748_at	1.5849e-007
211317_s_at	1.5903e-007
228346_at	1.5926e-007
203802_x_at	1.5972e-007
209365_s_at	1.6022e-007
209773_s_at	1.6022e-007
223898_at	1.6022e-007
212330_at	1.6049e-007
212048_s_at	1.6049e-007
203696_s_at	1.6051e-007
209449_at	1.6064e-007
37892_at	1.6081e-007
225281_at	1.623e-007
220198_s_at	1.623e-007
212451_at	1.623e-007
224996_at	1.6331e-007
223184_s_at	1.6339e-007
213701_at	1.6339e-007
218315_s_at	1.656e-007
204962_s_at	1.6626e-007
202382_s_at	1.6721e-007
228073_at	1.6841e-007
218722_s_at	1.6919e-007
222404_x_at	1.7031e-007
209107_x_at	1.7065e-007
201515_s_at	1.7183e-007
218433_at	1.7253e-007
225222_at	1.7253e-007
227068_at	1.7291e-007
218765_at	1.7402e-007
218499_at	1.7404e-007
204286_s_at	1.7444e-007
201030_x_at	1.7444e-007
224948_at	1.7504e-007
200793_s_at	1.7556e-007
212955_s_at	1.7556e-007
213699_s_at	1.7602e-007
218024_at	1.7658e-007
201676_x_at	1.7658e-007
201634_s_at	1.7658e-007
233878_s_at	1.7658e-007
231034_s_at	1.7658e-007
203418_at	1.7691e-007
209866_s_at	1.7691e-007
221878_at	1.7698e-007
200880_at	1.7698e-007
223639_s_at	1.7718e-007
234632_x_at	1.7718e-007
202282_at	1.7727e-007
208095_s_at	1.7757e-007
202894_at	1.7758e-007
214264_s_at	1.7801e-007
203059_s_at	1.7801e-007
221879_at	1.7801e-007
202307_s_at	1.7819e-007
228176_at	1.7819e-007
214763_at	1.7876e-007
204253_s_at	1.7876e-007
213523_at	1.789e-007
226742_at	1.7907e-007
202209_at	1.7917e-007
206653_at	1.7999e-007
1555501_s_at	1.7999e-007
226560_at	1.8031e-007
200696_s_at	1.8061e-007
223241_at	1.8072e-007
232151_at	1.8137e-007
218185_s_at	1.8201e-007
221552_at	1.8201e-007
223242_s_at	1.8201e-007
218726_at	1.8218e-007
202635_s_at	1.8218e-007
202465_at	1.8218e-007
225719_s_at	1.8244e-007
209890_at	1.8244e-007
211080_s_at	1.8259e-007
219361_s_at	1.8266e-007
202767_at	1.8266e-007
211686_s_at	1.8322e-007
211316_x_at	1.8322e-007
223308_s_at	1.834e-007
215000_s_at	1.8346e-007
204766_s_at	1.8346e-007
218316_at	1.8356e-007
209105_at	1.8356e-007
223397_s_at	1.8415e-007
222792_s_at	1.8422e-007
215171_s_at	1.8453e-007
201009_s_at	1.8461e-007
201408_at	1.854e-007
1554761_a_at	1.854e-007
238121_at	1.8564e-007
218538_s_at	1.8597e-007
229341_at	1.8678e-007
201349_at	1.871e-007
204404_at	1.8777e-007
221782_at	1.8777e-007
228254_at	1.8795e-007
226311_at	1.8832e-007
222872_x_at	1.8851e-007
213237_at	1.8922e-007
226636_at	1.8945e-007
219231_at	1.8945e-007
218793_s_at	1.8959e-007
226185_at	1.9042e-007
224410_s_at	1.9049e-007
209544_at	1.9049e-007
218841_at	1.9142e-007
210144_at	1.9142e-007
217226_s_at	1.9142e-007
223331_s_at	1.919e-007
219363_s_at	1.9197e-007
202899_s_at	1.9197e-007
202641_at	1.9239e-007
200868_s_at	1.9282e-007
230323_s_at	1.9282e-007
235088_at	1.9322e-007
235145_at	1.9382e-007
202761_s_at	1.9434e-007
201475_x_at	1.9543e-007
214804_at	1.9556e-007
220174_at	1.959e-007
56256_at	1.959e-007
212281_s_at	1.959e-007
239196_at	1.959e-007
224862_at	1.959e-007
204826_at	1.959e-007
203686_at	1.959e-007
218662_s_at	1.959e-007
244461_at	1.959e-007
208699_x_at	1.9613e-007
218203_at	1.9635e-007
209162_s_at	1.9676e-007
211733_x_at	1.9711e-007
213349_at	1.9711e-007
228507_at	1.9789e-007
209891_at	1.9909e-007
207173_x_at	1.9954e-007
203542_s_at	1.9991e-007
223463_at	2.005e-007
208783_s_at	2.0053e-007
212548_s_at	2.0054e-007
202579_x_at	2.0091e-007
239156_at	2.0091e-007
225299_at	2.0113e-007
208836_at	2.0113e-007
222077_s_at	2.0128e-007
229215_at	2.0149e-007
217393_x_at	2.0149e-007
206576_s_at	2.0216e-007
212111_at	2.0216e-007
209699_x_at	2.0299e-007
202613_at	2.0347e-007
203130_s_at	2.0669e-007
201651_s_at	2.0889e-007
212344_at	2.0916e-007
210390_s_at	2.0953e-007
218481_at	2.1136e-007
200756_x_at	2.1222e-007
236249_at	2.1246e-007
213222_at	2.1264e-007
207525_s_at	2.1294e-007
202638_s_at	2.1324e-007
205997_at	2.1382e-007
205673_s_at	2.1382e-007
226149_at	2.1382e-007
229909_at	2.1382e-007
201540_at	2.1382e-007
200828_s_at	2.1382e-007
226817_at	2.1382e-007
229415_at	2.1382e-007
200650_s_at	2.1382e-007
225016_at	2.1382e-007
226686_at	2.1382e-007
226745_at	2.1382e-007
201090_x_at	2.1382e-007
221259_s_at	2.1382e-007
202143_s_at	2.1382e-007
228810_at	2.1382e-007
220607_x_at	2.1382e-007
235079_at	2.1382e-007
207536_s_at	2.1382e-007
203625_x_at	2.1382e-007
200075_s_at	2.1382e-007
218349_s_at	2.1382e-007
207469_s_at	2.1382e-007
221521_s_at	2.1382e-007
223993_s_at	2.1382e-007
231577_s_at	2.1405e-007
201497_x_at	2.1405e-007
226226_at	2.1405e-007
226009_at	2.1472e-007
239370_at	2.1582e-007
1553991_s_at	2.1582e-007
209279_s_at	2.1582e-007
1558290_a_at	2.1633e-007
225400_at	2.1649e-007
1568634_a_at	2.1682e-007
209687_at	2.1852e-007
226489_at	2.201e-007
212326_at	2.2309e-007
234312_s_at	2.2332e-007
211122_s_at	2.2375e-007
242560_at	2.2455e-007
212841_s_at	2.2482e-007
1555564_a_at	2.2663e-007
209436_at	2.2682e-007
202467_s_at	2.2745e-007
211340_s_at	2.2815e-007
226606_s_at	2.2824e-007
200088_x_at	2.2826e-007
209927_s_at	2.2826e-007
203173_s_at	2.2903e-007
208103_s_at	2.2945e-007
211623_s_at	2.2945e-007
217739_s_at	2.2945e-007
242417_at	2.2954e-007
203731_s_at	2.3047e-007
215039_at	2.3047e-007
226695_at	2.3047e-007
228400_at	2.3062e-007
233568_x_at	2.3075e-007
206550_s_at	2.3075e-007
237521_x_at	2.3075e-007
1564521_x_at	2.3093e-007
218885_s_at	2.3096e-007
218657_at	2.3244e-007
204617_s_at	2.3251e-007
211746_x_at	2.3264e-007
200870_at	2.3264e-007
222825_at	2.3444e-007
220376_at	2.3444e-007
240157_at	2.3463e-007
202623_at	2.3532e-007
225810_at	2.3722e-007
217892_s_at	2.3822e-007
219543_at	2.3848e-007
227117_at	2.4087e-007
206198_s_at	2.428e-007
202000_at	2.4318e-007
205324_s_at	2.4603e-007
206261_at	2.4705e-007
204023_at	2.4852e-007
205227_at	2.4974e-007
208673_s_at	2.4991e-007
224915_x_at	2.5042e-007
209100_at	2.5154e-007
200853_at	2.5167e-007
221586_s_at	2.5186e-007
211954_s_at	2.5186e-007
228370_at	2.5187e-007
218542_at	2.5206e-007
231732_at	2.5312e-007
218564_at	2.5323e-007
215165_x_at	2.5323e-007
205593_s_at	2.5323e-007
228846_at	2.5323e-007
219449_s_at	2.5389e-007
201554_x_at	2.541e-007
61874_at	2.5475e-007
221102_s_at	2.5475e-007
213148_at	2.5502e-007
221558_s_at	2.5511e-007
212434_at	2.5573e-007
221587_s_at	2.568e-007
202120_x_at	2.5697e-007
40562_at	2.5715e-007
224750_at	2.5741e-007
201924_at	2.5741e-007
214835_s_at	2.5741e-007
208074_s_at	2.5741e-007
217873_at	2.5741e-007
221041_s_at	2.5741e-007
202737_s_at	2.5741e-007
221958_s_at	2.5777e-007
203203_s_at	2.5867e-007
208063_s_at	2.5867e-007
212507_at	2.5952e-007
208630_at	2.6096e-007
229860_x_at	2.6096e-007
226388_at	2.6253e-007
229181_s_at	2.6253e-007
214845_s_at	2.6419e-007
202742_s_at	2.6574e-007
209695_at	2.6719e-007
211385_x_at	2.6958e-007
209382_at	2.6964e-007
211253_x_at	2.7004e-007
226608_at	2.7035e-007
220951_s_at	2.7314e-007
226353_at	2.7323e-007
223168_at	2.7465e-007
219512_at	2.7628e-007
218140_x_at	2.7686e-007
217827_s_at	2.7971e-007
202243_s_at	2.801e-007
224896_s_at	2.8066e-007
219294_at	2.8137e-007
228478_at	2.8137e-007
45526_g_at	2.821e-007
225454_at	2.821e-007
205232_s_at	2.827e-007
213010_at	2.8395e-007
227249_at	2.8395e-007
1559946_s_at	2.8444e-007
201865_x_at	2.8444e-007
239350_at	2.8444e-007
226490_at	2.8444e-007
235889_at	2.8444e-007
204533_at	2.8444e-007
1554678_s_at	2.8444e-007
225419_at	2.8444e-007
227626_at	2.8444e-007
218194_at	2.8444e-007
218039_at	2.8444e-007
211574_s_at	2.8444e-007
209444_at	2.8444e-007
242715_at	2.8444e-007
227274_at	2.8444e-007
242649_x_at	2.8444e-007
201701_s_at	2.8444e-007
225398_at	2.8444e-007
225047_at	2.8444e-007
234992_x_at	2.8444e-007
226711_at	2.8444e-007
224998_at	2.8444e-007
200940_s_at	2.8444e-007
201011_at	2.8444e-007
225606_at	2.8444e-007
233970_s_at	2.8444e-007
231779_at	2.8444e-007
223782_s_at	2.8444e-007
208030_s_at	2.8444e-007
209082_s_at	2.8444e-007
206468_s_at	2.8444e-007
218903_s_at	2.8444e-007
203040_s_at	2.8444e-007
230811_at	2.8444e-007
213455_at	2.8444e-007
206467_x_at	2.8444e-007
228977_at	2.8444e-007
211028_s_at	2.8444e-007
177_at	2.8444e-007
225898_at	2.8444e-007
225355_at	2.8444e-007
211015_s_at	2.8444e-007
223183_at	2.8444e-007
214077_x_at	2.8444e-007
218667_at	2.8444e-007
205670_at	2.8444e-007
213221_s_at	2.8444e-007
209950_s_at	2.8444e-007
218025_s_at	2.8444e-007
201973_s_at	2.8444e-007
221874_at	2.8453e-007
209792_s_at	2.8453e-007
217875_s_at	2.8453e-007
209262_s_at	2.8473e-007
223182_s_at	2.8473e-007
216321_s_at	2.8473e-007
218574_s_at	2.8741e-007
226963_at	2.877e-007
207830_s_at	2.877e-007
224813_at	2.877e-007
230087_at	2.877e-007
211981_at	2.877e-007
224627_at	2.877e-007
210774_s_at	2.877e-007
217931_at	2.877e-007
228070_at	2.877e-007
209774_x_at	2.877e-007
37831_at	2.877e-007
227627_at	2.877e-007
209139_s_at	2.877e-007
219806_s_at	2.877e-007
217867_x_at	2.877e-007
225320_at	2.877e-007
228303_at	2.877e-007
200680_x_at	2.877e-007
214696_at	2.877e-007
226319_s_at	2.877e-007
226957_x_at	2.877e-007
212570_at	2.877e-007
217829_s_at	2.877e-007
225879_at	2.877e-007
218482_at	2.877e-007
221588_x_at	2.877e-007
213141_at	2.877e-007
221085_at	2.877e-007
223158_s_at	2.877e-007
213802_at	2.877e-007
203832_at	2.877e-007
218632_at	2.877e-007
219010_at	2.877e-007
201237_at	2.877e-007
208963_x_at	2.877e-007
229461_x_at	2.877e-007
201421_s_at	2.877e-007
202286_s_at	2.877e-007
203781_at	2.8835e-007
204441_s_at	2.8837e-007
223429_x_at	2.8884e-007
236083_at	2.9211e-007
232083_at	2.9211e-007
203498_at	2.9211e-007
43427_at	2.9211e-007
227782_at	2.9214e-007
212116_at	2.9244e-007
226275_at	2.9267e-007
203510_at	2.931e-007
226010_at	2.945e-007
200732_s_at	2.9459e-007
1555175_a_at	2.9459e-007
204025_s_at	2.9473e-007
203947_at	2.95e-007
204488_at	2.95e-007
210164_at	2.9705e-007
211759_x_at	2.9705e-007
210357_s_at	2.9731e-007
206173_x_at	2.9867e-007
226925_at	2.9888e-007
228503_at	2.9974e-007
230105_at	3.0138e-007
201398_s_at	3.0201e-007
202357_s_at	3.0221e-007
212115_at	3.0221e-007
208799_at	3.0221e-007
203615_x_at	3.0221e-007
208801_at	3.0404e-007
225332_at	3.048e-007
228733_at	3.0481e-007
219304_s_at	3.0517e-007
229021_at	3.0601e-007
225875_s_at	3.0859e-007
227703_s_at	3.0975e-007
203845_at	3.1e-007
204255_s_at	3.1061e-007
206483_at	3.1566e-007
224448_s_at	3.1684e-007
201896_s_at	3.1827e-007
226894_at	3.1827e-007
210137_s_at	3.1827e-007
226609_at	3.1827e-007
206860_s_at	3.1827e-007
201291_s_at	3.189e-007
219508_at	3.1901e-007
202269_x_at	3.1902e-007
222418_s_at	3.1902e-007
1555758_a_at	3.1916e-007
237450_at	3.1916e-007
210005_at	3.2e-007
218206_x_at	3.2058e-007
205789_at	3.2058e-007
207549_x_at	3.2101e-007
213911_s_at	3.2101e-007
209071_s_at	3.2101e-007
229310_at	3.2101e-007
207268_x_at	3.2101e-007
208079_s_at	3.2101e-007
223921_s_at	3.2125e-007
1554466_a_at	3.2125e-007
200751_s_at	3.2125e-007
230822_at	3.2125e-007
225596_at	3.2187e-007
226553_at	3.219e-007
223225_s_at	3.2206e-007
206303_s_at	3.2231e-007
208744_x_at	3.2302e-007
225723_at	3.2307e-007
203968_s_at	3.2476e-007
211986_at	3.2857e-007
206052_s_at	3.2857e-007
227522_at	3.2881e-007
208596_s_at	3.3137e-007
226414_s_at	3.3137e-007
202813_at	3.3137e-007
32502_at	3.3137e-007
1555618_s_at	3.3137e-007
208742_s_at	3.3137e-007
225876_at	3.3137e-007
212709_at	3.3137e-007
227962_at	3.3137e-007
220494_s_at	3.3137e-007
225058_at	3.3137e-007
226863_at	3.3137e-007
230207_s_at	3.3137e-007
219180_s_at	3.3137e-007
225310_at	3.3137e-007
225865_x_at	3.3137e-007
222691_at	3.3137e-007
228067_at	3.3137e-007
209294_x_at	3.3137e-007
202138_x_at	3.3137e-007
201470_at	3.3137e-007
207165_at	3.3137e-007
224666_at	3.3137e-007
200635_s_at	3.3289e-007
203677_s_at	3.3325e-007
224972_at	3.3349e-007
211042_x_at	3.3358e-007
204352_at	3.3442e-007
221824_s_at	3.3493e-007
202904_s_at	3.3493e-007
204470_at	3.3508e-007
213036_x_at	3.391e-007
235821_at	3.3948e-007
206377_at	3.3948e-007
223414_s_at	3.3956e-007
233341_s_at	3.4008e-007
207222_at	3.4054e-007
202141_s_at	3.4068e-007
1555772_a_at	3.4144e-007
209899_s_at	3.4144e-007
226910_at	3.4172e-007
226756_at	3.4205e-007
223339_at	3.4234e-007
208910_s_at	3.4234e-007
228831_s_at	3.4237e-007
218397_at	3.4237e-007
207628_s_at	3.4237e-007
204119_s_at	3.4256e-007
209233_at	3.4403e-007
207305_s_at	3.4417e-007
200789_at	3.4672e-007
203925_at	3.4844e-007
209633_at	3.4911e-007
202095_s_at	3.4911e-007
202403_s_at	3.4911e-007
1554094_at	3.5171e-007
224574_at	3.5171e-007
218842_at	3.5416e-007
207668_x_at	3.5462e-007
209433_s_at	3.5521e-007
230493_at	3.5521e-007
1555461_at	3.5791e-007
203264_s_at	3.5882e-007
217754_at	3.5882e-007
203110_at	3.5882e-007
214737_x_at	3.605e-007
212411_at	3.605e-007
200627_at	3.605e-007
203963_at	3.605e-007
209106_at	3.6107e-007
225580_at	3.6128e-007
210249_s_at	3.6188e-007
212681_at	3.6422e-007
228365_at	3.6493e-007
203180_at	3.6578e-007
222118_at	3.6578e-007
216583_x_at	3.6778e-007
200629_at	3.6951e-007
202145_at	3.6953e-007
218732_at	3.7078e-007
237530_at	3.7078e-007
211689_s_at	3.7078e-007
219650_at	3.7078e-007
215867_x_at	3.7078e-007
205708_s_at	3.7078e-007
201303_at	3.7131e-007
213762_x_at	3.7196e-007
210301_at	3.7196e-007
225602_at	3.7207e-007
215227_x_at	3.7233e-007
217824_at	3.7252e-007
222130_s_at	3.7263e-007
222986_s_at	3.7641e-007
217786_at	3.7642e-007
217868_s_at	3.7709e-007
231843_at	3.7742e-007
218823_s_at	3.7848e-007
201133_s_at	3.7903e-007
243278_at	3.7903e-007
207543_s_at	3.7903e-007
232914_s_at	3.7923e-007
236279_at	3.7987e-007
202724_s_at	3.7995e-007
224839_s_at	3.7995e-007
202487_s_at	3.8019e-007
211593_s_at	3.8019e-007
218065_s_at	3.8045e-007
209635_at	3.8045e-007
233477_at	3.8045e-007
202276_at	3.8045e-007
235388_at	3.8098e-007
201450_s_at	3.8098e-007
213754_s_at	3.8302e-007
204186_s_at	3.8302e-007
211967_at	3.8374e-007
225317_at	3.8374e-007
202887_s_at	3.8374e-007
209408_at	3.8374e-007
212639_x_at	3.8374e-007
218435_at	3.8374e-007
222624_s_at	3.8374e-007
218514_at	3.8375e-007
210405_x_at	3.849e-007
201258_at	3.849e-007
208722_s_at	3.8501e-007
238512_at	3.8501e-007
217884_at	3.8501e-007
224645_at	3.8501e-007
204807_at	3.8501e-007
204037_at	3.8506e-007
204508_s_at	3.855e-007
201238_s_at	3.855e-007
232244_at	3.8551e-007
218699_at	3.8573e-007
213738_s_at	3.8742e-007
218801_at	3.8757e-007
224428_s_at	3.8879e-007
202184_s_at	3.9302e-007
204897_at	3.9433e-007
213589_s_at	3.9466e-007
202590_s_at	3.9617e-007
203557_s_at	3.9674e-007
201013_s_at	3.9719e-007
210549_s_at	3.9784e-007
225436_at	3.9786e-007
201926_s_at	3.9786e-007
207509_s_at	3.9786e-007
217957_at	3.9786e-007
235644_at	3.9786e-007
227586_at	3.9786e-007
221577_x_at	3.9786e-007
205309_at	3.9786e-007
209992_at	3.9825e-007
209167_at	3.9825e-007
205167_s_at	3.9825e-007
1554178_a_at	3.9887e-007
203465_at	3.9887e-007
202224_at	3.9919e-007
218354_at	4.0165e-007
204944_at	4.0165e-007
219889_at	4.0351e-007
204895_x_at	4.0531e-007
227791_at	4.0604e-007
207522_s_at	4.0668e-007
1555105_a_at	4.0668e-007
200994_at	4.0668e-007
202025_x_at	4.0668e-007
212462_at	4.0668e-007
225730_s_at	4.0668e-007
202352_s_at	4.0682e-007
212059_s_at	4.0682e-007
208919_s_at	4.0682e-007
219735_s_at	4.0687e-007
225940_at	4.0687e-007
231069_at	4.0687e-007
209628_at	4.0688e-007
214179_s_at	4.0899e-007
205441_at	4.0919e-007
206094_x_at	4.1037e-007
238143_at	4.1098e-007
232707_at	4.1193e-007
222716_s_at	4.1342e-007
215300_s_at	4.1363e-007
211955_at	4.1451e-007
228302_x_at	4.1642e-007
218984_at	4.1642e-007
1555889_a_at	4.1655e-007
1053_at	4.1666e-007
205022_s_at	4.1995e-007
208629_s_at	4.1998e-007
200085_s_at	4.2052e-007
229741_at	4.2052e-007
226276_at	4.2052e-007
223306_at	4.2052e-007
213353_at	4.2059e-007
225227_at	4.2073e-007
221514_at	4.2218e-007
205761_s_at	4.2228e-007
[truncated: 23,411 more rows]

## Sheet: MAS5_test_NC-CA
	FDR
208964_s_at	2.4839e-011
227001_at	7.2744e-010
201317_s_at	1.2249e-009
200870_at	1.2249e-009
203016_s_at	1.2249e-009
204849_at	1.6698e-009
1569030_s_at	1.6698e-009
202600_s_at	1.8897e-009
225554_s_at	1.8897e-009
225687_at	1.8897e-009
219093_at	1.8897e-009
228053_s_at	2.0731e-009
209194_at	2.0731e-009
226939_at	2.4707e-009
205166_at	2.4707e-009
205673_s_at	2.4707e-009
201995_at	2.4707e-009
201409_s_at	2.4707e-009
212798_s_at	2.6739e-009
210390_s_at	2.7173e-009
230746_s_at	3.9283e-009
224200_s_at	3.9283e-009
241547_at	4.7695e-009
207259_at	5.3335e-009
224990_at	5.9467e-009
211002_s_at	6.6292e-009
211385_x_at	6.6292e-009
209774_x_at	6.6292e-009
219038_at	6.6292e-009
224654_at	6.6292e-009
205486_at	6.6292e-009
212116_at	6.6292e-009
225399_at	6.6292e-009
201163_s_at	6.6292e-009
227725_at	6.6292e-009
236083_at	6.8792e-009
202422_s_at	7.2511e-009
225590_at	7.498e-009
213455_at	7.498e-009
224240_s_at	7.498e-009
214661_s_at	7.498e-009
231843_at	7.498e-009
204404_at	7.498e-009
225664_at	7.8168e-009
229242_at	7.8168e-009
209391_at	7.8168e-009
218722_s_at	7.8168e-009
233269_at	7.8168e-009
208920_at	7.8168e-009
211715_s_at	7.8168e-009
230360_at	8.0086e-009
223700_at	8.6843e-009
202190_at	8.6981e-009
209262_s_at	8.9664e-009
224252_s_at	9.0979e-009
228069_at	9.2863e-009
212507_at	9.4026e-009
242905_at	9.4026e-009
200821_at	9.4026e-009
227354_at	9.4026e-009
1568600_at	9.4129e-009
224458_at	9.4129e-009
205394_at	9.4129e-009
225991_at	9.4129e-009
211967_at	9.4129e-009
209714_s_at	9.4129e-009
213937_s_at	9.4129e-009
210283_x_at	9.4129e-009
211686_s_at	9.4129e-009
204354_at	9.4129e-009
242515_x_at	9.4129e-009
227231_at	9.4129e-009
201523_x_at	9.4129e-009
233970_s_at	9.4129e-009
202962_at	1.0206e-008
210249_s_at	1.0441e-008
202043_s_at	1.0578e-008
219368_at	1.0727e-008
203913_s_at	1.0812e-008
226577_at	1.1124e-008
211618_s_at	1.1124e-008
206261_at	1.1129e-008
208642_s_at	1.1132e-008
210582_s_at	1.1192e-008
226841_at	1.1217e-008
213993_at	1.1418e-008
225198_at	1.1418e-008
201093_x_at	1.1418e-008
235583_at	1.1418e-008
210754_s_at	1.1418e-008
201341_at	1.1418e-008
219390_at	1.1627e-008
217825_s_at	1.1627e-008
204497_at	1.1627e-008
226654_at	1.1678e-008
226943_at	1.1678e-008
212286_at	1.1678e-008
223509_at	1.191e-008
208152_s_at	1.2568e-008
218361_at	1.2568e-008
213261_at	1.2568e-008
219383_at	1.2568e-008
203214_x_at	1.2568e-008
40665_at	1.2568e-008
200807_s_at	1.2568e-008
223910_at	1.2568e-008
222792_s_at	1.2568e-008
227586_at	1.2568e-008
208608_s_at	1.2568e-008
209792_s_at	1.2568e-008
1553155_x_at	1.2568e-008
234008_s_at	1.2704e-008
207305_s_at	1.32e-008
209114_at	1.3231e-008
220642_x_at	1.3231e-008
204895_x_at	1.3231e-008
206199_at	1.3231e-008
208158_s_at	1.3251e-008
213790_at	1.3251e-008
217185_s_at	1.3437e-008
203548_s_at	1.3437e-008
228256_s_at	1.3437e-008
212184_s_at	1.3652e-008
213078_x_at	1.3652e-008
200679_x_at	1.3771e-008
227790_at	1.4073e-008
214855_s_at	1.4073e-008
219065_s_at	1.4334e-008
218730_s_at	1.4346e-008
235850_at	1.4468e-008
218765_at	1.4493e-008
226817_at	1.4493e-008
221730_at	1.4493e-008
235626_at	1.4493e-008
218594_at	1.4493e-008
209865_at	1.4493e-008
213425_at	1.455e-008
239183_at	1.455e-008
211776_s_at	1.455e-008
218252_at	1.455e-008
225807_at	1.4808e-008
1555486_a_at	1.4808e-008
209019_s_at	1.4808e-008
212563_at	1.5038e-008
1555282_a_at	1.5038e-008
202350_s_at	1.5038e-008
203669_s_at	1.5038e-008
229369_at	1.5129e-008
216841_s_at	1.5129e-008
218105_s_at	1.5197e-008
227054_at	1.5867e-008
207457_s_at	1.5867e-008
229221_at	1.5867e-008
213155_at	1.5867e-008
210106_at	1.5867e-008
218586_at	1.5867e-008
207222_at	1.5867e-008
218842_at	1.5867e-008
1554523_a_at	1.5867e-008
201133_s_at	1.5867e-008
217165_x_at	1.6059e-008
201292_at	1.6059e-008
206770_s_at	1.6202e-008
212112_s_at	1.6412e-008
234971_x_at	1.6512e-008
203023_at	1.6688e-008
209544_at	1.67e-008
209508_x_at	1.672e-008
204491_at	1.6791e-008
219953_s_at	1.6791e-008
214179_s_at	1.6791e-008
207655_s_at	1.6995e-008
208690_s_at	1.7127e-008
219014_at	1.7127e-008
219180_s_at	1.7127e-008
238751_at	1.7127e-008
229831_at	1.7127e-008
205979_at	1.7516e-008
218336_at	1.7516e-008
235201_at	1.7516e-008
204962_s_at	1.7621e-008
209440_at	1.7621e-008
201761_at	1.7621e-008
208228_s_at	1.7621e-008
222437_s_at	1.7689e-008
202591_s_at	1.7987e-008
205680_at	1.7987e-008
202761_s_at	1.8156e-008
227049_at	1.8452e-008
200704_at	1.8452e-008
217995_at	1.8452e-008
223996_s_at	1.8452e-008
218657_at	1.8581e-008
220468_at	1.8581e-008
218312_s_at	1.9637e-008
208682_s_at	1.9637e-008
219493_at	1.977e-008
202636_at	1.983e-008
218315_s_at	1.983e-008
212226_s_at	1.9967e-008
209154_at	1.9967e-008
242283_at	1.9967e-008
1558323_at	1.9967e-008
210164_at	1.9967e-008
232083_at	1.9967e-008
226936_at	1.9967e-008
219512_at	2.0056e-008
201162_at	2.0056e-008
222825_at	2.0087e-008
201458_s_at	2.0165e-008
224595_at	2.0257e-008
201701_s_at	2.0324e-008
201157_s_at	2.0482e-008
208788_at	2.0482e-008
208700_s_at	2.0482e-008
229337_at	2.071e-008
203059_s_at	2.0923e-008
225129_at	2.0986e-008
209279_s_at	2.0986e-008
203204_s_at	2.0986e-008
208337_s_at	2.1069e-008
218051_s_at	2.1069e-008
205815_at	2.1132e-008
218343_s_at	2.1354e-008
218214_at	2.1354e-008
209609_s_at	2.1547e-008
224462_s_at	2.1706e-008
228365_at	2.1706e-008
213953_at	2.1706e-008
203764_at	2.1773e-008
203947_at	2.1773e-008
1554897_s_at	2.1887e-008
1567107_s_at	2.1944e-008
217356_s_at	2.1944e-008
201144_s_at	2.1944e-008
220312_at	2.1944e-008
210774_s_at	2.2014e-008
212898_at	2.2137e-008
226311_at	2.2137e-008
224728_at	2.2137e-008
219181_at	2.2137e-008
201453_x_at	2.2137e-008
222494_at	2.2137e-008
214665_s_at	2.2486e-008
236066_at	2.2486e-008
219555_s_at	2.2502e-008
40255_at	2.2502e-008
202017_at	2.256e-008
210519_s_at	2.256e-008
218901_at	2.256e-008
233882_s_at	2.256e-008
1554485_s_at	2.256e-008
235383_at	2.2653e-008
212791_at	2.2653e-008
211954_s_at	2.3017e-008
226485_at	2.3017e-008
200916_at	2.3159e-008
206102_at	2.3299e-008
226039_at	2.3299e-008
221558_s_at	2.3451e-008
213349_at	2.3451e-008
229860_x_at	2.3451e-008
205771_s_at	2.3451e-008
221305_s_at	2.3451e-008
213667_at	2.3451e-008
225317_at	2.3507e-008
206467_x_at	2.359e-008
223403_s_at	2.364e-008
204247_s_at	2.3672e-008
212451_at	2.3766e-008
219036_at	2.3781e-008
203119_at	2.3781e-008
227627_at	2.3781e-008
203213_at	2.3781e-008
202169_s_at	2.3781e-008
206950_at	2.3781e-008
206623_at	2.3781e-008
213133_s_at	2.3781e-008
208698_s_at	2.3781e-008
207525_s_at	2.3781e-008
203716_s_at	2.3934e-008
226894_at	2.3934e-008
205393_s_at	2.395e-008
221584_s_at	2.4068e-008
226997_at	2.4251e-008
212246_at	2.4272e-008
206030_at	2.4356e-008
222957_at	2.4445e-008
223229_at	2.4692e-008
209449_at	2.4792e-008
227946_at	2.4892e-008
205027_s_at	2.493e-008
207037_at	2.5019e-008
220454_s_at	2.5324e-008
226380_at	2.538e-008
226980_at	2.547e-008
208836_at	2.5716e-008
230135_at	2.5826e-008
242715_at	2.5827e-008
228399_at	2.5827e-008
206263_at	2.5827e-008
225470_at	2.5827e-008
208433_s_at	2.5827e-008
221970_s_at	2.5827e-008
223516_s_at	2.5827e-008
202764_at	2.5827e-008
204023_at	2.5946e-008
213629_x_at	2.601e-008
209861_s_at	2.601e-008
230047_at	2.6177e-008
212859_x_at	2.6177e-008
219119_at	2.6177e-008
212687_at	2.6541e-008
227366_at	2.6541e-008
219010_at	2.6541e-008
207122_x_at	2.6644e-008
217551_at	2.6662e-008
204981_at	2.6982e-008
225407_at	2.6982e-008
200732_s_at	2.6982e-008
216321_s_at	2.6982e-008
231870_s_at	2.6982e-008
206001_at	2.6982e-008
227477_at	2.703e-008
40524_at	2.703e-008
234992_x_at	2.7062e-008
1554627_a_at	2.7062e-008
209437_s_at	2.7062e-008
206121_at	2.7182e-008
214706_at	2.7195e-008
206796_at	2.7217e-008
214247_s_at	2.7217e-008
237802_at	2.7276e-008
241706_at	2.7276e-008
224345_x_at	2.7276e-008
228139_at	2.7276e-008
239587_at	2.7276e-008
231423_s_at	2.7276e-008
212880_at	2.7276e-008
208699_x_at	2.7276e-008
220834_at	2.7277e-008
206238_s_at	2.7311e-008
219060_at	2.7311e-008
1554106_at	2.7311e-008
205047_s_at	2.7562e-008
214352_s_at	2.7562e-008
218875_s_at	2.7562e-008
218084_x_at	2.7562e-008
218461_at	2.7562e-008
204120_s_at	2.7562e-008
50314_i_at	2.7739e-008
217777_s_at	2.7739e-008
221729_at	2.7739e-008
228050_at	2.7739e-008
229810_at	2.7739e-008
226734_at	2.7739e-008
230147_at	2.7739e-008
203296_s_at	2.7739e-008
202903_at	2.7785e-008
231021_at	2.7785e-008
214142_at	2.7785e-008
232151_at	2.8086e-008
218191_s_at	2.8113e-008
201008_s_at	2.8113e-008
208030_s_at	2.8113e-008
218039_at	2.8122e-008
218911_at	2.8134e-008
203011_at	2.8134e-008
211599_x_at	2.8134e-008
218403_at	2.8134e-008
219143_s_at	2.8134e-008
213330_s_at	2.8134e-008
204025_s_at	2.8154e-008
226208_at	2.8528e-008
212709_at	2.8994e-008
219076_s_at	2.9008e-008
201001_s_at	2.9008e-008
205126_at	2.9008e-008
234165_at	2.9134e-008
205648_at	2.9134e-008
228143_at	2.9134e-008
212870_at	2.9134e-008
208813_at	2.9142e-008
207840_at	2.9196e-008
209074_s_at	2.9233e-008
202037_s_at	2.9423e-008
1552977_a_at	2.9423e-008
65472_at	2.993e-008
209387_s_at	2.9942e-008
201607_at	2.9978e-008
223155_at	2.9978e-008
208676_s_at	3.0182e-008
210641_at	3.0182e-008
209681_at	3.0182e-008
224327_s_at	3.022e-008
203129_s_at	3.035e-008
224627_at	3.0382e-008
203341_at	3.0459e-008
200696_s_at	3.0711e-008
201886_at	3.0711e-008
218670_at	3.0711e-008
224616_at	3.0711e-008
204699_s_at	3.0774e-008
203967_at	3.0785e-008
201865_x_at	3.1106e-008
200620_at	3.1193e-008
219293_s_at	3.1537e-008
217428_s_at	3.1537e-008
201833_at	3.1586e-008
201019_s_at	3.1586e-008
242871_at	3.1642e-008
221676_s_at	3.1642e-008
213508_at	3.1969e-008
244417_at	3.1969e-008
211761_s_at	3.1969e-008
223743_s_at	3.2286e-008
214736_s_at	3.2347e-008
223287_s_at	3.2533e-008
218022_at	3.256e-008
219575_s_at	3.278e-008
217956_s_at	3.278e-008
228598_at	3.278e-008
223490_s_at	3.278e-008
211318_s_at	3.2783e-008
226608_at	3.2852e-008
225252_at	3.3025e-008
233647_s_at	3.3036e-008
231855_at	3.3036e-008
225133_at	3.3401e-008
227165_at	3.3435e-008
226560_at	3.3435e-008
225726_s_at	3.3452e-008
1555736_a_at	3.3468e-008
201215_at	3.3468e-008
213773_x_at	3.3564e-008
1555203_s_at	3.3587e-008
1555758_a_at	3.3621e-008
235512_at	3.3621e-008
222154_s_at	3.3754e-008
208696_at	3.3799e-008
213017_at	3.4444e-008
214734_at	3.4492e-008
214710_s_at	3.4492e-008
209847_at	3.4492e-008
202215_s_at	3.4492e-008
208249_s_at	3.4885e-008
220974_x_at	3.5101e-008
223193_x_at	3.5334e-008
210706_s_at	3.5486e-008
220591_s_at	3.5486e-008
209575_at	3.5486e-008
218298_s_at	3.5486e-008
228415_at	3.5486e-008
229670_at	3.5486e-008
217850_at	3.5486e-008
219031_s_at	3.5486e-008
205053_at	3.5486e-008
227892_at	3.5486e-008
204533_at	3.5486e-008
225596_at	3.5486e-008
206613_s_at	3.5486e-008
206093_x_at	3.5486e-008
200706_s_at	3.5486e-008
204006_s_at	3.5486e-008
200808_s_at	3.5594e-008
212190_at	3.5829e-008
202777_at	3.5924e-008
229616_s_at	3.5932e-008
209691_s_at	3.6421e-008
228729_at	3.6421e-008
1598_g_at	3.6598e-008
201375_s_at	3.665e-008
226026_at	3.6688e-008
221259_s_at	3.6824e-008
218514_at	3.6978e-008
214095_at	3.7005e-008
231319_x_at	3.7005e-008
224960_at	3.7047e-008
203876_s_at	3.7143e-008
1555910_at	3.7143e-008
238015_at	3.7143e-008
225225_at	3.7159e-008
231896_s_at	3.7324e-008
223798_at	3.7384e-008
91684_g_at	3.7465e-008
214456_x_at	3.7607e-008
202238_s_at	3.7816e-008
201540_at	3.8032e-008
224871_at	3.8032e-008
223921_s_at	3.8032e-008
208787_at	3.8032e-008
209063_x_at	3.8143e-008
207877_s_at	3.8148e-008
233938_at	3.817e-008
236442_at	3.817e-008
227068_at	3.817e-008
227826_s_at	3.8694e-008
201516_at	3.8699e-008
226839_at	3.8756e-008
214709_s_at	3.8836e-008
209891_at	3.8907e-008
203453_at	3.8907e-008
227189_at	3.8975e-008
204643_s_at	3.8975e-008
219539_at	3.8975e-008
208851_s_at	3.9138e-008
230972_at	3.9304e-008
226030_at	4.0273e-008
209344_at	4.0372e-008
221580_s_at	4.1423e-008
220622_at	4.1423e-008
222587_s_at	4.1448e-008
226010_at	4.1448e-008
209466_x_at	4.1448e-008
218732_at	4.1448e-008
223156_at	4.1448e-008
202070_s_at	4.1448e-008
218593_at	4.1448e-008
1564154_at	4.1448e-008
220357_s_at	4.2265e-008
217110_s_at	4.2369e-008
203083_at	4.2423e-008
1555480_a_at	4.2863e-008
1554178_a_at	4.3132e-008
203925_at	4.3457e-008
235088_at	4.364e-008
213940_s_at	4.3836e-008
226489_at	4.3914e-008
213499_at	4.4915e-008
225402_at	4.514e-008
211456_x_at	4.5285e-008
212344_at	4.5526e-008
226793_at	4.5884e-008
215100_at	4.5915e-008
207173_x_at	4.6346e-008
207112_s_at	4.6767e-008
203018_s_at	4.7347e-008
221188_s_at	4.7353e-008
219105_x_at	4.7449e-008
218000_s_at	4.7682e-008
238022_at	4.8417e-008
203110_at	4.9291e-008
202141_s_at	4.943e-008
228962_at	4.943e-008
220180_at	4.976e-008
212095_s_at	4.976e-008
203712_at	5.1067e-008
235033_at	5.1067e-008
202706_s_at	5.1067e-008
220645_at	5.1067e-008
231052_at	5.1149e-008
203961_at	5.1161e-008
201115_at	5.1212e-008
228066_at	5.1252e-008
210802_s_at	5.175e-008
209070_s_at	5.1861e-008
206059_at	5.1861e-008
219099_at	5.2707e-008
223804_s_at	5.2966e-008
204068_at	5.315e-008
202853_s_at	5.315e-008
230944_at	5.3409e-008
238846_at	5.3451e-008
213346_at	5.3451e-008
205361_s_at	5.3451e-008
239196_at	5.3451e-008
223316_at	5.3451e-008
202232_s_at	5.3871e-008
230875_s_at	5.3945e-008
218095_s_at	5.3945e-008
209247_s_at	5.416e-008
228073_at	5.4418e-008
208447_s_at	5.4919e-008
240856_at	5.5324e-008
234312_s_at	5.5454e-008
210869_s_at	5.5574e-008
209627_s_at	5.578e-008
205531_s_at	5.578e-008
211623_s_at	5.58e-008
204463_s_at	5.585e-008
218278_at	5.585e-008
202382_s_at	5.5885e-008
209129_at	5.5885e-008
211689_s_at	5.5885e-008
1553420_at	5.6037e-008
209445_x_at	5.6037e-008
225580_at	5.6124e-008
218326_s_at	5.6124e-008
224376_s_at	5.6316e-008
211980_at	5.6365e-008
234296_s_at	5.6518e-008
217678_at	5.6518e-008
213049_at	5.6737e-008
220147_s_at	5.7329e-008
222250_s_at	5.7329e-008
227176_at	5.7449e-008
235692_at	5.7467e-008
230991_at	5.8118e-008
210691_s_at	5.8118e-008
203017_s_at	5.8118e-008
205438_at	5.8118e-008
1554450_s_at	5.8204e-008
203701_s_at	5.8204e-008
218969_at	5.8204e-008
205581_s_at	5.8204e-008
218171_at	5.8204e-008
204173_at	5.8234e-008
217939_s_at	5.8493e-008
223325_at	5.8526e-008
225660_at	5.8935e-008
206271_at	5.8991e-008
204038_s_at	5.9343e-008
206574_s_at	5.9498e-008
206898_at	5.9669e-008
204341_at	5.9993e-008
207735_at	6.0218e-008
203384_s_at	6.0886e-008
205555_s_at	6.0886e-008
202891_at	6.0886e-008
205240_at	6.0886e-008
210416_s_at	6.0886e-008
218606_at	6.0886e-008
203867_s_at	6.0886e-008
222140_s_at	6.0886e-008
201957_at	6.0886e-008
201384_s_at	6.0886e-008
209321_s_at	6.0886e-008
204831_at	6.0886e-008
209485_s_at	6.0886e-008
203474_at	6.0886e-008
218724_s_at	6.0886e-008
201231_s_at	6.0886e-008
1568596_a_at	6.0886e-008
226658_at	6.0886e-008
205382_s_at	6.0886e-008
205963_s_at	6.0886e-008
201207_at	6.0886e-008
220789_s_at	6.0886e-008
228568_at	6.0886e-008
219219_at	6.0886e-008
212627_s_at	6.0886e-008
205593_s_at	6.0886e-008
226473_at	6.0886e-008
231227_at	6.0886e-008
213754_s_at	6.0886e-008
202225_at	6.0886e-008
202089_s_at	6.0886e-008
226403_at	6.0886e-008
200788_s_at	6.0886e-008
204897_at	6.0886e-008
228915_at	6.0886e-008
229460_at	6.0886e-008
203543_s_at	6.0886e-008
214429_at	6.0886e-008
219623_at	6.0886e-008
216336_x_at	6.0886e-008
223233_s_at	6.0886e-008
227916_x_at	6.0886e-008
218590_at	6.0886e-008
221879_at	6.0886e-008
208343_s_at	6.0886e-008
201689_s_at	6.0886e-008
228391_at	6.0886e-008
222722_at	6.0886e-008
211985_s_at	6.0886e-008
225625_at	6.0886e-008
214835_s_at	6.0886e-008
200790_at	6.0886e-008
225897_at	6.0886e-008
222377_at	6.0886e-008
206710_s_at	6.0886e-008
210559_s_at	6.0886e-008
58696_at	6.0886e-008
220643_s_at	6.0886e-008
211548_s_at	6.0886e-008
1559946_s_at	6.0886e-008
219890_at	6.0886e-008
32137_at	6.0886e-008
223586_at	6.0886e-008
225898_at	6.0886e-008
236513_at	6.0886e-008
215028_at	6.0886e-008
203986_at	6.0886e-008
225299_at	6.0886e-008
200924_s_at	6.0886e-008
229816_at	6.0886e-008
226237_at	6.0886e-008
202403_s_at	6.0886e-008
227626_at	6.0886e-008
205471_s_at	6.0886e-008
200070_at	6.0886e-008
205960_at	6.0886e-008
218057_x_at	6.0886e-008
218605_at	6.0886e-008
242601_at	6.0886e-008
219363_s_at	6.0886e-008
212779_at	6.0886e-008
203207_s_at	6.0886e-008
230830_at	6.0886e-008
203264_s_at	6.0886e-008
222405_at	6.0886e-008
202887_s_at	6.0886e-008
221025_x_at	6.0886e-008
201114_x_at	6.0886e-008
226349_at	6.0886e-008
218065_s_at	6.0886e-008
200636_s_at	6.0886e-008
230493_at	6.0886e-008
212281_s_at	6.0886e-008
220060_s_at	6.0886e-008
231925_at	6.0886e-008
201527_at	6.0886e-008
230105_at	6.0886e-008
1552476_s_at	6.0886e-008
213129_s_at	6.0886e-008
235078_at	6.0886e-008
225355_at	6.0886e-008
202952_s_at	6.0886e-008
217014_s_at	6.0886e-008
218834_s_at	6.0886e-008
225719_s_at	6.0886e-008
201744_s_at	6.0886e-008
203130_s_at	6.0886e-008
239156_at	6.0886e-008
233587_s_at	6.0886e-008
212656_at	6.0886e-008
225767_at	6.0886e-008
201535_at	6.0886e-008
225258_at	6.0886e-008
201411_s_at	6.0886e-008
219275_at	6.0886e-008
222912_at	6.0886e-008
210534_s_at	6.0886e-008
207268_x_at	6.0886e-008
226254_s_at	6.0886e-008
221610_s_at	6.0886e-008
218092_s_at	6.0886e-008
216333_x_at	6.0886e-008
225283_at	6.0886e-008
216399_s_at	6.0886e-008
206915_at	6.0886e-008
232146_at	6.0886e-008
214427_at	6.0886e-008
212338_at	6.0886e-008
218768_at	6.0886e-008
212294_at	6.0886e-008
212115_at	6.0886e-008
212891_s_at	6.0886e-008
204253_s_at	6.0886e-008
232594_at	6.0886e-008
229146_at	6.0886e-008
1554628_at	6.0933e-008
238075_at	6.0933e-008
226187_at	6.1251e-008
203405_at	6.1264e-008
204932_at	6.1264e-008
228378_at	6.138e-008
201725_at	6.138e-008
211952_at	6.1412e-008
205975_s_at	6.1412e-008
217109_at	6.1485e-008
224311_s_at	6.1492e-008
225429_at	6.1559e-008
204353_s_at	6.1559e-008
56197_at	6.1574e-008
228194_s_at	6.177e-008
224761_at	6.1873e-008
1560010_a_at	6.1887e-008
1555564_a_at	6.1887e-008
221958_s_at	6.1887e-008
202012_s_at	6.1887e-008
204352_at	6.1887e-008
215136_s_at	6.1966e-008
230053_at	6.2049e-008
203713_s_at	6.2049e-008
212759_s_at	6.2049e-008
213343_s_at	6.2049e-008
222658_s_at	6.2136e-008
208783_s_at	6.2136e-008
202224_at	6.2998e-008
203832_at	6.2998e-008
209482_at	6.3018e-008
207396_s_at	6.3573e-008
212792_at	6.3756e-008
221436_s_at	6.3866e-008
209100_at	6.3903e-008
205324_s_at	6.4009e-008
227195_at	6.4077e-008
209874_x_at	6.4107e-008
211889_x_at	6.4378e-008
219460_s_at	6.4949e-008
202615_at	6.4949e-008
205384_at	6.5026e-008
222843_at	6.5321e-008
213959_s_at	6.5321e-008
210460_s_at	6.5802e-008
202016_at	6.611e-008
203379_at	6.6727e-008
241396_at	6.7871e-008
221874_at	6.7987e-008
220026_at	6.7987e-008
229554_at	6.8537e-008
213701_at	7.0056e-008
200934_at	7.0188e-008
212922_s_at	7.0296e-008
212917_x_at	7.0296e-008
220688_s_at	7.0355e-008
223082_at	7.0562e-008
203510_at	7.0707e-008
216602_s_at	7.178e-008
225400_at	7.1924e-008
212354_at	7.2179e-008
203542_s_at	7.2237e-008
224824_at	7.2237e-008
216041_x_at	7.2581e-008
222602_at	7.2697e-008
223366_at	7.339e-008
227962_at	7.3641e-008
208680_at	7.4637e-008
219303_at	7.4973e-008
1559322_at	7.5194e-008
200650_s_at	7.5461e-008
209695_at	7.6008e-008
220890_s_at	7.6008e-008
209713_s_at	7.6093e-008
1554572_a_at	7.6518e-008
212481_s_at	7.6557e-008
220310_at	7.677e-008
214077_x_at	7.7031e-008
206664_at	7.7227e-008
211725_s_at	7.7251e-008
211793_s_at	7.815e-008
207051_at	8.0573e-008
203052_at	8.0573e-008
205809_s_at	8.0573e-008
222272_x_at	8.0573e-008
209233_at	8.0587e-008
202357_s_at	8.0587e-008
227385_at	8.0886e-008
223158_s_at	8.1294e-008
201091_s_at	8.1646e-008
225606_at	8.3234e-008
233477_at	8.3613e-008
223176_at	8.4294e-008
203000_at	8.4513e-008
213671_s_at	8.4584e-008
229693_at	8.5847e-008
201587_s_at	8.6309e-008
223949_at	8.6998e-008
218089_at	8.7213e-008
206198_s_at	8.7821e-008
214274_s_at	8.7821e-008
224813_at	8.8322e-008
203946_s_at	8.8898e-008
230282_at	8.8898e-008
200681_at	8.8898e-008
215034_s_at	9.0732e-008
203358_s_at	9.0732e-008
35148_at	9.1299e-008
226017_at	9.2275e-008
224446_at	9.2747e-008
202920_at	9.3058e-008
217769_s_at	9.3116e-008
221885_at	9.3663e-008
212288_at	9.3996e-008
226353_at	9.4559e-008
202231_at	9.4559e-008
234311_s_at	9.4559e-008
200675_at	9.4559e-008
211594_s_at	9.5039e-008
217445_s_at	9.5272e-008
216035_x_at	9.5568e-008
227088_at	9.5992e-008
226283_at	9.5992e-008
219267_at	9.6601e-008
229886_at	9.6621e-008
210473_s_at	9.6621e-008
241898_at	9.6652e-008
201584_s_at	9.6652e-008
213341_at	9.7275e-008
221020_s_at	9.7275e-008
213042_s_at	9.7275e-008
216996_s_at	9.7275e-008
217739_s_at	9.7275e-008
205135_s_at	9.7275e-008
212918_at	9.7275e-008
236860_at	9.8221e-008
219177_at	9.8955e-008
225846_at	9.9084e-008
212192_at	1.0011e-007
223039_at	1.0035e-007
1552619_a_at	1.0094e-007
227827_at	1.0139e-007
225571_at	1.0276e-007
218738_s_at	1.028e-007
217989_at	1.0461e-007
238021_s_at	1.0488e-007
219037_at	1.0488e-007
201263_at	1.0705e-007
232201_at	1.0705e-007
201778_s_at	1.0824e-007
215093_at	1.1002e-007
227220_at	1.1002e-007
235349_at	1.1021e-007
200738_s_at	1.1036e-007
226382_at	1.1036e-007
229097_at	1.1036e-007
201692_at	1.1078e-007
203535_at	1.1142e-007
230082_at	1.1142e-007
202311_s_at	1.1148e-007
222815_at	1.1148e-007
235427_at	1.1148e-007
213296_at	1.118e-007
229529_at	1.1239e-007
217861_s_at	1.1243e-007
203385_at	1.1259e-007
234000_s_at	1.1269e-007
203105_s_at	1.1269e-007
1554480_a_at	1.1278e-007
218936_s_at	1.1325e-007
209555_s_at	1.1346e-007
228854_at	1.1367e-007
225496_s_at	1.1417e-007
221685_s_at	1.1417e-007
233514_x_at	1.1417e-007
227363_s_at	1.1417e-007
227117_at	1.1417e-007
204285_s_at	1.1417e-007
202627_s_at	1.1417e-007
217154_s_at	1.1417e-007
225589_at	1.1417e-007
218726_at	1.1417e-007
206561_s_at	1.1417e-007
211122_s_at	1.1417e-007
225009_at	1.1417e-007
231370_at	1.1417e-007
227948_at	1.1417e-007
228846_at	1.1432e-007
1555962_at	1.1432e-007
201326_at	1.1456e-007
218719_s_at	1.1456e-007
203124_s_at	1.1456e-007
218499_at	1.1459e-007
205632_s_at	1.1459e-007
229181_s_at	1.1463e-007
215101_s_at	1.1474e-007
240422_at	1.1474e-007
222646_s_at	1.1483e-007
203798_s_at	1.1537e-007
1553991_s_at	1.1537e-007
203240_at	1.1537e-007
212119_at	1.1544e-007
204150_at	1.1546e-007
200806_s_at	1.1555e-007
201420_s_at	1.1568e-007
204744_s_at	1.1609e-007
222404_x_at	1.1609e-007
211883_x_at	1.1609e-007
204260_at	1.1609e-007
228955_at	1.1609e-007
228336_at	1.1629e-007
202637_s_at	1.1658e-007
231773_at	1.1665e-007
203114_at	1.1667e-007
201147_s_at	1.1667e-007
57540_at	1.1667e-007
1554691_a_at	1.1667e-007
219222_at	1.1667e-007
202352_s_at	1.1675e-007
208919_s_at	1.1675e-007
211955_at	1.1704e-007
223232_s_at	1.1745e-007
223201_s_at	1.1747e-007
64408_s_at	1.1757e-007
213002_at	1.1766e-007
200064_at	1.1768e-007
226784_at	1.1776e-007
205421_at	1.1823e-007
224861_at	1.1844e-007
224523_s_at	1.1865e-007
205890_s_at	1.1866e-007
220494_s_at	1.1866e-007
209434_s_at	1.1872e-007
206976_s_at	1.1875e-007
202107_s_at	1.1899e-007
229964_at	1.1919e-007
224762_at	1.1948e-007
201530_x_at	1.1972e-007
225941_at	1.1991e-007
228468_at	1.2054e-007
229163_at	1.2054e-007
221896_s_at	1.2054e-007
200875_s_at	1.2054e-007
201691_s_at	1.2054e-007
209087_x_at	1.2066e-007
1552612_at	1.2075e-007
220761_s_at	1.2086e-007
224753_at	1.2086e-007
205073_at	1.2086e-007
212245_at	1.209e-007
226466_s_at	1.2123e-007
201930_at	1.2123e-007
61874_at	1.2148e-007
201421_s_at	1.2159e-007
206429_at	1.2167e-007
209866_s_at	1.2183e-007
204480_s_at	1.2183e-007
228547_at	1.2218e-007
201014_s_at	1.2236e-007
205687_at	1.2236e-007
229498_at	1.2309e-007
213677_s_at	1.2316e-007
201735_s_at	1.2428e-007
219959_at	1.2484e-007
225149_at	1.2508e-007
228831_s_at	1.2526e-007
229177_at	1.2576e-007
200677_at	1.2576e-007
226651_at	1.261e-007
235037_at	1.2685e-007
216210_x_at	1.2686e-007
210338_s_at	1.2686e-007
59375_at	1.2735e-007
213374_x_at	1.2777e-007
226760_at	1.2777e-007
226636_at	1.2846e-007
203545_at	1.2846e-007
206143_at	1.2846e-007
204607_at	1.2846e-007
202688_at	1.2851e-007
1552367_a_at	1.2869e-007
206709_x_at	1.2869e-007
1554768_a_at	1.3011e-007
213766_x_at	1.3022e-007
201497_x_at	1.3139e-007
229288_at	1.3282e-007
210652_s_at	1.3282e-007
239435_x_at	1.3288e-007
205339_at	1.3388e-007
225536_at	1.3403e-007
207213_s_at	1.3403e-007
211712_s_at	1.3403e-007
222837_s_at	1.3403e-007
218481_at	1.3406e-007
223587_s_at	1.3407e-007
218140_x_at	1.3413e-007
240344_x_at	1.3472e-007
203854_at	1.3472e-007
239598_s_at	1.3472e-007
236300_at	1.3472e-007
232488_at	1.3472e-007
201668_x_at	1.3474e-007
210470_x_at	1.3474e-007
215380_s_at	1.3474e-007
229147_at	1.3532e-007
206488_s_at	1.3589e-007
213506_at	1.3729e-007
219294_at	1.3729e-007
225275_at	1.3729e-007
223253_at	1.376e-007
234660_s_at	1.3779e-007
202036_s_at	1.38e-007
220942_x_at	1.3865e-007
209465_x_at	1.387e-007
224807_at	1.387e-007
220081_x_at	1.3965e-007
205523_at	1.4082e-007
1553113_s_at	1.4157e-007
207198_s_at	1.4183e-007
221588_x_at	1.4209e-007
201139_s_at	1.4247e-007
206385_s_at	1.4261e-007
205290_s_at	1.4353e-007
204822_at	1.4497e-007
204745_x_at	1.4527e-007
223623_at	1.4556e-007
211733_x_at	1.4556e-007
226064_s_at	1.4596e-007
225508_at	1.4684e-007
222077_s_at	1.4698e-007
229777_at	1.4914e-007
218433_at	1.4914e-007
218705_s_at	1.4914e-007
204777_s_at	1.4914e-007
218710_at	1.4914e-007
225535_s_at	1.4957e-007
201467_s_at	1.4957e-007
240509_s_at	1.4957e-007
223038_s_at	1.5035e-007
210008_s_at	1.5047e-007
209167_at	1.5229e-007
201690_s_at	1.5233e-007
222768_s_at	1.5235e-007
227846_at	1.5235e-007
210548_at	1.5287e-007
225924_at	1.5287e-007
202998_s_at	1.5287e-007
206461_x_at	1.5287e-007
207260_at	1.5287e-007
225712_at	1.5287e-007
204051_s_at	1.5317e-007
201459_at	1.5317e-007
221563_at	1.5398e-007
224713_at	1.5398e-007
217871_s_at	1.5505e-007
1555487_a_at	1.5505e-007
202960_s_at	1.5505e-007
230257_s_at	1.5541e-007
210357_s_at	1.563e-007
226835_s_at	1.5804e-007
201251_at	1.5813e-007
218352_at	1.5813e-007
214096_s_at	1.5813e-007
225506_at	1.5813e-007
201623_s_at	1.5838e-007
206896_s_at	1.5838e-007
228070_at	1.5889e-007
220186_s_at	1.5915e-007
214679_x_at	1.5915e-007
215411_s_at	1.5967e-007
207567_at	1.5991e-007
244084_at	1.5991e-007
209412_at	1.602e-007
227572_at	1.602e-007
230895_at	1.602e-007
210524_x_at	1.6048e-007
201734_at	1.6048e-007
200052_s_at	1.6122e-007
218877_s_at	1.6122e-007
209507_at	1.6122e-007
227959_at	1.6131e-007
203664_s_at	1.6204e-007
210377_at	1.6223e-007
216218_s_at	1.6235e-007
226745_at	1.6235e-007
209161_at	1.6304e-007
200874_s_at	1.6342e-007
200840_at	1.6367e-007
204751_x_at	1.6412e-007
218844_at	1.6412e-007
202525_at	1.6412e-007
217766_s_at	1.645e-007
203228_at	1.6452e-007
231126_at	1.6455e-007
223328_at	1.6476e-007
205943_at	1.6496e-007
209632_at	1.6734e-007
212793_at	1.6743e-007
225548_at	1.6743e-007
212624_s_at	1.6743e-007
201946_s_at	1.6759e-007
218667_at	1.6795e-007
212296_at	1.6911e-007
220892_s_at	1.6915e-007
201989_s_at	1.6986e-007
224626_at	1.6992e-007
217738_at	1.7067e-007
227782_at	1.7067e-007
201068_s_at	1.7067e-007
203173_s_at	1.7067e-007
218180_s_at	1.7067e-007
208782_at	1.7067e-007
221641_s_at	1.7067e-007
227211_at	1.7067e-007
1554020_at	1.7067e-007
1554795_a_at	1.7067e-007
218833_at	1.7067e-007
234107_s_at	1.7067e-007
205433_at	1.7067e-007
239805_at	1.7067e-007
202159_at	1.7067e-007
209384_at	1.7067e-007
201646_at	1.7067e-007
200753_x_at	1.7067e-007
228479_at	1.7067e-007
229415_at	1.7067e-007
218355_at	1.7067e-007
208985_s_at	1.7067e-007
219646_at	1.7067e-007
221649_s_at	1.7067e-007
233655_s_at	1.7067e-007
217746_s_at	1.7067e-007
229751_s_at	1.7067e-007
213811_x_at	1.7067e-007
227198_at	1.7067e-007
214246_x_at	1.7067e-007
222691_at	1.7067e-007
204733_at	1.7067e-007
202421_at	1.7067e-007
206052_s_at	1.7067e-007
217949_s_at	1.7067e-007
222696_at	1.7067e-007
231975_s_at	1.7067e-007
227342_s_at	1.7067e-007
219695_at	1.7067e-007
203001_s_at	1.7067e-007
236565_s_at	1.7067e-007
224788_at	1.7067e-007
225841_at	1.7067e-007
216594_x_at	1.7067e-007
206326_at	1.7067e-007
226287_at	1.7067e-007
204009_s_at	1.7067e-007
230778_at	1.7067e-007
209386_at	1.7067e-007
231879_at	1.7067e-007
212856_at	1.7067e-007
210821_x_at	1.7067e-007
228444_at	1.7067e-007
238843_at	1.7067e-007
239148_at	1.7067e-007
206025_s_at	1.7067e-007
208744_x_at	1.7067e-007
204866_at	1.7067e-007
1554080_at	1.7067e-007
241353_s_at	1.7082e-007
200678_x_at	1.7093e-007
225556_at	1.7093e-007
206856_at	1.7104e-007
202397_at	1.7104e-007
214022_s_at	1.7119e-007
227850_x_at	1.7132e-007
1557137_at	1.7132e-007
211340_s_at	1.7132e-007
206026_s_at	1.7132e-007
213535_s_at	1.7132e-007
226423_at	1.7322e-007
201105_at	1.7334e-007
203484_at	1.7335e-007
219979_s_at	1.7363e-007
232271_at	1.7363e-007
202826_at	1.7363e-007
209106_at	1.7378e-007
204119_s_at	1.7388e-007
213929_at	1.7594e-007
204613_at	1.7594e-007
201751_at	1.7594e-007
213119_at	1.7725e-007
209420_s_at	1.7725e-007
208753_s_at	1.7725e-007
212168_at	1.7725e-007
208822_s_at	1.7852e-007
209921_at	1.7968e-007
222456_s_at	1.7968e-007
224932_at	1.8109e-007
213045_at	1.8109e-007
209080_x_at	1.8281e-007
224666_at	1.8394e-007
223267_at	1.8404e-007
215438_x_at	1.8404e-007
228791_at	1.8404e-007
200881_s_at	1.8404e-007
231871_at	1.8404e-007
228810_at	1.8404e-007
222236_s_at	1.8404e-007
223283_s_at	1.8404e-007
200079_s_at	1.8404e-007
225475_at	1.8404e-007
227506_at	1.8404e-007
223331_s_at	1.8443e-007
208687_x_at	1.8443e-007
210968_s_at	1.8443e-007
200990_at	1.8443e-007
223984_s_at	1.8443e-007
201456_s_at	1.8471e-007
1553850_at	1.8503e-007
201925_s_at	1.852e-007
244370_at	1.852e-007
229322_at	1.852e-007
221770_at	1.852e-007
218487_at	1.8562e-007
201557_at	1.8562e-007
211116_at	1.8562e-007
226554_at	1.8562e-007
213279_at	1.8562e-007
225602_at	1.8562e-007
219080_s_at	1.8562e-007
200635_s_at	1.8562e-007
201776_s_at	1.8562e-007
208758_at	1.8563e-007
201485_s_at	1.8563e-007
228299_at	1.8563e-007
234915_s_at	1.8576e-007
216347_s_at	1.8576e-007
202790_at	1.8576e-007
227736_at	1.8576e-007
202217_at	1.8598e-007
1554938_a_at	1.8605e-007
219366_at	1.8605e-007
203853_s_at	1.8605e-007
236098_at	1.8642e-007
225217_s_at	1.8642e-007
1565692_at	1.8642e-007
222988_s_at	1.8642e-007
223597_at	1.8642e-007
206310_at	1.8642e-007
218477_at	1.8642e-007
212279_at	1.8642e-007
218167_at	1.8642e-007
205441_at	1.8642e-007
201408_at	1.8642e-007
239273_s_at	1.8642e-007
1553959_a_at	1.8642e-007
201524_x_at	1.8642e-007
203203_s_at	1.8642e-007
35974_at	1.8642e-007
235520_at	1.8642e-007
222754_at	1.8642e-007
239370_at	1.8642e-007
210021_s_at	1.8642e-007
227928_at	1.8642e-007
227534_at	1.8642e-007
219258_at	1.8642e-007
211275_s_at	1.8642e-007
220239_at	1.8642e-007
212546_s_at	1.8642e-007
234632_x_at	1.8642e-007
203160_s_at	1.8642e-007
204133_at	1.8642e-007
212680_x_at	1.8642e-007
225261_x_at	1.8642e-007
202483_s_at	1.8642e-007
203284_s_at	1.8642e-007
218497_s_at	1.8642e-007
204470_at	1.8642e-007
210541_s_at	1.8642e-007
221521_s_at	1.8642e-007
202626_s_at	1.8643e-007
202261_at	1.8643e-007
236264_at	1.8643e-007
201281_at	1.8687e-007
1554483_at	1.8767e-007
212096_s_at	1.8767e-007
1555950_a_at	1.8786e-007
204331_s_at	1.88e-007
206262_at	1.8813e-007
206496_at	1.8823e-007
225102_at	1.8841e-007
212297_at	1.8843e-007
229657_at	1.8843e-007
202859_x_at	1.8883e-007
225332_at	1.8899e-007
201534_s_at	1.8969e-007
229276_at	1.8974e-007
205167_s_at	1.8974e-007
215657_at	1.8974e-007
205200_at	1.8974e-007
209853_s_at	1.8996e-007
226165_at	1.9013e-007
200915_x_at	1.907e-007
226963_at	1.9098e-007
208370_s_at	1.9098e-007
205513_at	1.9098e-007
204603_at	1.9098e-007
222712_s_at	1.9131e-007
202902_s_at	1.9131e-007
1554012_at	1.9147e-007
215708_s_at	1.9147e-007
201270_x_at	1.9174e-007
203802_x_at	1.9178e-007
226319_s_at	1.9263e-007
1554384_at	1.9338e-007
209712_at	1.9344e-007
203638_s_at	1.9393e-007
203968_s_at	1.9393e-007
235456_at	1.9486e-007
212622_at	1.9527e-007
220840_s_at	1.9586e-007
212289_at	1.963e-007
218704_at	1.963e-007
208161_s_at	1.9697e-007
224862_at	1.9697e-007
211080_s_at	1.9697e-007
221691_x_at	1.9697e-007
204434_at	1.9701e-007
210137_s_at	1.9742e-007
204674_at	1.9742e-007
217737_x_at	1.9742e-007
235747_at	1.9742e-007
203125_x_at	1.9742e-007
224448_s_at	1.9742e-007
201804_x_at	1.9742e-007
202142_at	1.9742e-007
225075_at	1.9742e-007
225955_at	1.9742e-007
219940_s_at	1.9742e-007
209773_s_at	1.9742e-007
207414_s_at	1.9742e-007
219799_s_at	1.9744e-007
200712_s_at	1.9767e-007
208405_s_at	1.9861e-007
226188_at	1.9879e-007
218619_s_at	1.9879e-007
202992_at	1.9926e-007
212024_x_at	1.9953e-007
227103_s_at	1.9953e-007
218823_s_at	1.9953e-007
1553510_s_at	1.9953e-007
221937_at	1.9953e-007
237521_x_at	2.0016e-007
1555780_a_at	2.02e-007
235299_at	2.0218e-007
230238_at	2.0245e-007
210174_at	2.0346e-007
208394_x_at	2.0395e-007
202310_s_at	2.0395e-007
228478_at	2.058e-007
202237_at	2.0591e-007
205264_at	2.0591e-007
226041_at	2.0591e-007
212959_s_at	2.09e-007
208693_s_at	2.1063e-007
1552673_at	2.1173e-007
202904_s_at	2.1205e-007
218118_s_at	2.1205e-007
219650_at	2.129e-007
204146_at	2.1403e-007
211026_s_at	2.1452e-007
232181_at	2.1476e-007
210871_x_at	2.1476e-007
235749_at	2.1476e-007
206000_at	2.1476e-007
204268_at	2.1476e-007
200812_at	2.1476e-007
218886_at	2.148e-007
229720_at	2.1524e-007
227735_s_at	2.1529e-007
225367_at	2.1538e-007
203567_s_at	2.1538e-007
227190_at	2.1538e-007
224468_s_at	2.1538e-007
1556499_s_at	2.1538e-007
205932_s_at	2.1538e-007
224968_at	2.1581e-007
219231_at	2.1581e-007
218715_at	2.1676e-007
230846_at	2.1684e-007
225301_s_at	2.1685e-007
224998_at	2.1685e-007
232080_at	2.1732e-007
211506_s_at	2.1758e-007
202823_at	2.1807e-007
201427_s_at	2.1812e-007
221712_s_at	2.1838e-007
237450_at	2.1886e-007
213131_at	2.19e-007
234998_at	2.19e-007
218882_s_at	2.1928e-007
201624_at	2.194e-007
204825_at	2.2011e-007
209642_at	2.2037e-007
201261_x_at	2.2037e-007
201606_s_at	2.2037e-007
235871_at	2.2037e-007
210778_s_at	2.2123e-007
213010_at	2.2128e-007
201362_at	2.2172e-007
231874_at	2.2172e-007
226227_x_at	2.2172e-007
223437_at	2.2172e-007
215464_s_at	2.2172e-007
224331_s_at	2.2172e-007
214487_s_at	2.2179e-007
220011_at	2.2182e-007
225865_x_at	2.2209e-007
204616_at	2.2224e-007
228950_s_at	2.2224e-007
201897_s_at	2.2241e-007
221861_at	2.2241e-007
201327_s_at	2.2247e-007
215299_x_at	2.2253e-007
222402_at	2.2274e-007
242263_at	2.2275e-007
218708_at	2.229e-007
217226_s_at	2.2322e-007
223560_s_at	2.2322e-007
204461_x_at	2.2322e-007
225547_at	2.2322e-007
224709_s_at	2.2322e-007
217875_s_at	2.2322e-007
221766_s_at	2.235e-007
213215_at	2.235e-007
219450_at	2.235e-007
207891_s_at	2.2361e-007
229402_at	2.2389e-007
206445_s_at	2.2389e-007
226297_at	2.2389e-007
205776_at	2.2389e-007
235079_at	2.2428e-007
209311_at	2.2428e-007
208715_at	2.2428e-007
203438_at	2.2431e-007
218532_s_at	2.2471e-007
217294_s_at	2.251e-007
223880_x_at	2.251e-007
208581_x_at	2.2511e-007
1555788_a_at	2.2677e-007
223018_at	2.2677e-007
205185_at	2.2733e-007
202769_at	2.2741e-007
202432_at	2.2892e-007
201608_s_at	2.3004e-007
225757_s_at	2.3106e-007
202124_s_at	2.3204e-007
230117_at	2.3219e-007
224983_at	2.3219e-007
225036_at	2.3241e-007
229070_at	2.3413e-007
209382_at	2.356e-007
201802_at	2.356e-007
40562_at	2.3591e-007
209296_at	2.3613e-007
203266_s_at	2.3657e-007
212914_at	2.3764e-007
229909_at	2.3765e-007
235004_at	2.3778e-007
227630_at	2.3782e-007
201669_s_at	2.3796e-007
201775_s_at	2.3859e-007
219173_at	2.3859e-007
209635_at	2.3865e-007
1557232_at	2.392e-007
201555_at	2.3931e-007
221122_at	2.3947e-007
1557905_s_at	2.3947e-007
235504_at	2.3947e-007
218484_at	2.3954e-007
226386_at	2.3954e-007
201009_s_at	2.3977e-007
213227_at	2.3977e-007
205042_at	2.3977e-007
218561_s_at	2.3977e-007
228400_at	2.3978e-007
225980_at	2.3993e-007
216511_s_at	2.3997e-007
203529_at	2.4014e-007
212185_x_at	2.4014e-007
201772_at	2.4071e-007
205661_s_at	2.4179e-007
228774_at	2.4179e-007
212228_s_at	2.4179e-007
202069_s_at	2.4179e-007
231443_at	2.4179e-007
213226_at	2.4187e-007
205154_at	2.4216e-007
222835_at	2.4218e-007
225363_at	2.43e-007
222740_at	2.4308e-007
203513_at	2.4308e-007
223655_at	2.4308e-007
211862_x_at	2.4311e-007
202180_s_at	2.4311e-007
225614_at	2.432e-007
1552348_at	2.4349e-007
238143_at	2.4485e-007
238722_x_at	2.4485e-007
228280_at	2.4646e-007
222601_at	2.4646e-007
227682_at	2.4811e-007
228486_at	2.5001e-007
234974_at	2.5009e-007
206149_at	2.5061e-007
229285_at	2.5061e-007
218313_s_at	2.5111e-007
202475_at	2.5115e-007
1563792_at	2.5212e-007
1566764_at	2.5244e-007
203208_s_at	2.5244e-007
227249_at	2.5309e-007
206363_at	2.5326e-007
203498_at	2.5326e-007
202854_at	2.5353e-007
204931_at	2.5366e-007
209690_s_at	2.5406e-007
202095_s_at	2.5516e-007
218031_s_at	2.5596e-007
203554_x_at	2.562e-007
231008_at	2.5661e-007
212448_at	2.5741e-007
228281_at	2.5827e-007
209613_s_at	2.5949e-007
1558290_a_at	2.5949e-007
231698_at	2.6002e-007
231283_at	2.6059e-007
243278_at	2.6227e-007
218511_s_at	2.6369e-007
204633_s_at	2.6477e-007
1566766_a_at	2.6724e-007
205499_at	2.6751e-007
209605_at	2.6861e-007
32723_at	2.6913e-007
228977_at	2.6934e-007
225067_at	2.6946e-007
205239_at	2.6958e-007
211787_s_at	2.6958e-007
238532_at	2.702e-007
227320_at	2.7122e-007
223100_s_at	2.7159e-007
213820_s_at	2.7174e-007
204368_at	2.7182e-007
225110_at	2.7184e-007
43427_at	2.7184e-007
212053_at	2.7195e-007
200878_at	2.7195e-007
211671_s_at	2.7195e-007
217926_at	2.7257e-007
211711_s_at	2.7257e-007
225463_x_at	2.7266e-007
236772_s_at	2.7345e-007
208895_s_at	2.7414e-007
225781_at	2.7444e-007
211789_s_at	2.754e-007
233878_s_at	2.7547e-007
201994_at	2.7547e-007
202638_s_at	2.7592e-007
221923_s_at	2.7592e-007
228961_at	2.7595e-007
207320_x_at	2.7656e-007
203639_s_at	2.7669e-007
232617_at	2.77e-007
218663_at	2.77e-007
204228_at	2.7742e-007
224410_s_at	2.7805e-007
211848_s_at	2.7875e-007
204868_at	2.7882e-007
213386_at	2.7887e-007
56256_at	2.8016e-007
227624_at	2.8016e-007
225030_at	2.8018e-007
210687_at	2.8163e-007
222021_x_at	2.8163e-007
209433_s_at	2.8163e-007
220951_s_at	2.8314e-007
220376_at	2.8314e-007
1556057_s_at	2.8314e-007
205076_s_at	2.8314e-007
213451_x_at	2.8314e-007
215165_x_at	2.8314e-007
225809_at	2.8314e-007
206404_at	2.8314e-007
203316_s_at	2.8314e-007
208485_x_at	2.8314e-007
202006_at	2.8314e-007
227280_s_at	2.8314e-007
201593_s_at	2.8314e-007
214372_x_at	2.8314e-007
209817_at	2.8314e-007
236783_at	2.8314e-007
217988_at	2.8314e-007
205761_s_at	2.8314e-007
202502_at	2.8314e-007
225073_at	2.8314e-007
202415_s_at	2.8314e-007
201890_at	2.8314e-007
202847_at	2.8314e-007
215684_s_at	2.8314e-007
223190_s_at	2.8314e-007
211747_s_at	2.8314e-007
223195_s_at	2.8314e-007
218014_at	2.8314e-007
201801_s_at	2.8314e-007
226825_s_at	2.8314e-007
209822_s_at	2.8314e-007
205518_s_at	2.8314e-007
202894_at	2.8314e-007
211207_s_at	2.8314e-007
210983_s_at	2.8314e-007
229005_at	2.8314e-007
222987_s_at	2.8314e-007
230323_s_at	2.8314e-007
212330_at	2.8314e-007
203166_at	2.8314e-007
237025_at	2.8314e-007
221922_at	2.8314e-007
224896_s_at	2.8314e-007
216325_x_at	2.8314e-007
203046_s_at	2.8314e-007
200782_at	2.8314e-007
226769_at	2.8314e-007
207551_s_at	2.8314e-007
200054_at	2.8314e-007
202061_s_at	2.8314e-007
214011_s_at	2.8314e-007
202240_at	2.8314e-007
45633_at	2.8314e-007
211986_at	2.8314e-007
217835_x_at	2.8314e-007
202094_at	2.8314e-007
221513_s_at	2.8314e-007
244180_at	2.8314e-007
223898_at	2.8314e-007
1552921_a_at	2.8314e-007
212282_at	2.8314e-007
225876_at	2.8314e-007
217870_s_at	2.8314e-007
229983_at	2.8314e-007
243292_at	2.8314e-007
229440_at	2.8314e-007
231580_at	2.8314e-007
207279_s_at	2.8314e-007
208739_x_at	2.8314e-007
208799_at	2.8314e-007
238668_at	2.8314e-007
1555175_a_at	2.8314e-007
225056_at	2.8314e-007
223307_at	2.8314e-007
209687_at	2.8314e-007
223839_s_at	2.8314e-007
223002_s_at	2.8314e-007
227466_at	2.8314e-007
206136_at	2.8321e-007
200828_s_at	2.8321e-007
1554141_s_at	2.8321e-007
205805_s_at	2.8321e-007
210276_s_at	2.8321e-007
210175_at	2.8321e-007
230326_s_at	2.8325e-007
204528_s_at	2.8334e-007
212854_x_at	2.8353e-007
223449_at	2.8357e-007
177_at	2.8367e-007
218334_at	2.8386e-007
209974_s_at	2.8441e-007
225157_at	2.8441e-007
203677_s_at	2.8628e-007
226438_at	2.879e-007
206286_s_at	2.879e-007
227407_at	2.8793e-007
202431_s_at	2.9079e-007
226742_at	2.9079e-007
225291_at	2.9087e-007
201562_s_at	2.9166e-007
1554271_a_at	2.921e-007
203914_x_at	2.9481e-007
205874_at	2.9481e-007
226451_at	2.9503e-007
208738_x_at	2.9628e-007
217546_at	2.9628e-007
205794_s_at	2.9719e-007
202193_at	2.9719e-007
200756_x_at	2.973e-007
225344_at	2.9803e-007
201558_at	2.981e-007
205282_at	2.9821e-007
219508_at	2.9833e-007
203799_at	2.9835e-007
217809_at	2.9838e-007
201381_x_at	2.9996e-007
200750_s_at	2.9996e-007
222742_s_at	3.01e-007
200973_s_at	3.0444e-007
204052_s_at	3.0613e-007
224027_at	3.0883e-007
227540_at	3.0933e-007
220610_s_at	3.1069e-007
224025_s_at	3.11e-007
209018_s_at	3.1188e-007
200039_s_at	3.1188e-007
201556_s_at	3.1341e-007
206726_at	3.1341e-007
232707_at	3.1341e-007
228507_at	3.1341e-007
224450_s_at	3.1341e-007
209104_s_at	3.1341e-007
201756_at	3.1341e-007
201924_at	3.1341e-007
205232_s_at	3.1341e-007
205206_at	3.1341e-007
202822_at	3.1341e-007
212548_s_at	3.1363e-007
230729_at	3.1364e-007
218076_s_at	3.1365e-007
203593_at	3.1411e-007
221041_s_at	3.1467e-007
217987_at	3.1531e-007
212876_at	3.157e-007
223484_at	3.1587e-007
231094_s_at	3.1612e-007
223441_at	3.1758e-007
212063_at	3.1758e-007
208726_s_at	3.1808e-007
225699_at	3.1873e-007
218189_s_at	3.207e-007
210216_x_at	3.2113e-007
200877_at	3.215e-007
205011_at	3.216e-007
221782_at	3.2439e-007
219270_at	3.2453e-007
200736_s_at	3.2566e-007
209752_at	3.2857e-007
1554385_a_at	3.3176e-007
202148_s_at	3.3324e-007
225926_at	3.3325e-007
226692_at	3.3556e-007
204879_at	3.3556e-007
224915_x_at	3.3559e-007
204579_at	3.3576e-007
218542_at	3.3595e-007
219304_s_at	3.3625e-007
228376_at	3.3625e-007
218801_at	3.3625e-007
205309_at	3.3625e-007
221987_s_at	3.3625e-007
218194_at	3.3625e-007
223463_at	3.3625e-007
233842_x_at	3.3625e-007
228835_at	3.3625e-007
208818_s_at	3.3643e-007
219540_at	3.3643e-007
204956_at	3.3643e-007
214359_s_at	3.3643e-007
204700_x_at	3.3643e-007
227378_x_at	3.3643e-007
226460_at	3.3643e-007
212406_s_at	3.3655e-007
218564_at	3.3655e-007
203336_s_at	3.3655e-007
242844_at	3.3655e-007
1553976_a_at	3.3655e-007
226863_at	3.3655e-007
225006_x_at	3.3655e-007
32042_at	3.3655e-007
205676_at	3.3655e-007
212323_s_at	3.3666e-007
225762_x_at	3.3688e-007
232103_at	3.3707e-007
240173_at	3.3707e-007
218500_at	3.374e-007
217873_at	3.3806e-007
200011_s_at	3.3806e-007
225810_at	3.3806e-007
200993_at	3.4285e-007
213608_s_at	3.4357e-007
204255_s_at	3.4699e-007
227628_at	3.4891e-007
218595_s_at	3.4915e-007
211015_s_at	3.4993e-007
201947_s_at	3.4993e-007
211759_x_at	3.4993e-007
223387_at	3.5624e-007
211316_x_at	3.5768e-007
201510_at	3.5888e-007
224204_x_at	3.6e-007
201237_at	3.6099e-007
227728_at	3.6187e-007
202628_s_at	3.6187e-007
219728_at	3.62e-007
210052_s_at	3.6244e-007
201650_at	3.6258e-007
235350_at	3.6403e-007
229569_at	3.6497e-007
221577_x_at	3.6535e-007
218208_at	3.6535e-007
204175_at	3.6857e-007
215223_s_at	3.6857e-007
209498_at	3.6861e-007
210123_s_at	3.6978e-007
204248_at	3.7032e-007
225019_at	3.7322e-007
204286_s_at	3.7486e-007
204750_s_at	3.7568e-007
202366_at	3.7568e-007
208399_s_at	3.7596e-007
222398_s_at	3.7807e-007
228555_at	3.7946e-007
204508_s_at	3.8037e-007
213198_at	3.8037e-007
211161_s_at	3.8037e-007
201340_s_at	3.8039e-007
211668_s_at	3.8086e-007
244519_at	3.8103e-007
223059_s_at	3.8113e-007
211317_s_at	3.8129e-007
1554895_a_at	3.8136e-007
219543_at	3.8155e-007
202486_at	3.8241e-007
201475_x_at	3.8332e-007
219061_s_at	3.8333e-007
205194_at	3.834e-007
229431_at	3.834e-007
224598_at	3.8522e-007
214264_s_at	3.8548e-007
209703_x_at	3.8548e-007
221751_at	3.8689e-007
209090_s_at	3.9062e-007
209301_at	3.9189e-007
226644_at	3.926e-007
200884_at	3.9311e-007
202505_at	3.9337e-007
210916_s_at	3.9393e-007
202450_s_at	3.9474e-007
212018_s_at	3.9519e-007
221570_s_at	3.9586e-007
202824_s_at	3.9673e-007
225311_at	3.9673e-007
1053_at	3.9804e-007
55662_at	3.9883e-007
219186_at	3.9883e-007
221102_s_at	3.9888e-007
227662_at	3.99e-007
201710_at	3.99e-007
200731_s_at	3.99e-007
202170_s_at	3.99e-007
223096_at	3.99e-007
226302_at	3.99e-007
230100_x_at	3.9953e-007
225940_at	3.9953e-007
218755_at	3.9953e-007
1552519_at	3.9953e-007
230937_at	3.9953e-007
201342_at	3.9953e-007
219494_at	3.9953e-007
200837_at	3.9953e-007
236224_at	3.9953e-007
201410_at	3.9953e-007
204818_at	3.9958e-007
224535_s_at	4.0011e-007
231817_at	4.0083e-007
224857_s_at	4.019e-007
218557_at	4.0303e-007
202779_s_at	4.0317e-007
231814_at	4.0324e-007
202088_at	4.0636e-007
209614_at	4.0653e-007
235072_s_at	4.0773e-007
228885_at	4.0922e-007
202025_x_at	4.1003e-007
209071_s_at	4.1023e-007
203236_s_at	4.1216e-007
1552277_a_at	4.1216e-007
239294_at	4.129e-007
220291_at	4.1304e-007
201285_at	4.1304e-007
201563_at	4.1324e-007
225922_at	4.135e-007
225270_at	4.1594e-007
218235_s_at	4.1744e-007
206576_s_at	4.1847e-007
229889_at	4.1915e-007
226959_at	4.1915e-007
224428_s_at	4.2068e-007
218788_s_at	4.2068e-007
212570_at	4.2068e-007
203686_at	4.2572e-007
201670_s_at	4.2572e-007
230655_at	4.2572e-007
223168_at	4.2572e-007
243403_x_at	4.2572e-007
210609_s_at	4.2619e-007
208632_at	4.2619e-007
218622_at	4.2637e-007
213309_at	4.2673e-007
210163_at	4.275e-007
231101_at	4.275e-007
219000_s_at	4.2811e-007
215091_s_at	4.2821e-007
204320_at	4.283e-007
227019_at	4.2936e-007
208932_at	4.2936e-007
221704_s_at	4.3077e-007
211549_s_at	4.3343e-007
226925_at	4.3356e-007
200873_s_at	4.3365e-007
225626_at	4.3365e-007
207549_x_at	4.3365e-007
213435_at	4.3365e-007
242229_at	4.3365e-007
207181_s_at	4.3365e-007
201926_s_at	4.3365e-007
228622_s_at	4.3365e-007
204264_at	4.3365e-007
229842_at	4.3365e-007
225426_at	4.3365e-007
205129_at	4.3365e-007
225080_at	4.3365e-007
208540_x_at	4.3365e-007
202673_at	4.3365e-007
224935_at	4.3365e-007
218272_at	4.3365e-007
1556121_at	4.3365e-007
238542_at	4.3383e-007
202054_s_at	4.3383e-007
204015_s_at	4.3383e-007
208117_s_at	4.3383e-007
226777_at	4.339e-007
1555461_at	4.339e-007
213237_at	4.339e-007
211998_at	4.339e-007
209398_at	4.3417e-007
204415_at	4.3417e-007
227539_at	4.3426e-007
221058_s_at	4.3426e-007
201397_at	4.3426e-007
208712_at	4.3426e-007
226320_at	4.3426e-007
218910_at	4.3475e-007
209385_s_at	4.3475e-007
1554260_a_at	4.3475e-007
[truncated: 29,963 more rows]
