# Supplementary material for: Modeling Oncogenic Signaling in Colon Tumors by Multidirectional Analyses of Microarray Data Directed for Maximization of Analytical Reliability
Source: PLoS One. 2010 Oct 1;5(10):e13091. doi: 10.1371/journal.pone.0013091 (PMC2948500; doi:10.1371/journal.pone.0013091)
Supplement: Table S5 — Probe sets sorted according to the p-value in pair-wise comparisons between benign and malignant whole tissue sections of colonic neoplasms. (3.59 MB XLS) [file pone.0013091.s008.xls]

## Sheet: GCRMA-LVS_test_AD-CA_tissue
	FDR
212311_at	2.7788e-10
228686_at	2.7788e-10
209681_at	7.5323e-10
202951_at	1.1369e-09
223282_at	1.1469e-08
211370_s_at	1.1469e-08
201157_s_at	1.1469e-08
205489_at	1.1469e-08
219646_at	1.1469e-08
204279_at	1.1469e-08
204879_at	1.4018e-08
200965_s_at	1.4018e-08
228232_s_at	1.4089e-08
223492_s_at	1.6538e-08
212296_at	2.1608e-08
220319_s_at	2.3672e-08
203367_at	2.7951e-08
221042_s_at	2.7951e-08
227717_at	2.9052e-08
203561_at	2.9948e-08
239230_at	3.0313e-08
215127_s_at	3.2679e-08
232481_s_at	3.3204e-08
229958_at	3.4658e-08
219134_at	3.4658e-08
212667_at	3.4658e-08
227719_at	3.8591e-08
231851_at	3.8591e-08
235383_at	3.9272e-08
218668_s_at	3.9306e-08
201287_s_at	3.9306e-08
204588_s_at	3.9306e-08
228611_s_at	4.0673e-08
217769_s_at	4.0673e-08
227607_at	4.0673e-08
202761_s_at	4.1906e-08
229064_s_at	4.1906e-08
223316_at	4.2729e-08
204130_at	4.6448e-08
208763_s_at	4.6448e-08
219512_at	4.6448e-08
207574_s_at	4.6448e-08
226636_at	4.6448e-08
224998_at	4.7003e-08
214349_at	4.9483e-08
229964_at	5.1202e-08
214430_at	5.1202e-08
243386_at	5.1727e-08
212077_at	5.328e-08
228339_at	5.3544e-08
221654_s_at	5.6642e-08
226769_at	5.7963e-08
226652_at	5.7963e-08
204792_s_at	6.001e-08
203650_at	6.0092e-08
212158_at	6.0092e-08
205479_s_at	6.0092e-08
205768_s_at	6.0092e-08
208228_s_at	6.0092e-08
202917_s_at	6.2845e-08
209325_s_at	6.2845e-08
202311_s_at	6.8756e-08
228240_at	6.8756e-08
1552797_s_at	6.8756e-08
221588_x_at	6.8756e-08
208978_at	6.8756e-08
222885_at	6.8756e-08
221676_s_at	6.8756e-08
210869_s_at	6.8756e-08
204521_at	6.8756e-08
229390_at	7.1595e-08
208079_s_at	7.1595e-08
231902_at	7.1595e-08
235436_at	7.3219e-08
212806_at	7.3219e-08
217955_at	7.3219e-08
202049_s_at	7.4044e-08
219489_s_at	7.5328e-08
221581_s_at	7.7054e-08
221791_s_at	7.7054e-08
203153_at	8.1143e-08
223381_at	8.1143e-08
204320_at	8.1143e-08
226311_at	8.1275e-08
203222_s_at	8.4897e-08
229691_at	8.696e-08
219200_at	8.696e-08
213106_at	9.077e-08
228069_at	9.0841e-08
1554897_s_at	9.1532e-08
204199_at	9.2695e-08
215017_s_at	9.5028e-08
204030_s_at	9.5028e-08
212594_at	9.5028e-08
203316_s_at	9.5028e-08
209244_s_at	9.5028e-08
215446_s_at	9.5028e-08
227739_at	9.7363e-08
203555_at	9.8438e-08
225810_at	1.0083e-07
240110_at	1.0083e-07
226462_at	1.0239e-07
210473_s_at	1.0239e-07
223969_s_at	1.0375e-07
202365_at	1.0537e-07
203870_at	1.0779e-07
225834_at	1.0779e-07
201163_s_at	1.0779e-07
224015_s_at	1.0819e-07
201146_at	1.0819e-07
218196_at	1.1503e-07
204610_s_at	1.1503e-07
209356_x_at	1.1503e-07
1555846_a_at	1.1809e-07
214855_s_at	1.1809e-07
235065_at	1.1952e-07
228080_at	1.1975e-07
227334_at	1.1975e-07
1555461_at	1.1975e-07
202291_s_at	1.1975e-07
228176_at	1.1975e-07
228532_at	1.1975e-07
200884_at	1.2597e-07
223634_at	1.2827e-07
204007_at	1.2869e-07
221590_s_at	1.3144e-07
221710_x_at	1.3144e-07
211719_x_at	1.3225e-07
226594_at	1.3255e-07
235850_at	1.3359e-07
209969_s_at	1.3822e-07
235072_s_at	1.3822e-07
224150_s_at	1.3822e-07
231069_at	1.3972e-07
213221_s_at	1.3972e-07
217028_at	1.3972e-07
215471_s_at	1.3984e-07
223374_s_at	1.3984e-07
204787_at	1.4603e-07
212841_s_at	1.4603e-07
204798_at	1.4603e-07
213194_at	1.4603e-07
231960_at	1.4853e-07
212445_s_at	1.5074e-07
208407_s_at	1.509e-07
227606_s_at	1.5604e-07
204285_s_at	1.5672e-07
209440_at	1.5712e-07
223315_at	1.5712e-07
219454_at	1.6336e-07
204895_x_at	1.6336e-07
205980_s_at	1.6336e-07
201641_at	1.6336e-07
201300_s_at	1.6602e-07
220750_s_at	1.6818e-07
236565_s_at	1.6953e-07
221898_at	1.6953e-07
227697_at	1.696e-07
229450_at	1.696e-07
177_at	1.696e-07
205597_at	1.7044e-07
203685_at	1.7044e-07
222571_at	1.7797e-07
238700_at	1.8107e-07
222457_s_at	1.8107e-07
243618_s_at	1.8127e-07
203423_at	1.8133e-07
235976_at	1.8133e-07
229501_s_at	1.8505e-07
229893_at	1.8505e-07
217752_s_at	1.8793e-07
222088_s_at	1.8836e-07
219404_at	1.8937e-07
218399_s_at	1.9938e-07
226020_s_at	2.0551e-07
210164_at	2.0765e-07
214261_s_at	2.0848e-07
205309_at	2.1049e-07
217356_s_at	2.1051e-07
222448_s_at	2.1051e-07
223895_s_at	2.1071e-07
209955_s_at	2.1904e-07
202238_s_at	2.2011e-07
226041_at	2.217e-07
208654_s_at	2.3323e-07
204404_at	2.3975e-07
223712_at	2.4195e-07
222764_at	2.455e-07
219734_at	2.4754e-07
204179_at	2.5472e-07
209130_at	2.5681e-07
222872_x_at	2.6176e-07
242229_at	2.6534e-07
221164_x_at	2.6534e-07
217964_at	2.6534e-07
213139_at	2.6534e-07
226338_at	2.6835e-07
208946_s_at	2.6835e-07
212508_at	2.6835e-07
211071_s_at	2.6835e-07
230430_at	2.6835e-07
229369_at	2.6835e-07
1555724_s_at	2.6915e-07
228752_at	2.7043e-07
225454_at	2.7142e-07
232176_at	2.7257e-07
232687_at	2.7281e-07
242683_at	2.7808e-07
205404_at	2.7808e-07
209191_at	2.8106e-07
208964_s_at	2.8106e-07
218021_at	2.8315e-07
219314_s_at	2.8315e-07
209210_s_at	2.8315e-07
223203_at	2.8315e-07
225265_at	2.8315e-07
201620_at	2.8315e-07
212546_s_at	2.8315e-07
215785_s_at	2.8315e-07
208596_s_at	2.8315e-07
209293_x_at	2.8315e-07
202388_at	2.8315e-07
217892_s_at	2.8315e-07
205119_s_at	2.8315e-07
209641_s_at	2.8315e-07
203076_s_at	2.8315e-07
217916_s_at	2.8315e-07
203221_at	2.8315e-07
213049_at	2.8315e-07
219371_s_at	2.8315e-07
204875_s_at	2.8315e-07
229158_at	2.8315e-07
205890_s_at	2.8315e-07
227052_at	2.8315e-07
217846_at	2.8315e-07
206580_s_at	2.8315e-07
201577_at	2.8315e-07
204747_at	2.8315e-07
226302_at	2.8315e-07
226240_at	2.8315e-07
215894_at	2.8315e-07
242625_at	2.8315e-07
201147_s_at	2.8315e-07
224002_s_at	2.8315e-07
204929_s_at	2.8315e-07
205160_at	2.8315e-07
213063_at	2.8315e-07
1554260_a_at	2.8315e-07
216235_s_at	2.8315e-07
204532_x_at	2.8315e-07
203306_s_at	2.8315e-07
225096_at	2.8315e-07
224733_at	2.8315e-07
207191_s_at	2.8315e-07
211026_s_at	2.8315e-07
220137_at	2.8315e-07
203037_s_at	2.8315e-07
200637_s_at	2.8315e-07
1553227_s_at	2.8315e-07
219390_at	2.8315e-07
61734_at	2.8315e-07
203118_at	2.8554e-07
223151_at	2.8599e-07
205767_at	2.885e-07
216511_s_at	2.885e-07
202014_at	2.885e-07
226576_at	2.885e-07
217109_at	2.885e-07
205239_at	2.9609e-07
229602_at	3.0045e-07
221004_s_at	3.2663e-07
216958_s_at	3.3075e-07
203014_x_at	3.3122e-07
207522_s_at	3.3122e-07
213125_at	3.3122e-07
1294_at	3.3299e-07
210495_x_at	3.3425e-07
204849_at	3.3827e-07
223079_s_at	3.3911e-07
218223_s_at	3.3951e-07
226013_at	3.4109e-07
203025_at	3.4158e-07
227345_at	3.4158e-07
219377_at	3.4158e-07
226629_at	3.4158e-07
214671_s_at	3.4158e-07
226169_at	3.4319e-07
202289_s_at	3.4352e-07
202730_s_at	3.4352e-07
207126_x_at	3.4352e-07
201114_x_at	3.4954e-07
215723_s_at	3.4954e-07
224057_s_at	3.5031e-07
218211_s_at	3.5031e-07
204006_s_at	3.5031e-07
223502_s_at	3.5031e-07
213113_s_at	3.5031e-07
204033_at	3.5412e-07
202731_at	3.5412e-07
37117_at	3.5781e-07
200737_at	3.6029e-07
244689_at	3.6029e-07
227239_at	3.6462e-07
209505_at	3.6516e-07
219195_at	3.6817e-07
218586_at	3.6817e-07
227725_at	3.6817e-07
224945_at	3.6864e-07
229067_at	3.6942e-07
202283_at	3.7414e-07
220239_at	3.7414e-07
222624_s_at	3.7975e-07
204924_at	3.8e-07
214924_s_at	3.8e-07
216088_s_at	3.8e-07
204135_at	3.8278e-07
206084_at	3.8278e-07
202890_at	3.8278e-07
213992_at	3.8278e-07
202310_s_at	3.8299e-07
225578_at	3.8299e-07
206855_s_at	3.8299e-07
219641_at	3.8299e-07
228046_at	3.8299e-07
210691_s_at	3.8299e-07
212464_s_at	3.8299e-07
204756_at	3.8299e-07
211778_s_at	3.8299e-07
225512_at	3.8299e-07
205645_at	3.8299e-07
204502_at	3.8299e-07
205769_at	3.8299e-07
221305_s_at	3.8299e-07
227240_at	3.8299e-07
214247_s_at	3.8299e-07
221589_s_at	3.8299e-07
207996_s_at	3.8299e-07
201627_s_at	3.8299e-07
205929_at	3.8299e-07
226017_at	3.8299e-07
204092_s_at	3.8299e-07
215707_s_at	3.8299e-07
225634_at	3.8299e-07
238513_at	3.8455e-07
230119_at	3.8532e-07
226388_at	3.8643e-07
212154_at	3.9037e-07
235199_at	3.9167e-07
204174_at	3.9167e-07
222446_s_at	3.9167e-07
218217_at	3.9345e-07
228098_s_at	3.9345e-07
242571_at	3.9569e-07
220994_s_at	3.9569e-07
204959_at	3.9569e-07
227999_at	3.9569e-07
213017_at	3.9569e-07
223501_at	3.9569e-07
232428_at	3.959e-07
201744_s_at	3.959e-07
238597_at	3.9602e-07
56256_at	3.9602e-07
219121_s_at	3.9602e-07
202404_s_at	4.1085e-07
200615_s_at	4.1085e-07
202497_x_at	4.2023e-07
212593_s_at	4.2781e-07
203828_s_at	4.3536e-07
202555_s_at	4.3583e-07
201044_x_at	4.3583e-07
227425_at	4.3583e-07
220081_x_at	4.3583e-07
213464_at	4.3583e-07
228400_at	4.3583e-07
223437_at	4.3583e-07
209710_at	4.3583e-07
205757_at	4.3583e-07
233555_s_at	4.3583e-07
223194_s_at	4.3583e-07
214212_x_at	4.3583e-07
200782_at	4.3583e-07
216035_x_at	4.3583e-07
238077_at	4.3583e-07
235079_at	4.3583e-07
229554_at	4.3583e-07
225242_s_at	4.3876e-07
230660_at	4.3876e-07
230088_at	4.3961e-07
205648_at	4.4091e-07
226066_at	4.4125e-07
211924_s_at	4.4125e-07
218086_at	4.4125e-07
224989_at	4.4125e-07
202889_x_at	4.4255e-07
1554489_a_at	4.4704e-07
230357_at	4.4756e-07
1569030_s_at	4.48e-07
204607_at	4.6596e-07
216442_x_at	4.6615e-07
213524_s_at	4.6615e-07
204667_at	4.6615e-07
218973_at	4.7022e-07
222566_at	4.7022e-07
214442_s_at	4.7257e-07
230560_at	4.7619e-07
241396_at	4.7619e-07
213036_x_at	4.7619e-07
213403_at	4.7691e-07
225184_at	4.8177e-07
207414_s_at	4.8297e-07
212262_at	4.841e-07
242706_s_at	4.841e-07
212353_at	4.841e-07
210511_s_at	4.841e-07
210461_s_at	4.841e-07
223942_x_at	4.841e-07
226974_at	4.841e-07
218765_at	4.8675e-07
209201_x_at	4.8675e-07
223880_x_at	4.8675e-07
226688_at	4.8675e-07
202742_s_at	4.9084e-07
213577_at	4.9291e-07
214582_at	4.9298e-07
37892_at	5.0347e-07
204290_s_at	5.0654e-07
243582_at	5.0972e-07
209279_s_at	5.1011e-07
223438_s_at	5.1011e-07
200864_s_at	5.109e-07
204766_s_at	5.109e-07
217835_x_at	5.1266e-07
234994_at	5.1266e-07
1564064_a_at	5.1266e-07
1552834_at	5.1266e-07
216389_s_at	5.1266e-07
204491_at	5.1266e-07
225645_at	5.1266e-07
226950_at	5.1266e-07
225102_at	5.1266e-07
212560_at	5.1266e-07
241801_at	5.1266e-07
201617_x_at	5.1266e-07
238821_at	5.1266e-07
1554895_a_at	5.1266e-07
201694_s_at	5.1266e-07
203638_s_at	5.1266e-07
213508_at	5.1682e-07
212053_at	5.1682e-07
222235_s_at	5.1682e-07
227140_at	5.2784e-07
204570_at	5.2967e-07
209496_at	5.2967e-07
1559067_a_at	5.3054e-07
220335_x_at	5.3824e-07
204472_at	5.3824e-07
210276_s_at	5.4114e-07
226231_at	5.4114e-07
214076_at	5.4884e-07
236083_at	5.4884e-07
221824_s_at	5.5255e-07
225320_at	5.5292e-07
230619_at	5.563e-07
223130_s_at	5.563e-07
205941_s_at	5.6405e-07
227981_at	5.6493e-07
235964_x_at	5.6549e-07
215125_s_at	5.6791e-07
225354_s_at	5.6847e-07
227001_at	5.6847e-07
215346_at	5.7082e-07
202498_s_at	5.7082e-07
225301_s_at	5.7082e-07
227642_at	5.7515e-07
201656_at	5.7961e-07
219036_at	5.8328e-07
205547_s_at	5.8363e-07
208782_at	5.8793e-07
212448_at	5.9733e-07
205259_at	5.992e-07
201286_at	5.992e-07
200738_s_at	5.992e-07
225667_s_at	5.992e-07
210482_x_at	5.992e-07
226959_at	5.992e-07
209283_at	5.992e-07
200635_s_at	5.992e-07
223847_s_at	5.992e-07
202735_at	5.992e-07
226403_at	5.992e-07
227059_at	5.992e-07
212397_at	5.992e-07
200620_at	5.992e-07
225311_at	5.992e-07
212423_at	5.992e-07
203281_s_at	5.992e-07
234970_at	5.992e-07
214745_at	5.992e-07
210774_s_at	5.992e-07
226051_at	5.992e-07
227780_s_at	5.992e-07
209844_at	5.992e-07
212446_s_at	5.992e-07
206094_x_at	5.992e-07
207069_s_at	5.992e-07
212719_at	5.992e-07
242420_at	5.992e-07
201185_at	5.992e-07
215022_x_at	5.992e-07
229331_at	5.992e-07
203454_s_at	5.992e-07
205942_s_at	5.992e-07
204790_at	5.992e-07
221011_s_at	5.992e-07
201379_s_at	5.992e-07
216604_s_at	5.992e-07
221698_s_at	5.992e-07
244880_at	5.992e-07
226978_at	5.992e-07
201384_s_at	5.992e-07
221884_at	5.992e-07
226264_at	5.992e-07
217110_s_at	5.992e-07
225399_at	6.0014e-07
35666_at	6.0123e-07
230645_at	6.0473e-07
225129_at	6.0473e-07
225332_at	6.0473e-07
201281_at	6.0473e-07
212870_at	6.1623e-07
224622_at	6.1623e-07
203821_at	6.1623e-07
226420_at	6.2008e-07
212263_at	6.2008e-07
207416_s_at	6.2117e-07
212507_at	6.2117e-07
229777_at	6.2117e-07
225799_at	6.2117e-07
213943_at	6.2117e-07
200723_s_at	6.2117e-07
223303_at	6.256e-07
205206_at	6.2703e-07
218468_s_at	6.2827e-07
223366_at	6.2954e-07
212510_at	6.3664e-07
229530_at	6.4468e-07
227850_x_at	6.4468e-07
222587_s_at	6.4468e-07
205644_s_at	6.4468e-07
237086_at	6.4565e-07
214288_s_at	6.4565e-07
209868_s_at	6.5119e-07
202307_s_at	6.5268e-07
224376_s_at	6.5304e-07
228433_at	6.6132e-07
218322_s_at	6.6263e-07
204023_at	7.0351e-07
226867_at	7.0479e-07
201381_x_at	7.0515e-07
201349_at	7.0584e-07
239525_at	7.0652e-07
231577_s_at	7.0652e-07
227274_at	7.0652e-07
226382_at	7.0652e-07
225875_s_at	7.0652e-07
228993_s_at	7.0652e-07
224724_at	7.0928e-07
229374_at	7.0928e-07
209002_s_at	7.1316e-07
222545_s_at	7.1958e-07
225757_s_at	7.2453e-07
1558631_at	7.2854e-07
204563_at	7.3311e-07
208881_x_at	7.3311e-07
1553132_a_at	7.3311e-07
217867_x_at	7.3311e-07
235626_at	7.3311e-07
201283_s_at	7.3311e-07
207826_s_at	7.3311e-07
214467_at	7.3311e-07
230972_at	7.3311e-07
205593_s_at	7.3311e-07
218198_at	7.3311e-07
221730_at	7.3311e-07
227779_at	7.3311e-07
225846_at	7.3311e-07
204971_at	7.3311e-07
202766_s_at	7.3311e-07
238434_at	7.3311e-07
211715_s_at	7.3338e-07
200986_at	7.3338e-07
222402_at	7.3338e-07
1559538_at	7.3338e-07
209142_s_at	7.3338e-07
214106_s_at	7.3338e-07
228690_s_at	7.3448e-07
204069_at	7.3448e-07
225998_at	7.3448e-07
213285_at	7.4135e-07
204083_s_at	7.4159e-07
218469_at	7.6373e-07
201734_at	7.6373e-07
229499_at	7.7272e-07
222791_at	7.7272e-07
209291_at	7.8002e-07
201615_x_at	7.9436e-07
204321_at	8.0372e-07
1554966_a_at	8.0813e-07
241355_at	8.134e-07
206419_at	8.134e-07
238983_at	8.134e-07
209086_x_at	8.1614e-07
203484_at	8.2421e-07
201042_at	8.2421e-07
219030_at	8.2421e-07
209083_at	8.2421e-07
211395_x_at	8.2421e-07
239435_x_at	8.2421e-07
212917_x_at	8.2421e-07
202637_s_at	8.2421e-07
225020_at	8.2421e-07
225195_at	8.2421e-07
202502_at	8.2421e-07
223129_x_at	8.2421e-07
226466_s_at	8.2421e-07
228415_at	8.2472e-07
212961_x_at	8.2472e-07
235350_at	8.2472e-07
211919_s_at	8.26e-07
210377_at	8.2669e-07
222452_s_at	8.3142e-07
203639_s_at	8.3142e-07
212143_s_at	8.3915e-07
202672_s_at	8.4685e-07
205248_at	8.6357e-07
205093_at	8.6357e-07
200793_s_at	8.6984e-07
237444_at	8.6984e-07
202054_s_at	8.6984e-07
218182_s_at	8.6984e-07
216037_x_at	8.6984e-07
201775_s_at	8.7182e-07
209406_at	8.7514e-07
204457_s_at	8.8408e-07
201978_s_at	8.8561e-07
200636_s_at	8.9542e-07
202838_at	8.9648e-07
228622_s_at	9.0004e-07
225389_at	9.0004e-07
220298_s_at	9.0004e-07
215076_s_at	9.0004e-07
224861_at	9.0004e-07
214251_s_at	9.0004e-07
225687_at	9.0004e-07
229648_at	9.0004e-07
228221_at	9.0004e-07
201880_at	9.1384e-07
215093_at	9.1384e-07
243296_at	9.1624e-07
202832_at	9.1697e-07
207233_s_at	9.2058e-07
226809_at	9.2058e-07
223324_s_at	9.3154e-07
225340_s_at	9.484e-07
224853_at	9.484e-07
208747_s_at	9.484e-07
232336_at	9.4848e-07
200788_s_at	9.4848e-07
1555845_at	9.4848e-07
204663_at	9.4858e-07
203529_at	9.5153e-07
207387_s_at	9.5153e-07
230105_at	9.5153e-07
228948_at	9.5685e-07
202741_at	9.9489e-07
228469_at	1.002e-06
225669_at	1.002e-06
221336_at	1.0022e-06
1552627_a_at	1.0022e-06
229083_at	1.0022e-06
209864_at	1.0022e-06
210086_at	1.0022e-06
234998_at	1.0022e-06
229802_at	1.0061e-06
227566_at	1.0408e-06
225661_at	1.044e-06
203595_s_at	1.0449e-06
214038_at	1.0449e-06
212354_at	1.0449e-06
212548_s_at	1.0483e-06
217763_s_at	1.0607e-06
225157_at	1.07e-06
219610_at	1.0701e-06
223681_s_at	1.0734e-06
218576_s_at	1.0741e-06
212265_at	1.0741e-06
242019_at	1.0741e-06
223162_s_at	1.0741e-06
209101_at	1.0762e-06
223487_x_at	1.0764e-06
201616_s_at	1.0871e-06
213839_at	1.1095e-06
218298_s_at	1.1107e-06
202125_s_at	1.1137e-06
222531_s_at	1.1197e-06
212724_at	1.127e-06
208963_x_at	1.1276e-06
219850_s_at	1.1399e-06
209304_x_at	1.1414e-06
219555_s_at	1.1414e-06
208161_s_at	1.1414e-06
210095_s_at	1.1445e-06
202052_s_at	1.1462e-06
212602_at	1.1471e-06
213434_at	1.1493e-06
207655_s_at	1.1562e-06
225009_at	1.1562e-06
223092_at	1.1575e-06
224921_at	1.1575e-06
226077_at	1.1607e-06
227099_s_at	1.1607e-06
223611_s_at	1.1607e-06
203748_x_at	1.1607e-06
203858_s_at	1.1621e-06
209292_at	1.1659e-06
212758_s_at	1.1752e-06
212918_at	1.1752e-06
1554678_s_at	1.1752e-06
204615_x_at	1.1752e-06
218361_at	1.1762e-06
227068_at	1.1762e-06
209141_at	1.1951e-06
215411_s_at	1.1975e-06
221495_s_at	1.1975e-06
211382_s_at	1.2107e-06
224746_at	1.2248e-06
234331_s_at	1.2407e-06
214734_at	1.2515e-06
209073_s_at	1.2551e-06
205191_at	1.2645e-06
226695_at	1.2663e-06
1558733_at	1.2802e-06
219700_at	1.286e-06
220645_at	1.2926e-06
224281_s_at	1.2933e-06
229440_at	1.2963e-06
227701_at	1.3107e-06
218669_at	1.3147e-06
221729_at	1.3242e-06
220603_s_at	1.3242e-06
217428_s_at	1.3313e-06
238846_at	1.3411e-06
225682_s_at	1.3434e-06
40016_g_at	1.3519e-06
220786_s_at	1.3745e-06
203022_at	1.3776e-06
208631_s_at	1.3823e-06
224694_at	1.3868e-06
243634_at	1.3966e-06
226930_at	1.3967e-06
218011_at	1.3967e-06
204078_at	1.3967e-06
201899_s_at	1.3967e-06
226648_at	1.3976e-06
204051_s_at	1.3976e-06
203513_at	1.3976e-06
210568_s_at	1.3976e-06
204115_at	1.3976e-06
222243_s_at	1.3976e-06
201625_s_at	1.3976e-06
229391_s_at	1.399e-06
213279_at	1.4071e-06
208074_s_at	1.4071e-06
202526_at	1.4148e-06
209791_at	1.4148e-06
232994_s_at	1.4166e-06
217543_s_at	1.4166e-06
235102_x_at	1.4166e-06
201735_s_at	1.4174e-06
227250_at	1.4174e-06
224845_s_at	1.4174e-06
220417_s_at	1.4211e-06
217590_s_at	1.4229e-06
232065_x_at	1.4258e-06
208788_at	1.4299e-06
222549_at	1.4419e-06
217801_at	1.4569e-06
218539_at	1.4598e-06
227407_at	1.4625e-06
1554239_s_at	1.4748e-06
1552502_s_at	1.4783e-06
212646_at	1.4783e-06
226651_at	1.4886e-06
225162_at	1.4895e-06
228633_s_at	1.4998e-06
219156_at	1.5033e-06
207544_s_at	1.5164e-06
205011_at	1.5204e-06
207112_s_at	1.5303e-06
219315_s_at	1.5327e-06
201852_x_at	1.5327e-06
226912_at	1.5341e-06
225402_at	1.5341e-06
217722_s_at	1.5341e-06
202850_at	1.5377e-06
231101_at	1.5413e-06
226436_at	1.5443e-06
227782_at	1.5443e-06
210641_at	1.5483e-06
37965_at	1.5563e-06
208962_s_at	1.5599e-06
211161_s_at	1.5809e-06
212723_at	1.5809e-06
225481_at	1.5809e-06
205405_at	1.5809e-06
225710_at	1.5809e-06
201432_at	1.5937e-06
228457_at	1.5938e-06
225285_at	1.5941e-06
221731_x_at	1.5941e-06
226608_at	1.5941e-06
228281_at	1.5941e-06
218313_s_at	1.5941e-06
219275_at	1.5941e-06
225651_at	1.5941e-06
201685_s_at	1.5941e-06
223241_at	1.597e-06
225457_s_at	1.5972e-06
208405_s_at	1.5985e-06
213042_s_at	1.6e-06
204620_s_at	1.6e-06
230403_at	1.6047e-06
228115_at	1.6076e-06
226764_at	1.6076e-06
218204_s_at	1.6076e-06
227319_at	1.6076e-06
204897_at	1.6253e-06
201339_s_at	1.6306e-06
225019_at	1.6309e-06
229427_at	1.635e-06
227676_at	1.6529e-06
225544_at	1.6529e-06
1553117_a_at	1.6595e-06
217877_s_at	1.6792e-06
211116_at	1.6877e-06
203759_at	1.6891e-06
201058_s_at	1.6891e-06
219386_s_at	1.6891e-06
218137_s_at	1.6938e-06
220723_s_at	1.6975e-06
209308_s_at	1.6976e-06
201923_at	1.6976e-06
219868_s_at	1.6976e-06
204191_at	1.6987e-06
229005_at	1.6989e-06
211217_s_at	1.7007e-06
212977_at	1.7477e-06
211506_s_at	1.7647e-06
213169_at	1.7671e-06
220041_at	1.7683e-06
238523_at	1.7802e-06
216950_s_at	1.7811e-06
235837_at	1.7843e-06
204811_s_at	1.821e-06
222691_at	1.8278e-06
222021_x_at	1.8386e-06
218145_at	1.855e-06
205681_at	1.8672e-06
220442_at	1.8762e-06
225762_x_at	1.8806e-06
211813_x_at	1.8817e-06
221746_at	1.8817e-06
203453_at	1.8817e-06
227049_at	1.8817e-06
208908_s_at	1.8817e-06
1568623_a_at	1.8817e-06
201261_x_at	1.8817e-06
211709_s_at	1.8817e-06
227630_at	1.8817e-06
222730_s_at	1.8817e-06
218174_s_at	1.8817e-06
218728_s_at	1.8817e-06
221031_s_at	1.8817e-06
209218_at	1.9113e-06
224321_at	1.9113e-06
225080_at	1.9136e-06
213997_at	1.9136e-06
213393_at	1.9245e-06
228067_at	1.9245e-06
239087_at	1.9245e-06
224927_at	1.9266e-06
227255_at	1.9266e-06
226119_at	1.9266e-06
221614_s_at	1.9266e-06
219219_at	1.9266e-06
202833_s_at	1.9266e-06
219889_at	1.9266e-06
238559_at	1.9266e-06
228201_at	1.9266e-06
203570_at	1.9266e-06
221689_s_at	1.9266e-06
229810_at	1.9266e-06
203470_s_at	1.9266e-06
230226_s_at	1.9266e-06
242794_at	1.9266e-06
236233_at	1.9424e-06
214703_s_at	1.9424e-06
238623_at	1.944e-06
202403_s_at	1.9441e-06
1556698_a_at	1.9441e-06
212047_s_at	1.9584e-06
217719_at	1.961e-06
219543_at	1.961e-06
222592_s_at	1.9647e-06
235821_at	1.969e-06
226019_at	1.9844e-06
217838_s_at	1.9891e-06
228459_at	1.9891e-06
225225_at	1.9891e-06
227461_at	2.0072e-06
209866_s_at	2.0072e-06
225270_at	2.0072e-06
201279_s_at	2.0072e-06
200755_s_at	2.0072e-06
202316_x_at	2.0072e-06
225317_at	2.0072e-06
202120_x_at	2.0155e-06
1556499_s_at	2.0184e-06
223970_at	2.0268e-06
201383_s_at	2.0364e-06
220088_at	2.0596e-06
209550_at	2.0596e-06
212344_at	2.0601e-06
228811_at	2.0601e-06
218189_s_at	2.0601e-06
213572_s_at	2.0601e-06
204286_s_at	2.0622e-06
1553828_at	2.0663e-06
201626_at	2.0801e-06
211597_s_at	2.0801e-06
202269_x_at	2.0813e-06
220724_at	2.0834e-06
202962_at	2.084e-06
238378_at	2.0908e-06
201646_at	2.092e-06
226956_at	2.1122e-06
201739_at	2.1181e-06
225591_at	2.1214e-06
211864_s_at	2.1223e-06
1553105_s_at	2.1264e-06
224396_s_at	2.1347e-06
235144_at	2.1403e-06
201462_at	2.1576e-06
211340_s_at	2.1706e-06
208063_s_at	2.1706e-06
221012_s_at	2.1706e-06
207291_at	2.1706e-06
227134_at	2.1706e-06
218709_s_at	2.1774e-06
209472_at	2.1785e-06
210302_s_at	2.183e-06
230493_at	2.183e-06
1555973_at	2.183e-06
203535_at	2.1941e-06
224972_at	2.1948e-06
212805_at	2.1948e-06
202752_x_at	2.1948e-06
223283_s_at	2.1948e-06
202673_at	2.1948e-06
218857_s_at	2.1948e-06
210757_x_at	2.2052e-06
214835_s_at	2.2055e-06
211665_s_at	2.2055e-06
225759_x_at	2.2133e-06
213397_x_at	2.2162e-06
204687_at	2.2162e-06
204463_s_at	2.2186e-06
225097_at	2.2371e-06
213334_x_at	2.2371e-06
1557820_at	2.2371e-06
203753_at	2.2371e-06
242601_at	2.2394e-06
201984_s_at	2.2394e-06
202932_at	2.2947e-06
209296_at	2.2965e-06
222065_s_at	2.3441e-06
225906_at	2.3446e-06
204440_at	2.3449e-06
213937_s_at	2.3611e-06
223833_at	2.3758e-06
212536_at	2.4015e-06
39729_at	2.4015e-06
233477_at	2.4015e-06
232488_at	2.4015e-06
218130_at	2.4411e-06
213869_x_at	2.4601e-06
215184_at	2.4795e-06
214433_s_at	2.4895e-06
202519_at	2.49e-06
202449_s_at	2.49e-06
209335_at	2.4905e-06
213346_at	2.5244e-06
48106_at	2.5297e-06
203300_x_at	2.5417e-06
227235_at	2.5655e-06
218152_at	2.5872e-06
201149_s_at	2.5924e-06
212657_s_at	2.6035e-06
205073_at	2.6305e-06
223753_s_at	2.6768e-06
217764_s_at	2.6948e-06
213714_at	2.7104e-06
228806_at	2.7104e-06
227735_s_at	2.7104e-06
218186_at	2.7104e-06
213971_s_at	2.7104e-06
220297_at	2.7104e-06
217122_s_at	2.7115e-06
209569_x_at	2.738e-06
204249_s_at	2.7466e-06
225464_at	2.7524e-06
235505_s_at	2.7524e-06
1552610_a_at	2.7524e-06
212355_at	2.7524e-06
201693_s_at	2.7524e-06
203562_at	2.7524e-06
207266_x_at	2.7674e-06
226606_s_at	2.7767e-06
242569_at	2.7767e-06
204127_at	2.7767e-06
223024_at	2.7788e-06
214511_x_at	2.7788e-06
212119_at	2.8006e-06
219221_at	2.8065e-06
219165_at	2.8065e-06
226944_at	2.8065e-06
211896_s_at	2.8315e-06
204546_at	2.8432e-06
204216_s_at	2.8484e-06
201040_at	2.8484e-06
218404_at	2.8518e-06
202273_at	2.8518e-06
214974_x_at	2.8518e-06
202237_at	2.8567e-06
220023_at	2.8694e-06
223122_s_at	2.8786e-06
65591_at	2.8818e-06
207431_s_at	2.889e-06
218164_at	2.9007e-06
204398_s_at	2.9007e-06
215046_at	2.9052e-06
1553333_at	2.9052e-06
208851_s_at	2.9237e-06
205304_s_at	2.9441e-06
200710_at	2.9441e-06
200834_s_at	2.985e-06
224854_s_at	2.985e-06
219025_at	3.0208e-06
217939_s_at	3.0344e-06
227603_at	3.0674e-06
209588_at	3.0674e-06
205474_at	3.0674e-06
214112_s_at	3.0674e-06
206453_s_at	3.0674e-06
204606_at	3.0963e-06
217906_at	3.0963e-06
223155_at	3.0963e-06
202854_at	3.1035e-06
235583_at	3.1463e-06
218139_s_at	3.1515e-06
204188_s_at	3.1515e-06
201897_s_at	3.1607e-06
227977_at	3.1745e-06
226692_at	3.1905e-06
205281_s_at	3.1982e-06
210107_at	3.2121e-06
201859_at	3.2121e-06
203139_at	3.2138e-06
218315_s_at	3.2138e-06
230413_s_at	3.2222e-06
227803_at	3.2222e-06
212356_at	3.2222e-06
223183_at	3.2222e-06
217844_at	3.2222e-06
217720_at	3.2222e-06
202859_x_at	3.2287e-06
213280_at	3.2287e-06
209780_at	3.2287e-06
1568598_at	3.2287e-06
212063_at	3.2287e-06
218471_s_at	3.2287e-06
211379_x_at	3.2287e-06
216092_s_at	3.2287e-06
202643_s_at	3.2287e-06
213422_s_at	3.2287e-06
205414_s_at	3.2655e-06
225214_at	3.2655e-06
215533_s_at	3.2655e-06
226568_at	3.2922e-06
1568877_a_at	3.2936e-06
207426_s_at	3.323e-06
226230_at	3.323e-06
228494_at	3.323e-06
225589_at	3.323e-06
230257_s_at	3.3231e-06
201733_at	3.3369e-06
216598_s_at	3.3509e-06
200001_at	3.3509e-06
207037_at	3.3544e-06
228549_at	3.3654e-06
210002_at	3.3654e-06
201278_at	3.3676e-06
203656_at	3.3702e-06
224710_at	3.3721e-06
222668_at	3.3765e-06
217897_at	3.3765e-06
206114_at	3.3849e-06
218017_s_at	3.3938e-06
211668_s_at	3.3999e-06
226858_at	3.4298e-06
218363_at	3.4744e-06
228365_at	3.4744e-06
212117_at	3.4951e-06
213386_at	3.5111e-06
219682_s_at	3.5185e-06
228564_at	3.5185e-06
205111_s_at	3.5185e-06
201093_x_at	3.5185e-06
203205_at	3.5185e-06
244084_at	3.5185e-06
202409_at	3.5185e-06
202386_s_at	3.5263e-06
203895_at	3.5569e-06
244779_at	3.579e-06
222757_s_at	3.579e-06
231042_s_at	3.579e-06
225458_at	3.579e-06
229218_at	3.579e-06
216236_s_at	3.58e-06
201893_x_at	3.6319e-06
220368_s_at	3.6679e-06
228238_at	3.6679e-06
209087_x_at	3.6681e-06
230264_s_at	3.6689e-06
221000_s_at	3.6924e-06
201877_s_at	3.6924e-06
213078_x_at	3.6959e-06
226248_s_at	3.6959e-06
214279_s_at	3.6964e-06
1557905_s_at	3.7148e-06
213905_x_at	3.7196e-06
209795_at	3.7499e-06
40472_at	3.7684e-06
230265_at	3.7684e-06
224884_at	3.7684e-06
200791_s_at	3.7684e-06
206631_at	3.7684e-06
204294_at	3.8092e-06
204619_s_at	3.8092e-06
212443_at	3.8092e-06
219132_at	3.8092e-06
225504_at	3.8092e-06
216699_s_at	3.8092e-06
209340_at	3.8295e-06
202270_at	3.862e-06
206324_s_at	3.8709e-06
203075_at	3.8709e-06
201688_s_at	3.8731e-06
201069_at	3.8971e-06
209118_s_at	3.9402e-06
241898_at	3.9888e-06
225400_at	3.9962e-06
201472_at	3.9962e-06
243074_at	4.0145e-06
210845_s_at	4.0291e-06
203789_s_at	4.0301e-06
226276_at	4.0389e-06
226933_s_at	4.0604e-06
242878_at	4.0604e-06
204336_s_at	4.0637e-06
219105_x_at	4.0721e-06
226237_at	4.0799e-06
222495_at	4.0988e-06
217861_s_at	4.0988e-06
227959_at	4.1217e-06
214070_s_at	4.1306e-06
224823_at	4.1752e-06
242649_x_at	4.1836e-06
225217_s_at	4.2051e-06
230178_s_at	4.2746e-06
205042_at	4.3005e-06
214779_s_at	4.3005e-06
243948_at	4.3005e-06
225368_at	4.3005e-06
212314_at	4.3005e-06
218301_at	4.3005e-06
213001_at	4.3005e-06
234120_at	4.3005e-06
222752_s_at	4.3005e-06
229341_at	4.3005e-06
214058_at	4.3657e-06
210242_x_at	4.3879e-06
209250_at	4.3879e-06
226136_at	4.3879e-06
220346_at	4.3962e-06
221643_s_at	4.3962e-06
205207_at	4.3962e-06
213122_at	4.3962e-06
221081_s_at	4.3962e-06
235728_at	4.4111e-06
225881_at	4.4111e-06
223229_at	4.4111e-06
203240_at	4.4111e-06
230689_at	4.4111e-06
236513_at	4.4111e-06
234008_s_at	4.4111e-06
214681_at	4.4111e-06
226553_at	4.4111e-06
231832_at	4.4177e-06
212419_at	4.4177e-06
225809_at	4.4177e-06
206870_at	4.4487e-06
225663_at	4.4864e-06
205133_s_at	4.5271e-06
205114_s_at	4.5271e-06
1555630_a_at	4.5271e-06
213793_s_at	4.5271e-06
201111_at	4.5421e-06
202465_at	4.5603e-06
217762_s_at	4.561e-06
215091_s_at	4.561e-06
206026_s_at	4.5615e-06
232837_at	4.5615e-06
219953_s_at	4.586e-06
201317_s_at	4.586e-06
225436_at	4.5993e-06
230076_at	4.5993e-06
219342_at	4.6801e-06
203299_s_at	4.6945e-06
209885_at	4.6964e-06
212398_at	4.7101e-06
209860_s_at	4.7101e-06
207521_s_at	4.7274e-06
225318_at	4.7274e-06
226706_at	4.7274e-06
233842_x_at	4.7274e-06
209288_s_at	4.7274e-06
51146_at	4.7478e-06
221435_x_at	4.7478e-06
202599_s_at	4.7611e-06
210675_s_at	4.7611e-06
229576_s_at	4.7616e-06
204639_at	4.7676e-06
221216_s_at	4.7676e-06
204436_at	4.7676e-06
226794_at	4.7794e-06
226980_at	4.8071e-06
227736_at	4.8071e-06
218894_s_at	4.8157e-06
1554004_a_at	4.84e-06
1558647_at	4.8419e-06
225269_s_at	4.8674e-06
203456_at	4.8698e-06
218287_s_at	4.8733e-06
219561_at	4.9032e-06
229418_at	4.946e-06
208923_at	4.946e-06
202217_at	4.9646e-06
223084_s_at	4.9733e-06
202954_at	5.0012e-06
208717_at	5.0273e-06
229223_at	5.0673e-06
222399_s_at	5.0676e-06
201061_s_at	5.0705e-06
201413_at	5.0883e-06
204587_at	5.0892e-06
223497_at	5.1139e-06
1568639_a_at	5.1184e-06
235882_at	5.1266e-06
202331_at	5.1328e-06
218019_s_at	5.1675e-06
210582_s_at	5.2023e-06
226756_at	5.2023e-06
228135_at	5.208e-06
218411_s_at	5.2354e-06
211429_s_at	5.2552e-06
224994_at	5.2759e-06
229625_at	5.3212e-06
201988_s_at	5.3219e-06
218503_at	5.3295e-06
221802_s_at	5.3295e-06
224619_at	5.3295e-06
231439_at	5.3785e-06
225299_at	5.3818e-06
208690_s_at	5.3818e-06
231871_at	5.3997e-06
204128_s_at	5.41e-06
222775_s_at	5.41e-06
211401_s_at	5.4312e-06
200857_s_at	5.4585e-06
228452_at	5.4704e-06
209448_at	5.4844e-06
209891_at	5.5621e-06
212246_at	5.5621e-06
227978_s_at	5.5621e-06
222500_at	5.6051e-06
218854_at	5.6122e-06
205904_at	5.6187e-06
204730_at	5.6252e-06
202893_at	5.6306e-06
203988_s_at	5.6306e-06
229842_at	5.6685e-06
219212_at	5.6724e-06
206224_at	5.73e-06
218408_at	5.73e-06
230053_at	5.7585e-06
202994_s_at	5.781e-06
205618_at	5.7976e-06
206782_s_at	5.7998e-06
225548_at	5.7998e-06
226517_at	5.7998e-06
219410_at	5.7998e-06
235424_at	5.8189e-06
217430_x_at	5.8189e-06
224577_at	5.8189e-06
1559322_at	5.8409e-06
223363_at	5.8498e-06
202933_s_at	5.8525e-06
208103_s_at	5.8571e-06
203077_s_at	5.8571e-06
218065_s_at	5.8571e-06
219087_at	5.8702e-06
209209_s_at	5.8927e-06
225438_at	5.9164e-06
214449_s_at	5.9361e-06
220911_s_at	5.9361e-06
224027_at	5.9361e-06
228791_at	5.9361e-06
203083_at	5.9654e-06
234977_at	5.9654e-06
223993_s_at	5.9795e-06
202499_s_at	6.0084e-06
203206_at	6.0162e-06
1555203_s_at	6.0162e-06
215343_at	6.0162e-06
203234_at	6.0679e-06
225022_at	6.0679e-06
1554899_s_at	6.112e-06
227828_s_at	6.1135e-06
201275_at	6.1626e-06
225767_at	6.1695e-06
204464_s_at	6.2299e-06
226770_at	6.2305e-06
202095_s_at	6.3036e-06
217860_at	6.3281e-06
202196_s_at	6.3445e-06
212692_s_at	6.3445e-06
229723_at	6.3445e-06
213315_x_at	6.3445e-06
1556000_s_at	6.3766e-06
226127_at	6.3766e-06
208789_at	6.3766e-06
238041_at	6.3766e-06
205991_s_at	6.3766e-06
227306_at	6.3766e-06
203836_s_at	6.3766e-06
231817_at	6.3766e-06
209616_s_at	6.3999e-06
223947_s_at	6.4045e-06
226126_at	6.4168e-06
201691_s_at	6.4322e-06
207124_s_at	6.4535e-06
227449_at	6.5037e-06
225723_at	6.5037e-06
223716_s_at	6.5037e-06
229070_at	6.5037e-06
226894_at	6.5037e-06
228760_at	6.5368e-06
203566_s_at	6.5368e-06
203509_at	6.5368e-06
1561387_a_at	6.5399e-06
217737_x_at	6.566e-06
203876_s_at	6.6359e-06
218448_at	6.6359e-06
225812_at	6.6359e-06
222409_at	6.6359e-06
225557_at	6.6492e-06
228241_at	6.6492e-06
223115_at	6.6774e-06
205242_at	6.6775e-06
225646_at	6.7194e-06
205270_s_at	6.7194e-06
229553_at	6.7341e-06
203853_s_at	6.7809e-06
1559681_a_at	6.8106e-06
226997_at	6.8941e-06
210042_s_at	6.8941e-06
226743_at	6.8949e-06
239528_at	6.9227e-06
225613_at	6.9291e-06
206102_at	6.9291e-06
229134_at	6.9291e-06
240173_at	6.9382e-06
1553986_at	6.9397e-06
232652_x_at	6.9397e-06
202317_s_at	6.9397e-06
235725_at	6.9397e-06
219933_at	6.9435e-06
203797_at	6.9435e-06
212122_at	6.9435e-06
227446_s_at	6.9435e-06
202978_s_at	6.9631e-06
226530_at	6.9757e-06
201858_s_at	6.9827e-06
204005_s_at	7.0361e-06
201162_at	7.0361e-06
204399_s_at	7.057e-06
218833_at	7.1199e-06
209825_s_at	7.1761e-06
223220_s_at	7.1967e-06
219735_s_at	7.1967e-06
222020_s_at	7.2033e-06
1566558_x_at	7.2512e-06
201105_at	7.2512e-06
211750_x_at	7.2512e-06
213152_s_at	7.2847e-06
218171_at	7.3258e-06
202628_s_at	7.3744e-06
231240_at	7.3803e-06
203740_at	7.4088e-06
216048_s_at	7.449e-06
228962_at	7.449e-06
212501_at	7.5235e-06
209642_at	7.5235e-06
201191_at	7.5235e-06
201769_at	7.5235e-06
226632_at	7.5235e-06
225439_at	7.5238e-06
206025_s_at	7.5468e-06
221766_s_at	7.556e-06
38037_at	7.5584e-06
219028_at	7.5867e-06
223426_s_at	7.6807e-06
227542_at	7.6878e-06
206312_at	7.7371e-06
204378_at	7.7582e-06
227404_s_at	7.7582e-06
212120_at	7.7607e-06
234975_at	7.847e-06
204264_at	7.847e-06
207467_x_at	7.847e-06
201285_at	7.8633e-06
201613_s_at	7.8633e-06
232101_s_at	7.8633e-06
204505_s_at	7.8639e-06
212898_at	7.9424e-06
218499_at	7.9424e-06
203353_s_at	7.9424e-06
235078_at	7.9722e-06
212791_at	7.9722e-06
220989_s_at	8.0148e-06
224990_at	8.0289e-06
218078_s_at	8.0289e-06
212025_s_at	8.0758e-06
229435_at	8.1002e-06
218162_at	8.1067e-06
202779_s_at	8.1067e-06
202422_s_at	8.1211e-06
202795_x_at	8.2675e-06
211979_at	8.272e-06
240856_at	8.272e-06
223491_at	8.3075e-06
212426_s_at	8.3197e-06
230685_at	8.3302e-06
209679_s_at	8.3302e-06
214665_s_at	8.3436e-06
226747_at	8.3533e-06
205609_at	8.3736e-06
204298_s_at	8.4007e-06
221641_s_at	8.4454e-06
213521_at	8.4924e-06
223499_at	8.6099e-06
219727_at	8.6113e-06
200600_at	8.6153e-06
210764_s_at	8.6485e-06
242196_at	8.6679e-06
203968_s_at	8.7098e-06
212428_at	8.7105e-06
221868_at	8.7105e-06
212442_s_at	8.7146e-06
201007_at	8.7657e-06
204237_at	8.8041e-06
1555788_a_at	8.8041e-06
200665_s_at	8.8275e-06
225496_s_at	8.8275e-06
235227_at	8.8759e-06
228254_at	8.9026e-06
209189_at	8.9026e-06
225719_s_at	8.9026e-06
232914_s_at	8.9222e-06
224747_at	8.9274e-06
205943_at	8.9343e-06
221942_s_at	8.952e-06
216210_x_at	8.9816e-06
225829_at	9.044e-06
226152_at	9.044e-06
224983_at	9.044e-06
201338_x_at	9.0536e-06
230258_at	9.0536e-06
212459_x_at	9.0536e-06
202450_s_at	9.1017e-06
204533_at	9.1241e-06
236769_at	9.1241e-06
240873_x_at	9.1241e-06
243349_at	9.1241e-06
200853_at	9.1241e-06
217870_s_at	9.1499e-06
225928_at	9.1646e-06
212386_at	9.1646e-06
201898_s_at	9.1646e-06
227098_at	9.1646e-06
201710_at	9.2041e-06
229021_at	9.2643e-06
227007_at	9.2643e-06
201328_at	9.2643e-06
236557_at	9.284e-06
205573_s_at	9.284e-06
1554930_a_at	9.284e-06
235889_at	9.284e-06
205220_at	9.284e-06
205091_x_at	9.284e-06
205112_at	9.284e-06
201041_s_at	9.284e-06
204301_at	9.2888e-06
217785_s_at	9.3071e-06
213064_at	9.3071e-06
201780_s_at	9.3088e-06
203342_at	9.3726e-06
208937_s_at	9.4185e-06
214763_at	9.4581e-06
204617_s_at	9.4581e-06
221885_at	9.4891e-06
37028_at	9.5986e-06
227766_at	9.5986e-06
201648_at	9.6411e-06
205462_s_at	9.6411e-06
204103_at	9.653e-06
228243_at	9.6579e-06
211689_s_at	9.6579e-06
231856_at	9.8037e-06
202061_s_at	9.8037e-06
201963_at	9.8086e-06
225788_at	9.8108e-06
201289_at	9.8506e-06
218113_at	9.8873e-06
202086_at	9.9038e-06
209027_s_at	9.9038e-06
221571_at	9.9038e-06
241706_at	9.9038e-06
226657_at	1.0008e-05
213110_s_at	1.0058e-05
200855_at	1.0107e-05
223427_s_at	1.0137e-05
210809_s_at	1.022e-05
209875_s_at	1.0276e-05
219947_at	1.0278e-05
220744_s_at	1.0317e-05
206081_at	1.0372e-05
1552277_a_at	1.0398e-05
227340_s_at	1.0403e-05
203502_at	1.0437e-05
212204_at	1.0437e-05
209949_at	1.0437e-05
201621_at	1.0437e-05
202092_s_at	1.0437e-05
226507_at	1.0437e-05
219956_at	1.0452e-05
226499_at	1.0452e-05
205122_at	1.0452e-05
221253_s_at	1.0452e-05
224943_at	1.0522e-05
230023_at	1.0522e-05
220134_x_at	1.0574e-05
221874_at	1.0601e-05
209847_at	1.0647e-05
206805_at	1.0696e-05
201280_s_at	1.0753e-05
226777_at	1.0802e-05
222622_at	1.0802e-05
203338_at	1.0868e-05
222501_s_at	1.087e-05
237654_at	1.088e-05
225362_at	1.088e-05
214953_s_at	1.088e-05
37005_at	1.088e-05
200070_at	1.088e-05
219650_at	1.088e-05
37433_at	1.0923e-05
40687_at	1.0946e-05
222835_at	1.0946e-05
229492_at	1.0946e-05
228890_at	1.1017e-05
226850_at	1.1017e-05
219806_s_at	1.1031e-05
210544_s_at	1.1031e-05
222580_at	1.1031e-05
225390_s_at	1.1048e-05
226817_at	1.1092e-05
227626_at	1.1108e-05
202193_at	1.1142e-05
204629_at	1.1166e-05
201016_at	1.1166e-05
205269_at	1.1166e-05
214798_at	1.123e-05
219405_at	1.123e-05
209570_s_at	1.126e-05
224616_at	1.126e-05
204642_at	1.126e-05
205483_s_at	1.1278e-05
217823_s_at	1.1287e-05
228788_at	1.1287e-05
220929_at	1.1287e-05
200709_at	1.1287e-05
222932_at	1.1287e-05
226957_x_at	1.1331e-05
221772_s_at	1.1331e-05
229547_s_at	1.1334e-05
218966_at	1.1388e-05
215232_at	1.1438e-05
237521_x_at	1.1472e-05
234381_at	1.1472e-05
228051_at	1.1472e-05
203384_s_at	1.1472e-05
204205_at	1.1526e-05
209608_s_at	1.1526e-05
226556_at	1.1526e-05
213552_at	1.1526e-05
224189_x_at	1.1526e-05
212761_at	1.1526e-05
201400_at	1.155e-05
218982_s_at	1.155e-05
205203_at	1.155e-05
212522_at	1.155e-05
212823_s_at	1.1613e-05
200756_x_at	1.1613e-05
218573_at	1.1722e-05
225115_at	1.1772e-05
242013_at	1.1772e-05
204529_s_at	1.1791e-05
222173_s_at	1.1871e-05
232209_x_at	1.1899e-05
229112_at	1.1903e-05
217936_at	1.1945e-05
228054_at	1.1945e-05
214820_at	1.2085e-05
231793_s_at	1.2085e-05
201190_s_at	1.2189e-05
219479_at	1.2189e-05
201989_s_at	1.222e-05
232382_s_at	1.2223e-05
220161_s_at	1.2244e-05
220651_s_at	1.2324e-05
238451_at	1.2369e-05
202644_s_at	1.2375e-05
215646_s_at	1.2491e-05
219970_at	1.2491e-05
215772_x_at	1.2599e-05
215100_at	1.2687e-05
205053_at	1.2757e-05
238773_at	1.2808e-05
205174_s_at	1.2858e-05
210651_s_at	1.2858e-05
204235_s_at	1.2858e-05
201732_s_at	1.2858e-05
210006_at	1.2904e-05
209824_s_at	1.2946e-05
218396_at	1.296e-05
203695_s_at	1.296e-05
224946_s_at	1.296e-05
223475_at	1.3098e-05
208850_s_at	1.3105e-05
203915_at	1.312e-05
224847_at	1.3182e-05
235229_at	1.3195e-05
231894_at	1.325e-05
226599_at	1.325e-05
213624_at	1.3374e-05
218482_at	1.3398e-05
219450_at	1.3398e-05
210633_x_at	1.3416e-05
225629_s_at	1.3416e-05
218230_at	1.3484e-05
213699_s_at	1.3545e-05
208790_s_at	1.3603e-05
205568_at	1.3691e-05
205125_at	1.37e-05
202745_at	1.3797e-05
219330_at	1.3798e-05
231035_s_at	1.3834e-05
1556121_at	1.391e-05
205232_s_at	1.391e-05
229114_at	1.3978e-05
227304_at	1.4001e-05
224917_at	1.4077e-05
203559_s_at	1.4121e-05
35846_at	1.4121e-05
206831_s_at	1.4121e-05
203961_at	1.4168e-05
218775_s_at	1.4196e-05
219048_at	1.4338e-05
200602_at	1.4338e-05
211658_at	1.4494e-05
211475_s_at	1.45e-05
202225_at	1.4506e-05
219434_at	1.4601e-05
233849_s_at	1.4601e-05
209251_x_at	1.4662e-05
225798_at	1.4711e-05
229242_at	1.4759e-05
205572_at	1.4811e-05
218127_at	1.4833e-05
204272_at	1.4882e-05
242422_at	1.4882e-05
206698_at	1.4882e-05
1552931_a_at	1.4931e-05
214164_x_at	1.4989e-05
216347_s_at	1.5018e-05
201584_s_at	1.5018e-05
203869_at	1.5202e-05
240422_at	1.5202e-05
215735_s_at	1.5289e-05
203286_at	1.5349e-05
209906_at	1.5349e-05
205153_s_at	1.5418e-05
226198_at	1.5418e-05
202960_s_at	1.5418e-05
35150_at	1.5418e-05
208630_at	1.551e-05
201798_s_at	1.5515e-05
209507_at	1.5582e-05
210527_x_at	1.5582e-05
223682_s_at	1.5582e-05
216834_at	1.559e-05
202826_at	1.5598e-05
203878_s_at	1.561e-05
215813_s_at	1.5712e-05
1569433_at	1.583e-05
222879_s_at	1.5918e-05
218802_at	1.5918e-05
211126_s_at	1.5918e-05
217901_at	1.5925e-05
234926_s_at	1.5953e-05
209656_s_at	1.6019e-05
213929_at	1.6149e-05
212067_s_at	1.6203e-05
209712_at	1.621e-05
210895_s_at	1.6283e-05
229402_at	1.6283e-05
36084_at	1.6508e-05
226774_at	1.6508e-05
209655_s_at	1.6508e-05
201768_s_at	1.6546e-05
236073_at	1.6546e-05
220014_at	1.6645e-05
203204_s_at	1.6702e-05
205158_at	1.6702e-05
239834_at	1.6845e-05
218477_at	1.6845e-05
218440_at	1.6935e-05
204490_s_at	1.6935e-05
218487_at	1.701e-05
218163_at	1.7101e-05
201990_s_at	1.7101e-05
227561_at	1.7101e-05
242935_at	1.7192e-05
242750_at	1.7263e-05
213004_at	1.7263e-05
226565_at	1.7264e-05
209034_at	1.7264e-05
219809_at	1.7264e-05
226001_at	1.7329e-05
218870_at	1.7359e-05
204508_s_at	1.7359e-05
202174_s_at	1.7359e-05
201148_s_at	1.7359e-05
224391_s_at	1.7374e-05
1554470_s_at	1.745e-05
229147_at	1.7623e-05
213901_x_at	1.7623e-05
202149_at	1.7623e-05
218792_s_at	1.7749e-05
234987_at	1.7851e-05
221751_at	1.7874e-05
226423_at	1.7966e-05
212624_s_at	1.7991e-05
227375_at	1.7991e-05
227585_at	1.8124e-05
217983_s_at	1.8124e-05
244553_at	1.8124e-05
242098_at	1.8135e-05
211028_s_at	1.8272e-05
214043_at	1.8272e-05
208913_at	1.8279e-05
222825_at	1.8298e-05
200750_s_at	1.8364e-05
228141_at	1.8475e-05
210029_at	1.8475e-05
200644_at	1.8475e-05
212741_at	1.8493e-05
202124_s_at	1.8585e-05
201531_at	1.8592e-05
32069_at	1.8681e-05
201689_s_at	1.8681e-05
212759_s_at	1.8681e-05
209329_x_at	1.8681e-05
209732_at	1.8681e-05
225384_at	1.8681e-05
235198_at	1.8814e-05
203487_s_at	1.8927e-05
208656_s_at	1.8981e-05
208865_at	1.8981e-05
224458_at	1.9053e-05
203817_at	1.9053e-05
227946_at	1.9053e-05
203417_at	1.9053e-05
225628_s_at	1.9053e-05
214845_s_at	1.9053e-05
236248_x_at	1.9053e-05
218638_s_at	1.9097e-05
215933_s_at	1.9097e-05
226185_at	1.9097e-05
202887_s_at	1.9097e-05
1569269_s_at	1.9187e-05
1567107_s_at	1.9368e-05
207601_at	1.9368e-05
208249_s_at	1.9368e-05
224794_s_at	1.9415e-05
201968_s_at	1.95e-05
202988_s_at	1.9512e-05
223287_s_at	1.9512e-05
219061_s_at	1.9538e-05
217167_x_at	1.9767e-05
224762_at	1.9794e-05
218533_s_at	1.9794e-05
222494_at	1.9794e-05
228875_at	1.9794e-05
236430_at	1.9874e-05
203173_s_at	1.9885e-05
235256_s_at	1.9924e-05
200974_at	1.9924e-05
204202_at	1.9924e-05
201426_s_at	2.0016e-05
200612_s_at	2.0105e-05
212584_at	2.0211e-05
218784_s_at	2.0211e-05
222015_at	2.0307e-05
202995_s_at	2.0411e-05
220419_s_at	2.0428e-05
217976_s_at	2.0562e-05
235352_at	2.0569e-05
223325_at	2.0569e-05
206747_at	2.0706e-05
231822_at	2.081e-05
205296_at	2.081e-05
213175_s_at	2.0891e-05
221737_at	2.0898e-05
202022_at	2.0978e-05
213842_x_at	2.0987e-05
227226_at	2.129e-05
226213_at	2.1406e-05
1053_at	2.1466e-05
204794_at	2.1466e-05
209206_at	2.1466e-05
1553701_a_at	2.1466e-05
223050_s_at	2.1544e-05
225782_at	2.1544e-05
228726_at	2.1544e-05
240106_at	2.1546e-05
225681_at	2.1673e-05
201389_at	2.1907e-05
200940_s_at	2.1985e-05
200645_at	2.1985e-05
204008_at	2.2006e-05
232202_at	2.2077e-05
209836_x_at	2.2077e-05
201886_at	2.2165e-05
204213_at	2.2165e-05
225357_s_at	2.2264e-05
53991_at	2.2354e-05
200757_s_at	2.2359e-05
204308_s_at	2.2359e-05
222597_at	2.2363e-05
229831_at	2.2486e-05
211555_s_at	2.2501e-05
238929_at	2.2505e-05
214453_s_at	2.2572e-05
218574_s_at	2.2572e-05
218694_at	2.2572e-05
224615_x_at	2.2572e-05
220312_at	2.2591e-05
224862_at	2.2591e-05
233642_s_at	2.2591e-05
209865_at	2.2591e-05
212895_s_at	2.2591e-05
227962_at	2.2641e-05
212638_s_at	2.2641e-05
205035_at	2.2641e-05
210735_s_at	2.2641e-05
213051_at	2.2641e-05
228196_s_at	2.2641e-05
201150_s_at	2.2923e-05
203963_at	2.2968e-05
206015_s_at	2.2968e-05
230313_at	2.2968e-05
206577_at	2.3185e-05
211571_s_at	2.3276e-05
202781_s_at	2.3276e-05
222129_at	2.3363e-05
214581_x_at	2.3363e-05
242093_at	2.3363e-05
219547_at	2.3411e-05
225699_at	2.3411e-05
225061_at	2.3411e-05
242523_at	2.3411e-05
229735_s_at	2.3514e-05
226113_at	2.3514e-05
209545_s_at	2.361e-05
213797_at	2.361e-05
202207_at	2.3719e-05
212338_at	2.374e-05
201778_s_at	2.374e-05
202976_s_at	2.3883e-05
40420_at	2.4107e-05
202017_at	2.4154e-05
233759_s_at	2.4154e-05
224817_at	2.4154e-05
212413_at	2.4362e-05
224852_at	2.4405e-05
203002_at	2.4412e-05
202051_s_at	2.4608e-05
219064_at	2.4608e-05
224576_at	2.4608e-05
211122_s_at	2.4608e-05
212586_at	2.4608e-05
209305_s_at	2.4694e-05
1563253_s_at	2.4694e-05
209412_at	2.4739e-05
224646_x_at	2.4739e-05
225304_s_at	2.4771e-05
202614_at	2.4783e-05
211240_x_at	2.4817e-05
229053_at	2.4835e-05
201826_s_at	2.4926e-05
205316_at	2.4926e-05
203355_s_at	2.4989e-05
212779_at	2.4989e-05
1553991_s_at	2.4989e-05
213010_at	2.4989e-05
204257_at	2.5091e-05
212564_at	2.5291e-05
222317_at	2.5317e-05
203563_at	2.5416e-05
227341_at	2.5571e-05
211733_x_at	2.5578e-05
242323_at	2.564e-05
208945_s_at	2.564e-05
222044_at	2.564e-05
201510_at	2.564e-05
205067_at	2.5647e-05
238532_at	2.5776e-05
215177_s_at	2.5798e-05
210958_s_at	2.5889e-05
239805_at	2.6104e-05
210233_at	2.6104e-05
213562_s_at	2.6293e-05
205249_at	2.6293e-05
220613_s_at	2.6293e-05
201651_s_at	2.638e-05
212762_s_at	2.6405e-05
212323_s_at	2.6521e-05
202197_at	2.6528e-05
225830_at	2.6632e-05
221669_s_at	2.6632e-05
213622_at	2.6806e-05
204544_at	2.6887e-05
225407_at	2.6887e-05
202454_s_at	2.6887e-05
217758_s_at	2.7113e-05
227506_at	2.7113e-05
228468_at	2.7113e-05
1552833_at	2.7228e-05
204232_at	2.7228e-05
209621_s_at	2.7228e-05
236458_at	2.7282e-05
217984_at	2.7478e-05
1555175_a_at	2.7642e-05
222731_at	2.784e-05
225806_at	2.7933e-05
205004_at	2.7943e-05
[truncated: 23,411 more rows]

## Sheet: MAS5_test_AD-CA_tissue
	FDR
223970_at	6.0686e-08
218468_s_at	1.2009e-07
236565_s_at	1.2009e-07
202761_s_at	1.2009e-07
224057_s_at	1.2009e-07
206109_at	1.2009e-07
220335_x_at	1.2009e-07
201163_s_at	1.2009e-07
223315_at	1.2009e-07
242019_at	1.2009e-07
227780_s_at	1.2009e-07
215772_x_at	1.2009e-07
227717_at	1.2009e-07
212448_at	1.2009e-07
225834_at	1.2009e-07
224998_at	1.2009e-07
216035_x_at	1.2009e-07
205767_at	1.2009e-07
229802_at	1.2009e-07
229064_s_at	1.2009e-07
209325_s_at	1.2009e-07
210869_s_at	1.2009e-07
210495_x_at	1.2009e-07
208964_s_at	1.2009e-07
200737_at	1.2009e-07
219434_at	1.2009e-07
44702_at	1.2009e-07
225301_s_at	1.2009e-07
225663_at	1.2009e-07
210511_s_at	1.2009e-07
222065_s_at	1.2009e-07
210482_x_at	1.2009e-07
227334_at	1.2009e-07
214430_at	1.2009e-07
205249_at	1.2009e-07
218139_s_at	1.2009e-07
227235_at	1.2009e-07
229374_at	1.2009e-07
208782_at	1.2009e-07
1569030_s_at	1.2009e-07
204959_at	1.2009e-07
218211_s_at	1.2009e-07
40687_at	1.2009e-07
37117_at	1.2009e-07
211719_x_at	1.2009e-07
201261_x_at	1.2009e-07
219454_at	1.2009e-07
200965_s_at	1.2009e-07
218086_at	1.2009e-07
212053_at	1.2009e-07
215017_s_at	1.2009e-07
203484_at	1.2009e-07
215076_s_at	1.2009e-07
212158_at	1.2009e-07
213869_x_at	1.2009e-07
219908_at	1.2009e-07
225634_at	1.2009e-07
228176_at	1.2009e-07
204083_s_at	1.2009e-07
1555724_s_at	1.2009e-07
213113_s_at	1.2009e-07
234331_s_at	1.2009e-07
204404_at	1.2332e-07
216037_x_at	1.2873e-07
214247_s_at	1.2873e-07
227606_s_at	1.2873e-07
208079_s_at	1.2873e-07
207522_s_at	1.2873e-07
217901_at	1.2873e-07
231577_s_at	1.2902e-07
1554260_a_at	1.2902e-07
212143_s_at	1.2902e-07
205941_s_at	1.2902e-07
201281_at	1.2902e-07
61734_at	1.2902e-07
217877_s_at	1.2902e-07
219512_at	1.2902e-07
204216_s_at	1.2902e-07
224724_at	1.2902e-07
200793_s_at	1.2902e-07
212501_at	1.2902e-07
205347_s_at	1.2902e-07
1556499_s_at	1.2902e-07
217028_at	1.2902e-07
201462_at	1.2902e-07
200723_s_at	1.2902e-07
224150_s_at	1.2902e-07
226651_at	1.2902e-07
201286_at	1.2902e-07
204320_at	1.2902e-07
218651_s_at	1.2902e-07
205768_s_at	1.2902e-07
226404_at	1.2902e-07
204584_at	1.2902e-07
226013_at	1.2902e-07
203748_x_at	1.2902e-07
213139_at	1.2902e-07
202731_at	1.2902e-07
202403_s_at	1.2902e-07
219036_at	1.2902e-07
212423_at	1.2902e-07
226930_at	1.2902e-07
228890_at	1.2902e-07
219700_at	1.2902e-07
232687_at	1.2902e-07
223492_s_at	1.2902e-07
229964_at	1.2902e-07
211597_s_at	1.2902e-07
212667_at	1.2902e-07
202125_s_at	1.2902e-07
205119_s_at	1.2902e-07
214212_x_at	1.2902e-07
218539_at	1.2902e-07
225667_s_at	1.2902e-07
225799_at	1.2902e-07
204924_at	1.2902e-07
201880_at	1.2902e-07
202310_s_at	1.2902e-07
231069_at	1.2902e-07
203221_at	1.2902e-07
228080_at	1.2902e-07
201384_s_at	1.2902e-07
212841_s_at	1.2902e-07
212311_at	1.2902e-07
228098_s_at	1.2902e-07
219156_at	1.2902e-07
200675_at	1.2902e-07
222592_s_at	1.2902e-07
218404_at	1.2902e-07
225265_at	1.2902e-07
216511_s_at	1.2902e-07
221581_s_at	1.2902e-07
223162_s_at	1.2902e-07
220023_at	1.2902e-07
212646_at	1.2902e-07
223947_s_at	1.2902e-07
207574_s_at	1.2902e-07
242649_x_at	1.2902e-07
215127_s_at	1.2902e-07
203592_s_at	1.2902e-07
209681_at	1.2902e-07
242706_s_at	1.2902e-07
219734_at	1.2902e-07
240110_at	1.2915e-07
225998_at	1.2985e-07
201042_at	1.3005e-07
236083_at	1.3005e-07
227705_at	1.3005e-07
226695_at	1.3005e-07
223501_at	1.3005e-07
202637_s_at	1.3005e-07
202270_at	1.3005e-07
211379_x_at	1.304e-07
229501_s_at	1.304e-07
201641_at	1.304e-07
223241_at	1.3172e-07
242625_at	1.3172e-07
211161_s_at	1.3172e-07
227719_at	1.3172e-07
213524_s_at	1.3172e-07
227725_at	1.3361e-07
213943_at	1.3423e-07
229158_at	1.3447e-07
204290_s_at	1.3447e-07
224746_at	1.3453e-07
210377_at	1.3453e-07
216235_s_at	1.3467e-07
226041_at	1.3838e-07
221042_s_at	1.3848e-07
222088_s_at	1.3941e-07
205239_at	1.3941e-07
205304_s_at	1.4017e-07
209283_at	1.4091e-07
230493_at	1.4091e-07
235837_at	1.4447e-07
226403_at	1.4447e-07
216442_x_at	1.4637e-07
202465_at	1.4709e-07
211026_s_at	1.4749e-07
200637_s_at	1.4884e-07
202854_at	1.4884e-07
201617_x_at	1.5142e-07
213285_at	1.5222e-07
221824_s_at	1.5358e-07
234977_at	1.551e-07
200782_at	1.551e-07
213221_s_at	1.551e-07
223426_s_at	1.5547e-07
219489_s_at	1.5562e-07
242571_at	1.5571e-07
211709_s_at	1.561e-07
200755_s_at	1.6241e-07
212719_at	1.6241e-07
205220_at	1.6241e-07
204606_at	1.6326e-07
205414_s_at	1.6428e-07
227140_at	1.6428e-07
211665_s_at	1.6428e-07
227978_s_at	1.7657e-07
218399_s_at	1.7657e-07
204463_s_at	1.8485e-07
209505_at	1.9087e-07
212724_at	1.9245e-07
205581_s_at	1.9626e-07
220979_s_at	1.9626e-07
201615_x_at	1.9626e-07
222545_s_at	2.0121e-07
202932_at	2.0121e-07
203828_s_at	2.0428e-07
229530_at	2.1132e-07
213036_x_at	2.1569e-07
202917_s_at	2.1569e-07
223381_at	2.2411e-07
222409_at	2.3319e-07
202238_s_at	2.3461e-07
205207_at	2.3461e-07
226636_at	2.4001e-07
202832_at	2.4046e-07
219377_at	2.4162e-07
203222_s_at	2.4556e-07
205863_at	2.5036e-07
226231_at	2.5036e-07
229723_at	2.5462e-07
226017_at	2.5462e-07
202291_s_at	2.6002e-07
205890_s_at	2.6002e-07
204092_s_at	2.6002e-07
204130_at	2.6004e-07
210873_x_at	2.6004e-07
229280_s_at	2.6653e-07
209356_x_at	2.667e-07
202555_s_at	2.7253e-07
215785_s_at	2.7296e-07
204521_at	2.7432e-07
213049_at	2.7502e-07
202497_x_at	2.8596e-07
204502_at	2.8675e-07
221730_at	2.887e-07
204179_at	2.9269e-07
212246_at	3.0076e-07
222934_s_at	3.0561e-07
211778_s_at	3.1753e-07
202269_x_at	3.3043e-07
204279_at	3.3226e-07
219646_at	3.3312e-07
204730_at	3.3346e-07
213992_at	3.3849e-07
213125_at	3.4084e-07
206747_at	3.4217e-07
204174_at	3.4217e-07
220081_x_at	3.5211e-07
212354_at	3.5518e-07
201852_x_at	3.6621e-07
214349_at	3.6621e-07
1554895_a_at	3.6621e-07
205489_at	3.7652e-07
202283_at	3.9681e-07
217752_s_at	4.1993e-07
203153_at	4.2441e-07
221698_s_at	4.2441e-07
201157_s_at	4.253e-07
203535_at	4.2988e-07
212314_at	4.3473e-07
219623_at	4.3473e-07
230170_at	4.3473e-07
225578_at	4.3473e-07
208763_s_at	4.3636e-07
229576_s_at	4.3638e-07
221676_s_at	4.3692e-07
225687_at	4.3692e-07
217897_at	4.3725e-07
212445_s_at	4.3725e-07
223969_s_at	4.3803e-07
213194_at	4.5482e-07
209210_s_at	4.5509e-07
201300_s_at	4.7082e-07
225645_at	4.7082e-07
222495_at	4.7082e-07
200788_s_at	4.7082e-07
202742_s_at	4.7082e-07
226959_at	4.7082e-07
200635_s_at	4.7082e-07
235079_at	4.7082e-07
220319_s_at	4.7082e-07
1553828_at	4.7082e-07
217892_s_at	4.7082e-07
211555_s_at	4.7082e-07
218668_s_at	4.7082e-07
208407_s_at	4.7082e-07
211370_s_at	4.7082e-07
220442_at	4.7082e-07
202311_s_at	4.7082e-07
226576_at	4.7082e-07
1555846_a_at	4.7082e-07
227001_at	4.7082e-07
1559538_at	4.7082e-07
225009_at	4.7082e-07
204006_s_at	4.7082e-07
202741_at	4.7082e-07
225157_at	4.7082e-07
218586_at	4.7082e-07
221898_at	4.7293e-07
35666_at	4.7293e-07
226777_at	4.7293e-07
217722_s_at	4.7293e-07
212355_at	4.7293e-07
223151_at	4.7293e-07
204033_at	4.7293e-07
202893_at	4.7293e-07
208788_at	4.7293e-07
206094_x_at	4.7293e-07
212356_at	4.7293e-07
227697_at	4.7293e-07
204023_at	4.7293e-07
202766_s_at	4.7293e-07
222379_at	4.7293e-07
203076_s_at	4.7293e-07
213042_s_at	4.7293e-07
217356_s_at	4.7293e-07
203370_s_at	4.7293e-07
212263_at	4.7293e-07
203025_at	4.7293e-07
203699_s_at	4.7293e-07
209279_s_at	4.7293e-07
217763_s_at	4.7293e-07
204629_at	4.7293e-07
204165_at	4.7293e-07
223437_at	4.7293e-07
226594_at	4.7293e-07
202978_s_at	4.7293e-07
1552502_s_at	4.7293e-07
204285_s_at	4.7293e-07
202049_s_at	4.773e-07
226066_at	4.8226e-07
218322_s_at	5.0063e-07
206580_s_at	5.1161e-07
200602_at	5.1737e-07
217964_at	5.1737e-07
225800_at	5.1737e-07
225846_at	5.2015e-07
204747_at	5.2409e-07
200884_at	5.2409e-07
204790_at	5.2409e-07
226978_at	5.2409e-07
1553117_a_at	5.2409e-07
226867_at	5.2409e-07
201694_s_at	5.2409e-07
209864_at	5.2409e-07
226473_at	5.2409e-07
228752_at	5.2409e-07
235102_x_at	5.2409e-07
219390_at	5.2409e-07
211071_s_at	5.2409e-07
202386_s_at	5.2409e-07
214703_s_at	5.2409e-07
209588_at	5.2409e-07
226809_at	5.2409e-07
203367_at	5.2409e-07
201389_at	5.2409e-07
206114_at	5.2409e-07
230560_at	5.2409e-07
230088_at	5.2409e-07
209324_s_at	5.2409e-07
226302_at	5.2409e-07
226466_s_at	5.2517e-07
207387_s_at	5.2517e-07
202800_at	5.3428e-07
209218_at	5.3466e-07
230972_at	5.3466e-07
200986_at	5.3549e-07
205860_x_at	5.3876e-07
223847_s_at	5.4855e-07
228948_at	5.5387e-07
220417_s_at	5.6368e-07
1559477_s_at	5.6873e-07
213346_at	5.8251e-07
212560_at	5.8251e-07
209087_x_at	5.8251e-07
229083_at	5.8251e-07
208228_s_at	5.8251e-07
214261_s_at	5.8251e-07
200709_at	5.8251e-07
223611_s_at	5.8251e-07
221884_at	5.8251e-07
228069_at	5.8251e-07
231001_at	5.8251e-07
215093_at	5.8251e-07
218471_s_at	5.8251e-07
204929_s_at	5.8251e-07
226652_at	5.8251e-07
226974_at	5.8766e-07
205568_at	5.9075e-07
206084_at	5.9075e-07
221589_s_at	5.9075e-07
204766_s_at	5.9075e-07
213577_at	5.9075e-07
215125_s_at	5.9075e-07
230645_at	5.9075e-07
228415_at	5.9075e-07
217758_s_at	5.9075e-07
201111_at	5.9075e-07
219315_s_at	5.9103e-07
202735_at	5.9218e-07
223122_s_at	5.9587e-07
217955_at	5.9587e-07
218576_s_at	5.9587e-07
208851_s_at	5.9587e-07
223374_s_at	6.0216e-07
212464_s_at	6.0564e-07
203650_at	6.2443e-07
210095_s_at	6.2897e-07
216088_s_at	6.3545e-07
221253_s_at	6.3545e-07
230619_at	6.4079e-07
214855_s_at	6.4079e-07
222452_s_at	6.4079e-07
212510_at	6.4224e-07
1553105_s_at	6.4573e-07
202054_s_at	6.589e-07
205645_at	6.589e-07
218298_s_at	6.589e-07
223129_x_at	6.589e-07
209708_at	6.6834e-07
221216_s_at	6.7097e-07
219404_at	6.7097e-07
202388_at	6.8558e-07
209250_at	6.8868e-07
222457_s_at	6.8868e-07
219219_at	6.9019e-07
226420_at	6.9151e-07
204588_s_at	6.9366e-07
218857_s_at	6.9366e-07
201114_x_at	6.9385e-07
208596_s_at	6.9465e-07
226769_at	6.9519e-07
1554678_s_at	7.0253e-07
217939_s_at	7.0253e-07
215723_s_at	7.1901e-07
213905_x_at	7.1901e-07
222764_at	7.2006e-07
229331_at	7.2006e-07
212077_at	7.2006e-07
224733_at	7.2669e-07
204298_s_at	7.3131e-07
227959_at	7.3213e-07
208978_at	7.3475e-07
200738_s_at	7.3475e-07
209440_at	7.3475e-07
225080_at	7.3475e-07
214963_at	7.3475e-07
212353_at	7.3475e-07
234008_s_at	7.3475e-07
222587_s_at	7.3817e-07
211813_x_at	7.4061e-07
1552797_s_at	7.4841e-07
239435_x_at	7.5782e-07
227049_at	7.5796e-07
210473_s_at	7.6779e-07
223194_s_at	7.8161e-07
229390_at	7.9107e-07
216243_s_at	7.9913e-07
204532_x_at	7.9913e-07
202018_s_at	8.0062e-07
226388_at	8.0062e-07
209969_s_at	8.0062e-07
201627_s_at	8.0062e-07
201381_x_at	8.0062e-07
212024_x_at	8.0062e-07
207996_s_at	8.0062e-07
220419_s_at	8.0062e-07
202951_at	8.0062e-07
229602_at	8.0062e-07
223092_at	8.0205e-07
225162_at	8.0304e-07
222531_s_at	8.0885e-07
221164_x_at	8.0885e-07
235436_at	8.0889e-07
209101_at	8.1743e-07
224983_at	8.2031e-07
203509_at	8.2266e-07
202307_s_at	8.2548e-07
212446_s_at	8.3422e-07
208161_s_at	8.3977e-07
203820_s_at	8.3977e-07
243582_at	8.3977e-07
200974_at	8.3977e-07
229893_at	8.3977e-07
204078_at	8.3977e-07
223681_s_at	8.3977e-07
211919_s_at	8.3977e-07
217719_at	8.3977e-07
227607_at	8.3977e-07
235821_at	8.3977e-07
224616_at	8.3977e-07
206855_s_at	8.4024e-07
235144_at	8.4024e-07
213068_at	8.4024e-07
213797_at	8.4024e-07
205479_s_at	8.4024e-07
201166_s_at	8.5621e-07
217769_s_at	8.5707e-07
207126_x_at	8.8423e-07
218182_s_at	8.8423e-07
211395_x_at	8.8423e-07
228622_s_at	8.8423e-07
205942_s_at	8.8423e-07
204607_at	8.8423e-07
210568_s_at	8.8423e-07
212723_at	8.8423e-07
231832_at	8.8423e-07
234994_at	8.8423e-07
201761_at	8.8423e-07
202952_s_at	8.8423e-07
228564_at	8.8423e-07
225129_at	8.8423e-07
223475_at	8.8423e-07
221588_x_at	8.8423e-07
225389_at	8.8444e-07
204115_at	8.8587e-07
225102_at	8.8587e-07
224622_at	8.8709e-07
214433_s_at	8.9438e-07
56256_at	9.0206e-07
201149_s_at	9.0396e-07
212296_at	9.0724e-07
220041_at	9.0768e-07
235976_at	9.0768e-07
201007_at	9.0768e-07
225022_at	9.0768e-07
222448_s_at	9.0768e-07
201190_s_at	9.0768e-07
204811_s_at	9.0768e-07
224376_s_at	9.0768e-07
235072_s_at	9.0768e-07
229479_at	9.0768e-07
213063_at	9.0768e-07
203562_at	9.0768e-07
215411_s_at	9.0768e-07
228469_at	9.0768e-07
232481_s_at	9.0768e-07
232080_at	9.1137e-07
212344_at	9.1892e-07
1555756_a_at	9.2939e-07
226955_at	9.3035e-07
227660_at	9.3035e-07
234975_at	9.3035e-07
211668_s_at	9.3035e-07
229053_at	9.3035e-07
204570_at	9.3035e-07
210164_at	9.3035e-07
243618_s_at	9.3035e-07
222791_at	9.3035e-07
208747_s_at	9.3035e-07
217590_s_at	9.3062e-07
209191_at	9.3418e-07
200636_s_at	9.605e-07
219641_at	1.0028e-06
219743_at	1.0053e-06
203513_at	1.0069e-06
223283_s_at	1.0069e-06
225340_s_at	1.0257e-06
226608_at	1.0441e-06
206324_s_at	1.0746e-06
209652_s_at	1.0746e-06
203037_s_at	1.0746e-06
225767_at	1.0872e-06
224994_at	1.0888e-06
227449_at	1.0969e-06
219890_at	1.1002e-06
238513_at	1.1002e-06
227407_at	1.1002e-06
203685_at	1.1002e-06
234120_at	1.1002e-06
204639_at	1.1002e-06
212918_at	1.1002e-06
200606_at	1.1002e-06
202208_s_at	1.1002e-06
201625_s_at	1.1002e-06
212611_at	1.1018e-06
229450_at	1.1271e-06
204127_at	1.1271e-06
227630_at	1.1611e-06
201058_s_at	1.1775e-06
205609_at	1.1909e-06
209335_at	1.1909e-06
232176_at	1.1909e-06
225512_at	1.2115e-06
221590_s_at	1.2115e-06
212548_s_at	1.2115e-06
225019_at	1.2159e-06
212154_at	1.2203e-06
228232_s_at	1.2203e-06
221012_s_at	1.2254e-06
211506_s_at	1.2254e-06
204135_at	1.2273e-06
219884_at	1.2273e-06
205404_at	1.2275e-06
223366_at	1.228e-06
210004_at	1.2337e-06
201147_s_at	1.2337e-06
221614_s_at	1.2478e-06
205303_at	1.2503e-06
201387_s_at	1.2503e-06
212459_x_at	1.2505e-06
201646_at	1.2544e-06
205608_s_at	1.2544e-06
204798_at	1.2544e-06
220368_s_at	1.2544e-06
201044_x_at	1.259e-06
206577_at	1.2796e-06
218469_at	1.2839e-06
211715_s_at	1.2847e-06
214974_x_at	1.2876e-06
222020_s_at	1.3006e-06
225269_s_at	1.3039e-06
204620_s_at	1.3047e-06
222872_x_at	1.3047e-06
228046_at	1.3451e-06
204337_at	1.3529e-06
205011_at	1.3567e-06
221011_s_at	1.3603e-06
224997_x_at	1.3992e-06
202289_s_at	1.4069e-06
205547_s_at	1.4281e-06
223942_x_at	1.4453e-06
1554966_a_at	1.4522e-06
204849_at	1.4578e-06
229549_at	1.4601e-06
37966_at	1.4619e-06
218196_at	1.4949e-06
223287_s_at	1.5003e-06
227098_at	1.5004e-06
217867_x_at	1.5053e-06
219958_at	1.5166e-06
228186_s_at	1.5167e-06
227646_at	1.5264e-06
201379_s_at	1.5272e-06
224396_s_at	1.5308e-06
234998_at	1.5308e-06
225669_at	1.5308e-06
217835_x_at	1.5308e-06
203014_x_at	1.5308e-06
205203_at	1.5327e-06
204858_s_at	1.5345e-06
238077_at	1.554e-06
216958_s_at	1.5617e-06
201426_s_at	1.5617e-06
242794_at	1.5617e-06
207031_at	1.5617e-06
234970_at	1.5617e-06
213790_at	1.5776e-06
223316_at	1.5776e-06
215894_at	1.5798e-06
205259_at	1.5798e-06
230413_s_at	1.5839e-06
208865_at	1.5952e-06
214058_at	1.5984e-06
223282_at	1.6167e-06
214511_x_at	1.6236e-06
207655_s_at	1.6524e-06
219025_at	1.6579e-06
204051_s_at	1.671e-06
214112_s_at	1.6851e-06
208717_at	1.6857e-06
226743_at	1.6947e-06
218217_at	1.7088e-06
222730_s_at	1.7088e-06
221731_x_at	1.7088e-06
207233_s_at	1.7088e-06
210461_s_at	1.71e-06
202081_at	1.7195e-06
204472_at	1.722e-06
218499_at	1.722e-06
214146_s_at	1.731e-06
201287_s_at	1.731e-06
223880_x_at	1.731e-06
227059_at	1.731e-06
221729_at	1.731e-06
222885_at	1.7628e-06
212657_s_at	1.7628e-06
229427_at	1.7628e-06
218162_at	1.7628e-06
204615_x_at	1.7628e-06
225185_at	1.7628e-06
218619_s_at	1.7638e-06
201775_s_at	1.7641e-06
201693_s_at	1.7725e-06
204398_s_at	1.7725e-06
202061_s_at	1.7823e-06
230264_s_at	1.7845e-06
203342_at	1.7919e-06
212428_at	1.7919e-06
219933_at	1.7919e-06
205929_at	1.7919e-06
205111_s_at	1.7919e-06
227345_at	1.7977e-06
228686_at	1.8104e-06
226077_at	1.8145e-06
202833_s_at	1.8209e-06
202889_x_at	1.8236e-06
201279_s_at	1.8642e-06
228400_at	1.8801e-06
209616_s_at	1.9445e-06
202365_at	1.9445e-06
209868_s_at	1.9465e-06
208962_s_at	1.9537e-06
203022_at	1.9537e-06
203570_at	1.9537e-06
225225_at	1.9584e-06
232201_at	1.9739e-06
208789_at	2.0177e-06
222399_s_at	2.0294e-06
210675_s_at	2.0294e-06
212593_s_at	2.0294e-06
1553132_a_at	2.0294e-06
201185_at	2.0294e-06
241801_at	2.0319e-06
217109_at	2.049e-06
203561_at	2.0818e-06
202014_at	2.0822e-06
226648_at	2.0822e-06
237004_at	2.0822e-06
225812_at	2.0872e-06
224794_s_at	2.0938e-06
228221_at	2.1033e-06
235800_at	2.1033e-06
214279_s_at	2.1033e-06
205122_at	2.1033e-06
205980_s_at	2.1033e-06
222549_at	2.1033e-06
200615_s_at	2.1033e-06
226688_at	2.1033e-06
206805_at	2.1033e-06
224189_x_at	2.1033e-06
205597_at	2.1033e-06
218973_at	2.1033e-06
218174_s_at	2.1033e-06
226658_at	2.1033e-06
1294_at	2.1033e-06
205495_s_at	2.1033e-06
1552834_at	2.1033e-06
209189_at	2.1033e-06
212692_s_at	2.1033e-06
212917_x_at	2.1033e-06
223502_s_at	2.1033e-06
225926_at	2.1033e-06
204007_at	2.1033e-06
206101_at	2.1033e-06
218223_s_at	2.114e-06
209291_at	2.1206e-06
226169_at	2.1225e-06
204875_s_at	2.1254e-06
212870_at	2.1719e-06
206782_s_at	2.1942e-06
216210_x_at	2.2012e-06
235199_at	2.2158e-06
227404_s_at	2.2552e-06
212546_s_at	2.2552e-06
202498_s_at	2.2552e-06
226382_at	2.2574e-06
212262_at	2.2608e-06
230257_s_at	2.2836e-06
227642_at	2.2856e-06
1556000_s_at	2.2858e-06
224945_at	2.2858e-06
38037_at	2.2858e-06
215707_s_at	2.3065e-06
205572_at	2.3345e-06
218019_s_at	2.3509e-06
225759_x_at	2.3519e-06
223121_s_at	2.3601e-06
228459_at	2.3999e-06
226517_at	2.405e-06
204794_at	2.405e-06
225881_at	2.4528e-06
228201_at	2.4622e-06
204787_at	2.4671e-06
228281_at	2.4671e-06
205206_at	2.4708e-06
203789_s_at	2.4774e-06
207266_x_at	2.4774e-06
226051_at	2.5032e-06
219410_at	2.5032e-06
1552627_a_at	2.5257e-06
1564064_a_at	2.5257e-06
201577_at	2.5257e-06
201620_at	2.5257e-06
216598_s_at	2.5257e-06
224927_at	2.5287e-06
203266_s_at	2.5503e-06
37965_at	2.5503e-06
224823_at	2.5532e-06
224848_at	2.5538e-06
211126_s_at	2.5632e-06
204895_x_at	2.5633e-06
226912_at	2.5792e-06
202962_at	2.5834e-06
227182_at	2.5834e-06
236513_at	2.5953e-06
220994_s_at	2.6001e-06
201626_at	2.6001e-06
221495_s_at	2.6304e-06
202954_at	2.6378e-06
36084_at	2.6421e-06
201328_at	2.6421e-06
225544_at	2.6584e-06
201648_at	2.6838e-06
225311_at	2.6906e-06
204610_s_at	2.6996e-06
243634_at	2.7147e-06
226436_at	2.7185e-06
203423_at	2.7239e-06
219543_at	2.7356e-06
212119_at	2.7523e-06
203832_at	2.7554e-06
201349_at	2.757e-06
202237_at	2.769e-06
233555_s_at	2.769e-06
209304_x_at	2.769e-06
203836_s_at	2.8235e-06
218669_at	2.8719e-06
202317_s_at	2.8719e-06
236044_at	2.8719e-06
226997_at	2.8726e-06
212959_s_at	2.8726e-06
203895_at	2.9237e-06
203453_at	2.9237e-06
212025_s_at	2.9237e-06
224694_at	2.9237e-06
219947_at	2.9237e-06
217110_s_at	2.942e-06
221004_s_at	2.9536e-06
226230_at	2.9722e-06
213106_at	2.9738e-06
219501_at	2.9797e-06
223303_at	2.9797e-06
1554271_a_at	2.9797e-06
218017_s_at	2.9848e-06
218709_s_at	2.9848e-06
203876_s_at	2.9848e-06
204321_at	2.9848e-06
238623_at	3.0099e-06
204971_at	3.0099e-06
210651_s_at	3.0099e-06
212805_at	3.0099e-06
213901_x_at	3.0099e-06
205042_at	3.0099e-06
227068_at	3.0099e-06
227134_at	3.0099e-06
225299_at	3.0099e-06
227425_at	3.0245e-06
1561387_a_at	3.0245e-06
229499_at	3.0304e-06
225354_s_at	3.0543e-06
212117_at	3.0668e-06
211429_s_at	3.0672e-06
1554547_at	3.0672e-06
219121_s_at	3.0787e-06
204687_at	3.1067e-06
208726_s_at	3.1067e-06
209305_s_at	3.2174e-06
37892_at	3.2174e-06
209142_s_at	3.2174e-06
224989_at	3.2313e-06
205422_s_at	3.2539e-06
1552833_at	3.2539e-06
205681_at	3.2543e-06
205296_at	3.2559e-06
213422_s_at	3.2641e-06
226237_at	3.2755e-06
224861_at	3.3448e-06
214436_at	3.3463e-06
214924_s_at	3.3465e-06
227052_at	3.3465e-06
205153_s_at	3.3465e-06
217936_at	3.3494e-06
218313_s_at	3.3654e-06
200791_s_at	3.3654e-06
202673_at	3.3658e-06
203595_s_at	3.377e-06
213051_at	3.4123e-06
221526_x_at	3.4123e-06
203639_s_at	3.4123e-06
1554489_a_at	3.4264e-06
210094_s_at	3.4323e-06
218021_at	3.4345e-06
202409_at	3.439e-06
207069_s_at	3.4452e-06
229067_at	3.5126e-06
207426_s_at	3.5126e-06
202672_s_at	3.556e-06
226126_at	3.5617e-06
219682_s_at	3.5617e-06
222623_s_at	3.6067e-06
218067_s_at	3.636e-06
222752_s_at	3.636e-06
223203_at	3.6534e-06
1554239_s_at	3.6751e-06
1557905_s_at	3.6767e-06
1557820_at	3.6791e-06
230119_at	3.7211e-06
235725_at	3.7305e-06
218145_at	3.7388e-06
226248_s_at	3.7388e-06
203299_s_at	3.7388e-06
222446_s_at	3.7732e-06
229554_at	3.7732e-06
210691_s_at	3.8391e-06
225095_at	3.8562e-06
220988_s_at	3.8736e-06
226311_at	3.8816e-06
219221_at	3.8816e-06
223079_s_at	3.8816e-06
201443_s_at	3.8816e-06
201886_at	3.8816e-06
223130_s_at	3.8847e-06
227239_at	3.8955e-06
230430_at	3.8955e-06
228791_at	3.8955e-06
218198_at	3.8955e-06
210086_at	3.9088e-06
1552610_a_at	3.9115e-06
219735_s_at	3.9115e-06
202225_at	3.9347e-06
205248_at	3.975e-06
227846_at	3.975e-06
226345_at	3.975e-06
226020_s_at	4.0217e-06
210757_x_at	4.0217e-06
201733_at	4.0217e-06
209825_s_at	4.0217e-06
213279_at	4.0217e-06
40472_at	4.0217e-06
200001_at	4.0217e-06
201877_s_at	4.0217e-06
217764_s_at	4.0217e-06
219282_s_at	4.0646e-06
201280_s_at	4.119e-06
225285_at	4.119e-06
204776_at	4.1869e-06
244689_at	4.1869e-06
220840_s_at	4.188e-06
214734_at	4.1935e-06
201787_at	4.2614e-06
218982_s_at	4.2622e-06
212265_at	4.2622e-06
201978_s_at	4.281e-06
210809_s_at	4.281e-06
203300_x_at	4.2953e-06
201963_at	4.3126e-06
238597_at	4.367e-06
212063_at	4.367e-06
204440_at	4.3671e-06
239230_at	4.3816e-06
214779_s_at	4.3816e-06
231887_s_at	4.3962e-06
218487_at	4.3979e-06
225381_at	4.3979e-06
214953_s_at	4.4248e-06
217543_s_at	4.4248e-06
209604_s_at	4.4248e-06
203075_at	4.4248e-06
228115_at	4.4524e-06
212584_at	4.4919e-06
200612_s_at	4.4919e-06
217916_s_at	4.4919e-06
243349_at	4.5258e-06
203988_s_at	4.5294e-06
219342_at	4.562e-06
239087_at	4.5757e-06
229648_at	4.5949e-06
225390_s_at	4.6115e-06
209496_at	4.6115e-06
225661_at	4.6117e-06
219386_s_at	4.6498e-06
225589_at	4.6586e-06
209292_at	4.6856e-06
222243_s_at	4.6899e-06
235529_x_at	4.6927e-06
217737_x_at	4.6927e-06
205160_at	4.721e-06
218361_at	4.7483e-06
209844_at	4.7483e-06
213004_at	4.7752e-06
231101_at	4.8308e-06
212397_at	4.8685e-06
206312_at	4.8697e-06
219195_at	4.9095e-06
227981_at	4.9095e-06
205100_at	4.9095e-06
201858_s_at	4.9133e-06
213725_x_at	4.9142e-06
231851_at	4.9379e-06
204897_at	5.0086e-06
209795_at	5.0149e-06
225061_at	5.0444e-06
201472_at	5.0537e-06
212779_at	5.0574e-06
215813_s_at	5.0575e-06
225242_s_at	5.0575e-06
201994_at	5.0575e-06
212961_x_at	5.1559e-06
221942_s_at	5.2036e-06
203440_at	5.2214e-06
213169_at	5.2961e-06
204459_at	5.2961e-06
209141_at	5.3057e-06
201061_s_at	5.3144e-06
224847_at	5.4016e-06
232652_x_at	5.4113e-06
225195_at	5.4113e-06
203566_s_at	5.4113e-06
229218_at	5.4113e-06
207431_s_at	5.4207e-06
202826_at	5.4663e-06
201691_s_at	5.4663e-06
225548_at	5.4911e-06
227099_s_at	5.5125e-06
203286_at	5.5614e-06
221571_at	5.5614e-06
223438_s_at	5.6057e-06
224943_at	5.6548e-06
215346_at	5.6984e-06
209406_at	5.6984e-06
218724_s_at	5.7606e-06
212791_at	5.7606e-06
229453_at	5.7606e-06
223024_at	5.7606e-06
201899_s_at	5.7835e-06
231439_at	5.8177e-06
225439_at	5.8375e-06
200600_at	5.8394e-06
222044_at	5.8624e-06
201278_at	5.9101e-06
228067_at	5.9121e-06
229369_at	5.9305e-06
202859_x_at	5.9305e-06
226692_at	5.9541e-06
211047_x_at	5.9813e-06
223497_at	6.012e-06
1555461_at	6.012e-06
218692_at	6.086e-06
227554_at	6.086e-06
225757_s_at	6.086e-06
202575_at	6.1343e-06
210107_at	6.2121e-06
225651_at	6.2121e-06
210042_s_at	6.2158e-06
202273_at	6.2158e-06
210276_s_at	6.2158e-06
221751_at	6.2293e-06
202628_s_at	6.2944e-06
223324_s_at	6.2963e-06
201768_s_at	6.3213e-06
202643_s_at	6.3772e-06
235626_at	6.3772e-06
225320_at	6.3934e-06
203118_at	6.4887e-06
212508_at	6.4992e-06
220724_at	6.5655e-06
208405_s_at	6.6802e-06
203445_s_at	6.6802e-06
214508_x_at	6.7072e-06
200757_s_at	6.7072e-06
210029_at	6.7163e-06
212594_at	6.7163e-06
202404_s_at	6.7163e-06
203886_s_at	6.7163e-06
201989_s_at	6.7316e-06
221031_s_at	6.7316e-06
203529_at	6.7429e-06
213839_at	6.7602e-06
206102_at	6.8637e-06
205943_at	6.8637e-06
201739_at	6.8988e-06
201735_s_at	6.9613e-06
220088_at	7.0246e-06
224577_at	7.1057e-06
210582_s_at	7.1785e-06
229669_at	7.1785e-06
229021_at	7.1999e-06
209642_at	7.2074e-06
220239_at	7.2125e-06
224921_at	7.2125e-06
205757_at	7.2159e-06
201984_s_at	7.2244e-06
224576_at	7.257e-06
1554897_s_at	7.259e-06
238846_at	7.276e-06
51158_at	7.2797e-06
213464_at	7.3225e-06
235964_x_at	7.4241e-06
225830_at	7.4241e-06
214106_s_at	7.4919e-06
203797_at	7.5e-06
228760_at	7.5462e-06
202943_s_at	7.5984e-06
220014_at	7.6493e-06
224845_s_at	7.6493e-06
201069_at	7.6779e-06
237086_at	7.6779e-06
206513_at	7.7247e-06
203968_s_at	7.7296e-06
225367_at	7.7516e-06
227574_at	7.7516e-06
219431_at	7.7516e-06
1568877_a_at	7.7516e-06
201897_s_at	7.7531e-06
221235_s_at	7.8054e-06
219257_s_at	7.8677e-06
220161_s_at	7.8677e-06
216604_s_at	7.8753e-06
218854_at	7.8898e-06
227274_at	7.8898e-06
242600_at	7.8898e-06
212602_at	7.9461e-06
204689_at	7.9462e-06
1555203_s_at	7.9739e-06
227949_at	7.9739e-06
212398_at	7.9739e-06
212507_at	7.9739e-06
202745_at	8.0035e-06
207544_s_at	8.0423e-06
228433_at	8.1006e-06
205474_at	8.1056e-06
239525_at	8.1266e-06
236361_at	8.1266e-06
201778_s_at	8.1266e-06
235206_at	8.1441e-06
204199_at	8.1475e-06
213793_s_at	8.1762e-06
225276_at	8.371e-06
218363_at	8.3979e-06
227999_at	8.4195e-06
209933_s_at	8.4195e-06
227240_at	8.4521e-06
226185_at	8.4521e-06
209296_at	8.4521e-06
225679_at	8.4778e-06
207037_at	8.4778e-06
213567_at	8.4778e-06
231894_at	8.4778e-06
226213_at	8.4778e-06
215471_s_at	8.4886e-06
228606_at	8.4984e-06
202282_at	8.4984e-06
1558733_at	8.4984e-06
205098_at	8.4984e-06
207776_s_at	8.4984e-06
227779_at	8.4984e-06
202627_s_at	8.4984e-06
226264_at	8.4984e-06
227828_s_at	8.5589e-06
231009_at	8.5589e-06
214070_s_at	8.6697e-06
208945_s_at	8.7653e-06
218396_at	8.7653e-06
204237_at	8.7653e-06
201893_x_at	8.7653e-06
225710_at	8.8046e-06
220301_at	8.8356e-06
216316_x_at	8.9421e-06
205125_at	8.9539e-06
202887_s_at	8.9539e-06
203240_at	8.9637e-06
211062_s_at	9.0463e-06
217762_s_at	9.0463e-06
206211_at	9.0463e-06
204663_at	9.1544e-06
208908_s_at	9.1985e-06
204213_at	9.1985e-06
203759_at	9.1985e-06
218966_at	9.2204e-06
225790_at	9.3566e-06
211896_s_at	9.4546e-06
216950_s_at	9.46e-06
213307_at	9.474e-06
235350_at	9.5059e-06
212888_at	9.5059e-06
241706_at	9.5059e-06
226462_at	9.5059e-06
203656_at	9.5059e-06
214582_at	9.5241e-06
223220_s_at	9.5241e-06
225096_at	9.5241e-06
219868_s_at	9.5393e-06
225788_at	9.5421e-06
205281_s_at	9.5529e-06
217122_s_at	9.58e-06
205769_at	9.58e-06
204005_s_at	9.5882e-06
225829_at	9.7231e-06
243386_at	9.7711e-06
225613_at	9.8239e-06
209949_at	9.8239e-06
235344_at	9.8897e-06
202519_at	9.8897e-06
226568_at	9.9207e-06
200856_x_at	1.0006e-05
206419_at	1.0006e-05
201040_at	1.0006e-05
222654_at	1.0006e-05
224391_s_at	1.0006e-05
216834_at	1.0006e-05
208963_x_at	1.0006e-05
225368_at	1.0101e-05
227977_at	1.0106e-05
213198_at	1.0106e-05
220603_s_at	1.0229e-05
203077_s_at	1.0229e-05
212122_at	1.0229e-05
213110_s_at	1.0238e-05
203234_at	1.0255e-05
208074_s_at	1.0255e-05
200864_s_at	1.0302e-05
209621_s_at	1.0342e-05
200643_at	1.0342e-05
212120_at	1.0347e-05
201898_s_at	1.0388e-05
219850_s_at	1.0426e-05
208654_s_at	1.0459e-05
205922_at	1.0475e-05
212099_at	1.0489e-05
242996_at	1.0686e-05
213933_at	1.07e-05
219165_at	1.07e-05
211340_s_at	1.073e-05
226747_at	1.0757e-05
225270_at	1.0768e-05
217888_s_at	1.0791e-05
218189_s_at	1.0791e-05
201616_s_at	1.0799e-05
219405_at	1.08e-05
202068_s_at	1.0836e-05
211382_s_at	1.0836e-05
233842_x_at	1.0891e-05
202730_s_at	1.0891e-05
203456_at	1.1032e-05
226292_at	1.1144e-05
225810_at	1.1158e-05
218802_at	1.1194e-05
206331_at	1.1195e-05
209288_s_at	1.1243e-05
200037_s_at	1.1339e-05
219000_s_at	1.135e-05
35150_at	1.135e-05
212977_at	1.1376e-05
225317_at	1.1376e-05
226770_at	1.1396e-05
226706_at	1.1433e-05
201164_s_at	1.1605e-05
219200_at	1.1638e-05
220929_at	1.1822e-05
203961_at	1.1865e-05
206326_at	1.1875e-05
204052_s_at	1.1879e-05
227446_s_at	1.2013e-05
223753_s_at	1.2013e-05
219985_at	1.2013e-05
200857_s_at	1.2016e-05
201510_at	1.2069e-05
201584_s_at	1.207e-05
242683_at	1.2106e-05
215343_at	1.2185e-05
233849_s_at	1.2239e-05
243296_at	1.2239e-05
209472_at	1.2239e-05
218171_at	1.2239e-05
227676_at	1.227e-05
226338_at	1.227e-05
222932_at	1.227e-05
224972_at	1.2321e-05
227340_s_at	1.2321e-05
205114_s_at	1.2457e-05
213714_at	1.2461e-05
201285_at	1.2461e-05
223115_at	1.2522e-05
215100_at	1.2531e-05
213001_at	1.2531e-05
209875_s_at	1.259e-05
208881_x_at	1.259e-05
201631_s_at	1.2696e-05
200774_at	1.2779e-05
229842_at	1.2801e-05
223564_s_at	1.2814e-05
229114_at	1.2887e-05
48106_at	1.2906e-05
40016_g_at	1.2967e-05
215101_s_at	1.2968e-05
215363_x_at	1.2976e-05
37005_at	1.2978e-05
213929_at	1.2991e-05
225464_at	1.3018e-05
210002_at	1.3018e-05
212481_s_at	1.3018e-05
226756_at	1.3209e-05
230944_at	1.3216e-05
201016_at	1.3216e-05
1568639_a_at	1.3217e-05
203682_s_at	1.3238e-05
213334_x_at	1.3263e-05
204491_at	1.3277e-05
204533_at	1.3281e-05
228241_at	1.3325e-05
202531_at	1.3325e-05
225782_at	1.3325e-05
223363_at	1.3597e-05
229404_at	1.3597e-05
213315_x_at	1.3605e-05
225318_at	1.3605e-05
218352_at	1.3605e-05
209118_s_at	1.385e-05
229543_at	1.385e-05
1552504_a_at	1.3945e-05
242218_at	1.3949e-05
201262_s_at	1.3979e-05
216253_s_at	1.4039e-05
204103_at	1.407e-05
215446_s_at	1.4077e-05
243509_at	1.4124e-05
218078_s_at	1.416e-05
225684_at	1.4181e-05
210302_s_at	1.4193e-05
228339_at	1.4235e-05
205174_s_at	1.4235e-05
200837_at	1.4235e-05
202433_at	1.4235e-05
203858_s_at	1.424e-05
200887_s_at	1.4267e-05
214844_s_at	1.4325e-05
201744_s_at	1.435e-05
225762_x_at	1.4519e-05
226385_s_at	1.4579e-05
201734_at	1.4624e-05
204030_s_at	1.469e-05
228107_at	1.4771e-05
207177_at	1.4805e-05
226950_at	1.4805e-05
228993_s_at	1.492e-05
203878_s_at	1.4921e-05
209340_at	1.4944e-05
227165_at	1.4985e-05
203638_s_at	1.4999e-05
205270_s_at	1.4999e-05
228468_at	1.503e-05
238041_at	1.5075e-05
227759_at	1.5169e-05
235850_at	1.5224e-05
235043_at	1.5224e-05
211240_x_at	1.5252e-05
204042_at	1.5252e-05
213017_at	1.5252e-05
211689_s_at	1.5256e-05
207124_s_at	1.538e-05
207291_at	1.5382e-05
55872_at	1.543e-05
210621_s_at	1.5579e-05
209656_s_at	1.5581e-05
37950_at	1.5658e-05
206631_at	1.5669e-05
228670_at	1.5723e-05
237521_x_at	1.5738e-05
227304_at	1.5738e-05
219610_at	1.5738e-05
221654_s_at	1.5738e-05
210175_at	1.575e-05
227623_at	1.575e-05
200710_at	1.5846e-05
219087_at	1.5931e-05
203316_s_at	1.5987e-05
205483_s_at	1.6091e-05
224560_at	1.6173e-05
218011_at	1.6173e-05
224710_at	1.6185e-05
217846_at	1.6185e-05
230265_at	1.621e-05
213397_x_at	1.621e-05
219634_at	1.621e-05
225407_at	1.621e-05
224626_at	1.621e-05
204336_s_at	1.621e-05
201710_at	1.6228e-05
227257_s_at	1.6341e-05
218894_s_at	1.6453e-05
226152_at	1.6505e-05
225384_at	1.6505e-05
225402_at	1.6505e-05
210233_at	1.6564e-05
209836_x_at	1.6564e-05
236738_at	1.6564e-05
203695_s_at	1.6579e-05
1557944_s_at	1.6579e-05
206715_at	1.6626e-05
241355_at	1.6668e-05
229391_s_at	1.6758e-05
221802_s_at	1.6759e-05
204464_s_at	1.6765e-05
205405_at	1.6808e-05
222757_s_at	1.6885e-05
218204_s_at	1.6893e-05
201150_s_at	1.6894e-05
210764_s_at	1.6976e-05
243864_at	1.7004e-05
231842_at	1.7041e-05
37145_at	1.7073e-05
242546_at	1.7141e-05
231869_at	1.7141e-05
225557_at	1.72e-05
210641_at	1.72e-05
202450_s_at	1.7204e-05
228636_at	1.7237e-05
227728_at	1.7237e-05
203454_s_at	1.7237e-05
223695_s_at	1.7284e-05
202331_at	1.7297e-05
228365_at	1.7387e-05
202976_s_at	1.7515e-05
226485_at	1.7515e-05
202149_at	1.7515e-05
213491_x_at	1.7664e-05
226272_at	1.7693e-05
240856_at	1.7698e-05
228569_at	1.7698e-05
227701_at	1.7703e-05
201252_at	1.7703e-05
201383_s_at	1.7796e-05
227319_at	1.7796e-05
205067_at	1.7796e-05
231579_s_at	1.7796e-05
235229_at	1.7796e-05
242601_at	1.7827e-05
201689_s_at	1.8142e-05
204561_x_at	1.8154e-05
202824_s_at	1.8211e-05
207191_s_at	1.8225e-05
201105_at	1.8301e-05
215091_s_at	1.8366e-05
212382_at	1.8368e-05
215286_s_at	1.8375e-05
203821_at	1.8489e-05
224917_at	1.8543e-05
211924_s_at	1.8609e-05
201743_at	1.8619e-05
227614_at	1.8619e-05
202737_s_at	1.8619e-05
219212_at	1.8713e-05
223634_at	1.8821e-05
238524_at	1.8922e-05
204200_s_at	1.9208e-05
206238_s_at	1.9248e-05
222792_s_at	1.9291e-05
202174_s_at	1.9291e-05
201732_s_at	1.9334e-05
205802_at	1.9339e-05
220128_s_at	1.9491e-05
209791_at	1.9513e-05
232914_s_at	1.9513e-05
224321_at	1.9528e-05
210845_s_at	1.9617e-05
209655_s_at	1.9688e-05
227295_at	1.9767e-05
210813_s_at	1.9767e-05
227649_s_at	1.9777e-05
204066_s_at	1.9829e-05
1554899_s_at	1.9829e-05
235343_at	1.9829e-05
203915_at	1.988e-05
211571_s_at	1.9904e-05
228863_at	1.9949e-05
237654_at	2.0005e-05
202095_s_at	2.0015e-05
200854_at	2.0015e-05
220651_s_at	2.0176e-05
203597_s_at	2.029e-05
222402_at	2.0427e-05
202499_s_at	2.0427e-05
212338_at	2.0461e-05
217774_s_at	2.0461e-05
207977_s_at	2.0461e-05
218638_s_at	2.0524e-05
236264_at	2.0699e-05
215933_s_at	2.0699e-05
229810_at	2.0728e-05
219479_at	2.0737e-05
222664_at	2.0784e-05
235728_at	2.0816e-05
210735_s_at	2.0816e-05
221245_s_at	2.0816e-05
212599_at	2.0816e-05
229997_at	2.095e-05
204294_at	2.104e-05
209082_s_at	2.1078e-05
229720_at	2.108e-05
225332_at	2.1237e-05
212346_s_at	2.1237e-05
224636_at	2.136e-05
202050_s_at	2.1371e-05
219132_at	2.1371e-05
200859_x_at	2.1611e-05
1555041_a_at	2.1701e-05
204378_at	2.1701e-05
219450_at	2.1701e-05
223984_s_at	2.1747e-05
206320_s_at	2.1757e-05
177_at	2.178e-05
240173_at	2.1828e-05
212806_at	2.1949e-05
227735_s_at	2.1949e-05
223730_at	2.2052e-05
225591_at	2.2052e-05
211202_s_at	2.2114e-05
212386_at	2.2199e-05
219330_at	2.2199e-05
201041_s_at	2.2266e-05
226001_at	2.2266e-05
210633_x_at	2.2266e-05
201549_x_at	2.2266e-05
202454_s_at	2.2334e-05
223427_s_at	2.235e-05
215136_s_at	2.252e-05
1555705_a_at	2.252e-05
201558_at	2.2532e-05
218163_at	2.2532e-05
219863_at	2.2532e-05
1553274_a_at	2.276e-05
51146_at	2.3009e-05
204235_s_at	2.3009e-05
232428_at	2.315e-05
225457_s_at	2.3152e-05
236769_at	2.3196e-05
221081_s_at	2.3196e-05
202193_at	2.3196e-05
225438_at	2.3281e-05
203002_at	2.3281e-05
232336_at	2.3384e-05
202644_s_at	2.3395e-05
204205_at	2.3395e-05
212442_s_at	2.3395e-05
211318_s_at	2.3395e-05
213186_at	2.3529e-05
214038_at	2.3729e-05
201191_at	2.3753e-05
218715_at	2.3807e-05
243729_at	2.3807e-05
204417_at	2.3938e-05
208656_s_at	2.3979e-05
233477_at	2.402e-05
209780_at	2.402e-05
223767_at	2.402e-05
202933_s_at	2.4021e-05
200644_at	2.4048e-05
222722_at	2.4053e-05
230416_at	2.4238e-05
214937_x_at	2.4385e-05
242093_at	2.4513e-05
241396_at	2.4669e-05
211566_x_at	2.4749e-05
224973_at	2.4749e-05
214845_s_at	2.4818e-05
1557938_s_at	2.4915e-05
220885_s_at	2.4999e-05
208790_s_at	2.4999e-05
218533_s_at	2.4999e-05
225189_s_at	2.5115e-05
35846_at	2.5188e-05
228424_at	2.5565e-05
243904_at	2.5699e-05
216048_s_at	2.5766e-05
200665_s_at	2.5848e-05
213997_at	2.5853e-05
227739_at	2.6076e-05
226423_at	2.6076e-05
202995_s_at	2.6216e-05
227962_at	2.6217e-05
208358_s_at	2.6293e-05
224481_s_at	2.6445e-05
203083_at	2.6727e-05
213399_x_at	2.6747e-05
202502_at	2.6747e-05
1563253_s_at	2.6747e-05
203729_at	2.6823e-05
201338_x_at	2.6832e-05
244035_at	2.6834e-05
229777_at	2.6838e-05
209847_at	2.6878e-05
235078_at	2.7127e-05
228690_s_at	2.7127e-05
227758_at	2.7247e-05
203555_at	2.7247e-05
219411_at	2.732e-05
224646_x_at	2.732e-05
229947_at	2.732e-05
225629_s_at	2.7614e-05
226713_at	2.7614e-05
201289_at	2.7817e-05
230226_s_at	2.7817e-05
1554938_a_at	2.7817e-05
203819_s_at	2.7889e-05
212609_s_at	2.7892e-05
201656_at	2.7981e-05
227677_at	2.8029e-05
1555852_at	2.8148e-05
208691_at	2.8148e-05
224002_s_at	2.8156e-05
216699_s_at	2.8276e-05
208850_s_at	2.8276e-05
1555630_a_at	2.8361e-05
225699_at	2.8398e-05
206026_s_at	2.8485e-05
223184_s_at	2.8608e-05
244519_at	2.8608e-05
230244_at	2.889e-05
227874_at	2.9202e-05
225809_at	2.9208e-05
209679_s_at	2.9219e-05
214438_at	2.9219e-05
213403_at	2.9219e-05
204128_s_at	2.9327e-05
225436_at	2.9327e-05
204749_at	2.9327e-05
225399_at	2.9425e-05
225346_at	2.9429e-05
223908_at	2.9429e-05
238378_at	2.943e-05
225835_at	2.943e-05
1568623_a_at	2.943e-05
209865_at	2.9678e-05
210006_at	2.9678e-05
229070_at	2.9936e-05
204264_at	3.0085e-05
219773_at	3.0085e-05
217428_s_at	3.0156e-05
204879_at	3.0266e-05
229958_at	3.0266e-05
1554470_s_at	3.0266e-05
205462_s_at	3.0352e-05
211864_s_at	3.0394e-05
205779_at	3.0629e-05
89948_at	3.0629e-05
218152_at	3.0752e-05
223247_at	3.0752e-05
225362_at	3.0752e-05
206666_at	3.083e-05
225097_at	3.0891e-05
238983_at	3.0891e-05
230076_at	3.0891e-05
205232_s_at	3.0963e-05
218031_s_at	3.0968e-05
230105_at	3.0989e-05
229173_at	3.1166e-05
203306_s_at	3.1166e-05
231960_at	3.1166e-05
225116_at	3.12e-05
235424_at	3.12e-05
226817_at	3.1216e-05
217860_at	3.1218e-05
227542_at	3.1375e-05
217430_x_at	3.1375e-05
205262_at	3.1375e-05
227111_at	3.142e-05
227226_at	3.1551e-05
204220_at	3.1573e-05
232994_s_at	3.1573e-05
1556181_at	3.1797e-05
202615_at	3.1839e-05
215184_at	3.193e-05
217943_s_at	3.1952e-05
222317_at	3.1965e-05
40225_at	3.1965e-05
226019_at	3.201e-05
227850_x_at	3.201e-05
218694_at	3.213e-05
209630_s_at	3.213e-05
226894_at	3.2243e-05
209507_at	3.2644e-05
203173_s_at	3.2644e-05
226560_at	3.2917e-05
218137_s_at	3.2922e-05
201666_at	3.2922e-05
236600_at	3.2922e-05
206081_at	3.3101e-05
227341_at	3.3101e-05
227456_s_at	3.3321e-05
238673_at	3.3394e-05
226119_at	3.3394e-05
224454_at	3.3394e-05
207521_s_at	3.3394e-05
232382_s_at	3.3438e-05
221766_s_at	3.3438e-05
1007_s_at	3.3473e-05
212526_at	3.3473e-05
208743_s_at	3.3473e-05
227566_at	3.3473e-05
219756_s_at	3.3689e-05
202890_at	3.3815e-05
203817_at	3.3837e-05
229798_s_at	3.3853e-05
218164_at	3.3858e-05
209558_s_at	3.4159e-05
232146_at	3.4244e-05
205242_at	3.4332e-05
218728_s_at	3.4373e-05
219314_s_at	3.443e-05
222258_s_at	3.45e-05
39248_at	3.45e-05
228051_at	3.4698e-05
1554474_a_at	3.4698e-05
218792_s_at	3.4698e-05
218411_s_at	3.4794e-05
1554080_at	3.4809e-05
242878_at	3.4907e-05
226885_at	3.4933e-05
209086_x_at	3.5093e-05
1556698_a_at	3.5171e-05
226553_at	3.5434e-05
201993_x_at	3.5571e-05
1558412_at	3.558e-05
212762_s_at	3.558e-05
201769_at	3.5584e-05
202052_s_at	3.5776e-05
219030_at	3.5776e-05
238451_at	3.5893e-05
226431_at	3.6349e-05
202795_x_at	3.6349e-05
223229_at	3.6562e-05
218206_x_at	3.6693e-05
212761_at	3.6693e-05
217781_s_at	3.6755e-05
203963_at	3.6755e-05
224163_s_at	3.6755e-05
204529_s_at	3.6778e-05
212670_at	3.7048e-05
1568596_a_at	3.7059e-05
226980_at	3.7069e-05
210544_s_at	3.7075e-05
225329_at	3.7223e-05
209732_at	3.7309e-05
209170_s_at	3.7309e-05
221667_s_at	3.7309e-05
208555_x_at	3.7347e-05
224999_at	3.7587e-05
209308_s_at	3.7676e-05
214164_x_at	3.7683e-05
209083_at	3.7985e-05
218574_s_at	3.8079e-05
202086_at	3.8126e-05
229967_at	3.8126e-05
202970_at	3.8271e-05
222815_at	3.8271e-05
212612_at	3.8277e-05
212950_at	3.8277e-05
210460_s_at	3.8277e-05
212160_at	3.8406e-05
218336_at	3.8488e-05
209067_s_at	3.8488e-05
230123_at	3.8501e-05
230071_at	3.8646e-05
213694_at	3.8831e-05
217870_s_at	3.8831e-05
211383_s_at	3.8834e-05
239277_at	3.921e-05
227262_at	3.9456e-05
202994_s_at	3.9543e-05
212675_s_at	3.9544e-05
201798_s_at	3.9823e-05
218287_s_at	3.9931e-05
231817_at	3.9931e-05
228788_at	3.9937e-05
1555845_at	4.0082e-05
227461_at	4.0082e-05
202051_s_at	4.0225e-05
205613_at	4.0439e-05
222731_at	4.0474e-05
201923_at	4.0622e-05
230357_at	4.0716e-05
212509_s_at	4.0716e-05
212758_s_at	4.0716e-05
212688_at	4.0716e-05
214467_at	4.0716e-05
202926_at	4.098e-05
202693_s_at	4.098e-05
240890_at	4.098e-05
205073_at	4.098e-05
229952_at	4.1221e-05
202677_at	4.1221e-05
201283_s_at	4.1221e-05
208063_s_at	4.1235e-05
217785_s_at	4.1322e-05
224862_at	4.1546e-05
209457_at	4.1546e-05
206015_s_at	4.1592e-05
200027_at	4.1613e-05
203870_at	4.1613e-05
229553_at	4.1636e-05
211789_s_at	4.193e-05
213064_at	4.2052e-05
203072_at	4.2282e-05
213010_at	4.231e-05
226276_at	4.25e-05
212387_at	4.2503e-05
218765_at	4.2503e-05
209448_at	4.2523e-05
208954_s_at	4.2727e-05
201317_s_at	4.2855e-05
220786_s_at	4.2928e-05
218168_s_at	4.2942e-05
211211_x_at	4.2942e-05
214356_s_at	4.2942e-05
223155_at	4.3034e-05
203917_at	4.3137e-05
227007_at	4.3137e-05
212638_s_at	4.3325e-05
201930_at	4.333e-05
209150_s_at	4.3405e-05
227255_at	4.3706e-05
207414_s_at	4.3706e-05
213107_at	4.3706e-05
235227_at	4.4218e-05
210773_s_at	4.4218e-05
227628_at	4.4246e-05
203946_s_at	4.4246e-05
202196_s_at	4.4484e-05
221874_at	4.455e-05
52255_s_at	4.4621e-05
203417_at	4.4705e-05
204439_at	4.4913e-05
218035_s_at	4.5016e-05
231856_at	4.5016e-05
215646_s_at	4.5016e-05
228494_at	4.5016e-05
218417_s_at	4.5016e-05
201859_at	4.5048e-05
229271_x_at	4.5285e-05
209206_at	4.5285e-05
204667_at	4.5352e-05
213059_at	4.5411e-05
227750_at	4.5447e-05
214442_s_at	4.5665e-05
223313_s_at	4.5665e-05
213071_at	4.5712e-05
228549_at	4.5719e-05
208862_s_at	4.5719e-05
219727_at	4.5719e-05
1554406_a_at	4.5731e-05
207717_s_at	4.5943e-05
204905_s_at	4.6012e-05
227736_at	4.6012e-05
218503_at	4.6012e-05
242196_at	4.6021e-05
228333_at	4.6156e-05
219778_at	4.6204e-05
202217_at	4.6257e-05
205053_at	4.6387e-05
217914_at	4.6601e-05
1569003_at	4.6614e-05
206254_at	4.6648e-05
222173_s_at	4.6688e-05
200747_s_at	4.7036e-05
222668_at	4.7036e-05
209103_s_at	4.7082e-05
204642_at	4.7175e-05
230350_at	4.7518e-05
224027_at	4.7521e-05
225184_at	4.7521e-05
223499_at	4.776e-05
1559883_s_at	4.7799e-05
218242_s_at	4.7799e-05
201162_at	4.7824e-05
219741_x_at	4.7895e-05
201275_at	4.7895e-05
207601_at	4.7895e-05
211475_s_at	4.7936e-05
202363_at	4.8169e-05
220751_s_at	4.8281e-05
220723_s_at	4.8281e-05
233547_x_at	4.8933e-05
206336_at	4.8949e-05
202440_s_at	4.9478e-05
226002_at	4.9478e-05
227051_at	4.9478e-05
217838_s_at	4.9478e-05
211761_s_at	4.9512e-05
236992_at	4.9518e-05
37433_at	4.968e-05
206055_s_at	4.9824e-05
212787_at	4.9829e-05
226507_at	4.9829e-05
219048_at	4.9829e-05
227624_at	5.0089e-05
236225_at	5.0243e-05
204508_s_at	5.0248e-05
232065_x_at	5.0793e-05
227708_at	5.09e-05
202619_s_at	5.0939e-05
220645_at	5.1309e-05
204457_s_at	5.147e-05
216268_s_at	5.1471e-05
223387_at	5.1471e-05
203691_at	5.1471e-05
213164_at	5.1486e-05
222580_at	5.1553e-05
209263_x_at	5.1827e-05
216212_s_at	5.2033e-05
201932_at	5.2371e-05
220294_at	5.2371e-05
226499_at	5.2371e-05
225020_at	5.251e-05
218656_s_at	5.2568e-05
228369_at	5.2585e-05
217801_at	5.2816e-05
200617_at	5.2848e-05
223491_at	5.2968e-05
229322_at	5.2968e-05
202779_s_at	5.2968e-05
229568_at	5.308e-05
226605_at	5.308e-05
211122_s_at	5.308e-05
204546_at	5.3966e-05
205191_at	5.3966e-05
230250_at	5.3966e-05
205222_at	5.4188e-05
210480_s_at	5.4224e-05
234926_s_at	5.4224e-05
224764_at	5.4224e-05
204400_at	5.4538e-05
225458_at	5.46e-05
218482_at	5.4667e-05
205158_at	5.5019e-05
205083_at	5.5019e-05
202141_s_at	5.5216e-05
214051_at	5.5216e-05
221336_at	5.5483e-05
214234_s_at	5.5483e-05
200712_s_at	5.5618e-05
205269_at	5.5806e-05
1558631_at	5.5806e-05
208986_at	5.5806e-05
1554980_a_at	5.5806e-05
222482_at	5.5806e-05
210432_s_at	5.5807e-05
224837_at	5.6145e-05
203559_s_at	5.6145e-05
212140_at	5.6145e-05
223245_at	5.6353e-05
243110_x_at	5.6373e-05
1553764_a_at	5.6373e-05
1555831_s_at	5.6414e-05
204619_s_at	5.6798e-05
214370_at	5.6899e-05
212677_s_at	5.6899e-05
242881_x_at	5.725e-05
217597_x_at	5.7278e-05
210652_s_at	5.7718e-05
227626_at	5.7781e-05
214452_at	5.7974e-05
219198_at	5.8241e-05
228574_at	5.8241e-05
201209_at	5.8244e-05
209020_at	5.8273e-05
235463_s_at	5.8528e-05
234987_at	5.8528e-05
209849_s_at	5.8528e-05
1554930_a_at	5.8528e-05
212659_s_at	5.8528e-05
219555_s_at	5.8598e-05
229435_at	5.9227e-05
209209_s_at	5.9227e-05
234107_s_at	5.9227e-05
222809_x_at	5.9227e-05
242447_at	5.9229e-05
238669_at	5.9624e-05
200620_at	5.9808e-05
212741_at	5.984e-05
206832_s_at	5.9879e-05
37278_at	5.993e-05
206025_s_at	5.993e-05
229005_at	6.0081e-05
201924_at	6.0081e-05
217861_s_at	6.0273e-05
210105_s_at	6.0273e-05
204940_at	6.0273e-05
224458_at	6.0273e-05
207173_x_at	6.0286e-05
219493_at	6.0286e-05
229402_at	6.0301e-05
225686_at	6.0544e-05
238824_at	6.0549e-05
238821_at	6.063e-05
230131_x_at	6.063e-05
203362_s_at	6.063e-05
228875_at	6.0636e-05
244553_at	6.0793e-05
208438_s_at	6.0801e-05
200813_s_at	6.0817e-05
224341_x_at	6.1284e-05
226381_at	6.1362e-05
222015_at	6.1847e-05
222394_at	6.1847e-05
219105_x_at	6.1951e-05
[truncated: 29,963 more rows]
