# Supplementary material for: Modeling Oncogenic Signaling in Colon Tumors by Multidirectional Analyses of Microarray Data Directed for Maximization of Analytical Reliability
Source: PLoS One. 2010 Oct 1;5(10):e13091. doi: 10.1371/journal.pone.0013091 (PMC2948500; doi:10.1371/journal.pone.0013091)
Supplement: Table S7 — Significant KEGG pathways for comparing normal colon samples with colonic neoplasms and adenomas with adenocarcinomas in GSE4183 and GSE8671 datasets. (0.03 MB XLS) [file pone.0013091.s010.xls]

## Sheet: GSE4183_NC-AD_CA
GSE4183		GSE4183
GCRMA-LVS	GCRMA-LVS	MAS5	MAS5
mattest, norma-adenoma-CRC	SVD1	mattest, norma-adenoma-CRC	SVD1
Cell cycle	Cell cycle	Cell cycle	Cell cycle
Nucleotide excision repair	Nucleotide excision repair	Wnt signaling pathway	Wnt signaling pathway
Pyrimidine metabolism	Pyrimidine metabolism	Nucleotide excision repair	Nucleotide excision repair
Mismatch repair	Mismatch repair	Pyrimidine metabolism	Pyrimidine metabolism
Proteasome	Proteasome	Proteasome	Proteasome
Aminoacyl-tRNA biosynthesis	Aminoacyl-tRNA biosynthesis	Mismatch repair	Mismatch repair
Metabolic pathways	Metabolic pathways	Base excision repair	Base excision repair
RNA polymerase	RNA polymerase	Pentose phosphate pathway	Pentose phosphate pathway
Purine metabolism	Purine metabolism	Starch and sucrose metabolism	Starch and sucrose metabolism
PPAR signaling pathway	PPAR signaling pathway	Aminoacyl-tRNA biosynthesis	Aminoacyl-tRNA biosynthesis
DNA replication	DNA replication	Biosynthesis of phenylpropanoids	Biosynthesis of phenylpropanoids
Fatty acid metabolism	Fatty acid metabolism	Metabolic pathways	Metabolic pathways
Starch and sucrose metabolism	Starch and sucrose metabolism	RNA polymerase	RNA polymerase
Drug metabolism - other enzymes	Drug metabolism - other enzymes	RNA degradation	RNA degradation
RNA degradation	RNA degradation	Purine metabolism	Purine metabolism
Olfactory transduction	Olfactory transduction	Biosynthesis of plant hormones	Biosynthesis of plant hormones
Porphyrin and chlorophyll metabolism		DNA replication	DNA replication
Biosynthesis of alkaloids derived from shikimate pathway		Cytokine-cytokine receptor interaction	Cytokine-cytokine receptor interaction
Complement and coagulation cascades		Protein export	Protein export
Biosynthesis of terpenoids and steroids		Biosynthesis of alkaloids derived from histidine and purine	Biosynthesis of alkaloids derived from histidine and purine
Streptomycin biosynthesis		Hematopoietic cell lineage	Hematopoietic cell lineage
Cytokine-cytokine receptor interaction		Selenoamino acid metabolism	Selenoamino acid metabolism
Biosynthesis of alkaloids derived from ornithine, lysine and nicotinic acid		1- and 2-Methylnaphthalene degradation	1- and 2-Methylnaphthalene degradation
Biosynthesis of alkaloids derived from histidine and purine		Sphingolipid metabolism	Sphingolipid metabolism
Phenylalanine metabolism		Biosynthesis of alkaloids derived from ornithine, lysine and nicotinic acid	Biosynthesis of alkaloids derived from ornithine, lysine and nicotinic acid
Biosynthesis of phenylpropanoids		N-Glycan biosynthesis	N-Glycan biosynthesis
Propanoate metabolism		Porphyrin and chlorophyll metabolism	Porphyrin and chlorophyll metabolism
Alzheimer's disease		Cysteine and methionine metabolism	Cysteine and methionine metabolism
Sulfur metabolism		Phenylpropanoid biosynthesis	Phenylpropanoid biosynthesis
Biosynthesis of plant hormones		Hedgehog signaling pathway	Hedgehog signaling pathway
Primary bile acid biosynthesis		Fatty acid metabolism	Fatty acid metabolism
	Biosynthesis of unsaturated fatty acids	Biosynthesis of alkaloids derived from terpenoid and polyketide	Biosynthesis of alkaloids derived from terpenoid and polyketide
	Base excision repair	p53 signaling pathway	p53 signaling pathway
	Homologous recombination	Ubiquitin mediated proteolysis	Ubiquitin mediated proteolysis
		Basal cell carcinoma	Basal cell carcinoma
		Biosynthesis of terpenoids and steroids	Biosynthesis of terpenoids and steroids
		Homologous recombination	Homologous recombination
		Fc gamma R-mediated phagocytosis	Fc gamma R-mediated phagocytosis
		Carbon fixation in photosynthetic organisms	Carbon fixation in photosynthetic organisms
		Nitrogen metabolism
		Phenylalanine metabolism
		Propanoate metabolism
		Alzheimer's disease
		ECM-receptor interaction
		Glutathione metabolism
		Amino sugar and nucleotide sugar metabolism
		Alanine, aspartate and glutamate metabolism
			Glyoxylate and dicarboxylate metabolism
			Basal transcription factors
			Pyruvate metabolism
			Ribosome
			Steroid biosynthesis
			One carbon pool by folate

## Sheet: GSE8671_NC-AD
GSE8671		GSE8671
GCRMA-LVS	GCRMA-LVS	MAS5	MAS5
mattest, norma-adenoma	SVD1	mattest, norma-adenoma	SVD1
Graft-versus-host disease	Graft-versus-host disease	Cell cycle	Cell cycle
Cell adhesion molecules (CAMs)	Cell adhesion molecules (CAMs)	p53 signaling pathway	p53 signaling pathway
Allograft rejection	Allograft rejection	Complement and coagulation cascades	Complement and coagulation cascades
Autoimmune thyroid disease	Autoimmune thyroid disease	Fructose and mannose metabolism	Fructose and mannose metabolism
Antigen processing and presentation	Antigen processing and presentation	Carbon fixation	Carbon fixation
	Cell cycle	Hematopoietic cell lineage	Hematopoietic cell lineage
	Vitamin B6 metabolism	Ribosome	Ribosome
	N-Glycan biosynthesis	Nitrogen metabolism	Nitrogen metabolism
	Nucleotide excision repair	Pyrimidine metabolism	Pyrimidine metabolism
	Pyrimidine metabolism	Asthma	Asthma
	Asthma	Mismatch repair	Mismatch repair
	Proteasome	Proteasome	Proteasome
	Mismatch repair	Systemic lupus erythematosus	Systemic lupus erythematosus
	Systemic lupus erythematosus	Base excision repair	Base excision repair
	Starch and sucrose metabolism	Pentose phosphate pathway	Pentose phosphate pathway
	Aminoacyl-tRNA biosynthesis	Starch and sucrose metabolism	Starch and sucrose metabolism
	RNA polymerase	Aminoacyl-tRNA biosynthesis	Aminoacyl-tRNA biosynthesis
	Folate biosynthesis	RNA polymerase	RNA polymerase
	Sulfur metabolism	Folate biosynthesis	Folate biosynthesis
	Purine metabolism	Purine metabolism	Purine metabolism
	One carbon pool by folate	DNA replication	DNA replication
	DNA replication	Glycerolipid metabolism	Glycerolipid metabolism
	p53 signaling pathway	Sulfur metabolism	Sulfur metabolism
	Complement and coagulation cascades	Pentose and glucuronate interconversions	Pentose and glucuronate interconversions
	Hematopoietic cell lineage	Glycine, serine and threonine metabolism	Glycine, serine and threonine metabolism
	Cytokine-cytokine receptor interaction	Vitamin B6 metabolism	Vitamin B6 metabolism
	Pentose phosphate pathway	Riboflavin metabolism	Riboflavin metabolism
	Homologous recombination	Histidine metabolism	Histidine metabolism
	ECM-receptor interaction	Pyruvate metabolism	Pyruvate metabolism
	Alzheimer's disease	Nucleotide excision repair	Nucleotide excision repair
	Fatty acid biosynthesis	Cell adhesion molecules (CAMs)
	Type I diabetes mellitus	Cytokine-cytokine receptor interaction
		Alzheimer's disease
		Fatty acid biosynthesis
			Glycolysis / Gluconeogenesis
			Protein export
			Homologous recombination

## Sheet: GSE4183_AD-CA
GSE4183		GSE4183
GCRMA-LVS	GCRMA-LVS	MAS5	MAS5
mattest, adenoma-CRC	SVD2	mattest, adenoma-CRC	SVD2
Axon guidance	Axon guidance	Axon guidance	Axon guidance
Primary immunodeficiency	Primary immunodeficiency	Primary immunodeficiency	Primary immunodeficiency
Focal adhesion	Focal adhesion	Leukocyte transendothelial migration	Leukocyte transendothelial migration
Graft-versus-host disease	Graft-versus-host disease	Asthma	Asthma
Complement and coagulation cascades	Complement and coagulation cascades	Cell adhesion molecules (CAMs)	Cell adhesion molecules (CAMs)
Chondroitin sulfate biosynthesis	Chondroitin sulfate biosynthesis	Chemokine signaling pathway	Chemokine signaling pathway
Natural killer cell mediated cytotoxicity	Natural killer cell mediated cytotoxicity	Pathways in cancer	Pathways in cancer
Leukocyte transendothelial migration	Leukocyte transendothelial migration	Toll-like receptor signaling pathway	Toll-like receptor signaling pathway
Hematopoietic cell lineage	Hematopoietic cell lineage	Focal adhesion	Focal adhesion
Ribosome	Ribosome	Complement and coagulation cascades	Complement and coagulation cascades
Cell adhesion molecules (CAMs)	Cell adhesion molecules (CAMs)	Graft-versus-host disease	Graft-versus-host disease
Asthma	Asthma	Endocytosis	Endocytosis
Cytokine-cytokine receptor interaction	Cytokine-cytokine receptor interaction	Chondroitin sulfate biosynthesis	Chondroitin sulfate biosynthesis
T cell receptor signaling pathway	T cell receptor signaling pathway	Natural killer cell mediated cytotoxicity	Natural killer cell mediated cytotoxicity
ECM-receptor interaction	ECM-receptor interaction	Hematopoietic cell lineage	Hematopoietic cell lineage
Allograft rejection	Allograft rejection	Ribosome	Ribosome
Autoimmune thyroid disease	Autoimmune thyroid disease	Cytokine-cytokine receptor interaction	Cytokine-cytokine receptor interaction
Type I diabetes mellitus	Type I diabetes mellitus	T cell receptor signaling pathway	T cell receptor signaling pathway
Neuroactive ligand-receptor interaction	Neuroactive ligand-receptor interaction	Allograft rejection	Allograft rejection
Adherens junction	Adherens junction	ECM-receptor interaction	ECM-receptor interaction
Systemic lupus erythematosus	Systemic lupus erythematosus	Autoimmune thyroid disease	Autoimmune thyroid disease
Chemokine signaling pathway	Chemokine signaling pathway	Type I diabetes mellitus	Type I diabetes mellitus
Jak-STAT signaling pathway	Jak-STAT signaling pathway	Jak-STAT signaling pathway	Jak-STAT signaling pathway
Vascular smooth muscle contraction		Vascular smooth muscle contraction	Vascular smooth muscle contraction
Long-term depression		Type II diabetes mellitus	Type II diabetes mellitus
Glioma		Neurotrophin signaling pathway	Neurotrophin signaling pathway
Melanoma		Regulation of actin cytoskeleton	Regulation of actin cytoskeleton
Hypertrophic cardiomyopathy (HCM)		Apoptosis	Apoptosis
Pathways in cancer		Insulin signaling pathway	Insulin signaling pathway
Calcium signaling pathway		3-Chloroacrylic acid degradation	3-Chloroacrylic acid degradation
Bladder cancer		Fc gamma R-mediated phagocytosis	Fc gamma R-mediated phagocytosis
	Pyruvate metabolism	MAPK signaling pathway	MAPK signaling pathway
	Citrate cycle (TCA cycle)	B cell receptor signaling pathway	B cell receptor signaling pathway
	Oxidative phosphorylation	ErbB signaling pathway	ErbB signaling pathway
	Parkinson's disease	VEGF signaling pathway	VEGF signaling pathway
	Huntington's disease	Glycerolipid metabolism	Glycerolipid metabolism
	B cell receptor signaling pathway	Renal cell carcinoma	Renal cell carcinoma
	Toll-like receptor signaling pathway	Calcium signaling pathway	Calcium signaling pathway
	Fc epsilon RI signaling pathway	Long-term depression
	Antigen processing and presentation	Glioma
	Valine, leucine and isoleucine degradation	Non-small cell lung cancer
	Tryptophan metabolism	D-Glutamine and D-glutamate metabolism
	Butanoate metabolism	Melanoma
	Propanoate metabolism	Small cell lung cancer
	Cardiac muscle contraction		Biosynthesis of alkaloids derived from shikimate pathway
			Wnt signaling pathway
			Pyruvate metabolism
			Citrate cycle (TCA cycle)
			Systemic lupus erythematosus
			Huntington's disease
			Sulfur metabolism
			Biosynthesis of plant hormones
			PPAR signaling pathway
			RIG-I-like receptor signaling pathway
			Antigen processing and presentation
			Biosynthesis of terpenoids and steroids
			Tryptophan metabolism
			beta-Alanine metabolism
			Biosynthesis of alkaloids derived from ornithine, lysine and nicotinic acid
			Metabolic pathways
			Glycosylphosphatidylinositol(GPI)-anchor biosynthesis
			Cardiac muscle contraction
			Fatty acid metabolism
			Caprolactam degradation
			Colorectal cancer
			Fatty acid elongation in mitochondria
			Parkinson's disease
			Oxidative phosphorylation
			Amino sugar and nucleotide sugar metabolism
			Adherens junction
			Glycolysis / Gluconeogenesis
			Biosynthesis of phenylpropanoids
			Valine, leucine and isoleucine biosynthesis
			Acute myeloid leukemia
			Phosphatidylinositol signaling system
			Fc epsilon RI signaling pathway
			Biosynthesis of alkaloids derived from terpenoid and polyketide
			Valine, leucine and isoleucine degradation
			Adipocytokine signaling pathway
			Butanoate metabolism
			Propanoate metabolism
			Alzheimer's disease
